# Supplementary material for: SARS-CoV-2 Consensus-Sequence and Matching Overlapping Peptides Design for COVID19 Immune Studies and Vaccine Development
Source: Vaccines (Basel). 2020 Aug 6;8(3):444. doi: 10.3390/vaccines8030444 (PMC7565482; doi:10.3390/vaccines8030444)
Supplement: Supplementary file 1 [file vaccines-08-00444-s001.zip]

Archive with 4 entries (3 files):
- vaccines-859333 sup5/
- vaccines-859333 sup5/Design of CoV2 OLP - Figure S1_resubmission.pdf
- vaccines-859333 sup5/Design of Cov2 OLP - Figure S2.pdf
- vaccines-859333 sup5/vaccines-859333 Table S1.xlsx
