# Supplementary material for: SARS-CoV-2 Consensus-Sequence and Matching Overlapping Peptides Design for COVID19 Immune Studies and Vaccine Development
Source: Vaccines (Basel). 2020 Aug 6;8(3):444. doi: 10.3390/vaccines8030444 (PMC7565482; doi:10.3390/vaccines8030444)
Supplement: Supplementary file 1 [file vaccines-08-00444-s001.zip › vaccines-859333 sup5/vaccines-859333 Table S1.xlsx]

## Sheet:  15-11-3-3
N	OLP ID	OLP Sequence (Consensus)	Length (aa)	ORF	Start	End	Variant	Normalized Entropy (aa)
1	15-11_LP-1	MESLVPGFNEKTHV	14	ORF1a	1	14	0	0.785714
2	15-11_LP-2	LVPGFNEKTHVQLSL	15	ORF1a	4	18	0	0.866667
3	15-11_LP-3	FNEKTHVQLSLPVL	14	ORF1a	8	21	0	0.857143
4	15-11_LP-4	KTHVQLSLPVLQVR	14	ORF1a	11	24	0	0.857143
5	15-11_LP-5	VQLSLPVLQVRDVLV	15	ORF1a	14	28	0	0.8
6	15-11_LP-6	LPVLQVRDVLVRGF	14	ORF1a	18	31	0	0.846327
7	15-11_LP-7	LQVRDVLVRGFGDSV	15	ORF1a	21	35	0	0.856578
8	15-11_LP-8	DVLVRGFGDSVEEVL	15	ORF1a	25	39	0	0.882163
9	15-11_LP-9	RGFGDSVEEVLSEAR	15	ORF1a	29	43	0	0.907748
10	15-11_LP-10	DSVEEVLSEARQHLK	15	ORF1a	33	47	0	0.933333
11	15-11_LP-11	EVLSEARQHLKDGTCGL	17	ORF1a	37	53	0	0.941176
12	15-11_LP-12	RQHLKDGTCGLVEV	14	ORF1a	43	56	0	1
13	15-11_LP-13	LKDGTCGLVEVEKGV	15	ORF1a	46	60	0	1
14	15-11_LP-14	TCGLVEVEKGVLPQL	15	ORF1a	50	64	0	1
15	15-11_LP-15	VEVEKGVLPQLEQPY	15	ORF1a	54	68	0	1
16	15-11_LP-16	KGVLPQLEQPYVFIK	15	ORF1a	58	72	0	1
17	15-11_LP-17	PQLEQPYVFIKRSDA	15	ORF1a	62	76	0	0.933333
18	15-11_LP-18	EQPYVFIKRSDARTA	15	ORF1a	65	79	0	0.92565
19	15-11_LP-19	VFIKRSDARTAPHGH	15	ORF1a	69	83	0	0.929492
20	15-11_LP-20	RSDARTAPHGHVMV	14	ORF1a	73	86	0	0.924454
21	15-11_LP-21	ARTAPHGHVMVELVA	15	ORF1a	76	90	0	0.933333
22	15-11_LP-22	PHGHVMVELVAEL	13	ORF1a	80	92	0	0.923077
23	15-11_LP-23	GHVMVELVAELEGI	14	ORF1a	82	95	0	1
24	15-11_LP-24	MVELVAELEGIQYGR	15	ORF1a	85	99	0	0.933333
25	15-11_LP-25	VAELEGIQYGRSGETL	16	ORF1a	89	104	0	0.9375
26	15-11_LP-26	GIQYGRSGETLGVLV	15	ORF1a	94	108	0	0.866667
27	15-11_LP-27	GRSGETLGVLVPHV	14	ORF1a	98	111	0	0.857143
28	15-11_LP-28	GETLGVLVPHVGEI	14	ORF1a	101	114	0	0.928571
29	15-11_LP-29	LGVLVPHVGEIPVAY	15	ORF1a	104	118	0	0.838836
30	15-11_LP-30	VPHVGEIPVAYRKVL	15	ORF1a	108	122	0	0.838836
31	15-11_LP-31	GEIPVAYRKVLLRK	14	ORF1a	112	125	0	0.827324
32	15-11_LP-32	PVAYRKVLLRKNGNK	15	ORF1a	115	129	0	0.784144
33	15-11_LP-33	RKVLLRKNGNKGA	13	ORF1a	119	131	0	0.834569
34	15-11_LP-34	VLLRKNGNKGAGGH	14	ORF1a	121	134	0	0.87378
35	15-11_LP-35	RKNGNKGAGGHSYGA	15	ORF1a	124	138	0	0.882194
36	15-11_LP-36	NKGAGGHSYGADLK	14	ORF1a	128	141	0	0.873778
37	15-11_LP-37	AGGHSYGADLKSFDL	15	ORF1a	131	145	0	1
38	15-11_LP-38	SYGADLKSFDLGDEL	15	ORF1a	135	149	0	1
39	15-11_LP-39	DLKSFDLGDELGTDPY	16	ORF1a	139	154	0	1
40	15-11_LP-40	DLGDELGTDPYEDF	14	ORF1a	144	157	0	1
41	15-11_LP-41	DELGTDPYEDFQENW	15	ORF1a	147	161	0	1
42	15-11_LP-42	TDPYEDFQENWNTKH	15	ORF1a	151	165	0	0.933333
43	15-11_LP-43	EDFQENWNTKHSSGV	15	ORF1a	155	169	0	0.933333
44	15-11_LP-44	ENWNTKHSSGVTREL	15	ORF1a	159	173	0	0.933333
45	15-11_LP-45	TKHSSGVTRELMREL	15	ORF1a	163	177	0	0.933333
46	15-11_LP-nsp2-46	SGVTRELMRELNGGA	15	ORF1a	167	181	0	1
47	15-11_LP-nsp2-47	RELMRELNGGAYTRY	15	ORF1a	171	185	0	1
48	15-11_LP-nsp2-48	RELNGGAYTRYV	12	ORF1a	175	186	0	1
49	15-11_LP-nsp2-49	ELNGGAYTRYVDNNF	15	ORF1a	176	190	0	0.933333
50	15-11_LP-nsp2-50	GAYTRYVDNNFCGPDGY	17	ORF1a	180	196	0	0.941176
51	15-11_nsp2-51	VDNNFCGPDGYPL	13	ORF1a	186	198	0	0.923077
52	15-11_nsp2-52	NNFCGPDGYPLECIK	15	ORF1a	188	202	0	0.933333
53	15-11_nsp2-53	GPDGYPLECIKDLLA	15	ORF1a	192	206	0	1
54	15-11_nsp2-54	YPLECIKDLLARAGK	15	ORF1a	196	210	0	0.933333
55	15-11_nsp2-55	CIKDLLARAGKA	12	ORF1a	200	211	0	0.916667
56	15-11_nsp2-56	IKDLLARAGKASCTL	15	ORF1a	201	215	0	0.933333
57	15-11_nsp2-57	LARAGKASCTLSEQL	15	ORF1a	205	219	0	0.933333
58	15-11_nsp2-58	GKASCTLSEQLDFI	14	ORF1a	209	222	0	1
59	15-11_nsp2-59	SCTLSEQLDFIDTKR	15	ORF1a	212	226	0	0.866667
60	15-11_nsp2-60	SEQLDFIDTKRGVY	14	ORF1a	216	229	0	0.857143
61	15-11_nsp2-61	LDFIDTKRGVYCCR	14	ORF1a	219	232	0	0.857143
62	15-11_nsp2-62	IDTKRGVYCCREHEH	15	ORF1a	222	236	0	0.866667
63	15-11_nsp2-63	RGVYCCREHEHEIAW	15	ORF1a	226	240	0	1
64	15-11_nsp2-64	CCREHEHEIAWYTER	15	ORF1a	230	244	0	1
65	15-11_nsp2-65	HEHEIAWYTERSEK	14	ORF1a	234	247	0	1
66	15-11_nsp2-66	EIAWYTERSEKSYEL	15	ORF1a	237	251	0	1
67	15-11_nsp2-67	YTERSEKSYELQTPF	15	ORF1a	241	255	0	1
68	15-11_nsp2-68	SEKSYELQTPFEIKL	15	ORF1a	245	259	0	1
69	15-11_nsp2-69	YELQTPFEIKLAKKF	15	ORF1a	249	263	0	1
70	15-11_nsp2-70.13T	TPFEIKLAKKFDTF	14	ORF1a	253	266	1	0.928571
70	15-11_nsp2-70.13I	TPFEIKLAKKFDIF	14	ORF1a	253	266	1	0.928571
71	15-11_nsp2-71.10T	EIKLAKKFDTFNGECPNF	18	ORF1a	256	273	1	0.944022
71	15-11_nsp2-71.10I	EIKLAKKFDIFNGECPNF	18	ORF1a	256	273	1	0.944022
72	15-11_nsp2-72.3T	FDTFNGECPNFVFPL	15	ORF1a	263	277	1	0.932826
72	15-11_nsp2-72.3I	FDIFNGECPNFVFPL	15	ORF1a	263	277	1	0.932826
73	15-11_nsp2-73	NGECPNFVFPLNSII	15	ORF1a	267	281	0	0.860658
74	15-11_nsp2-74	PNFVFPLNSIIKTI	14	ORF1a	271	284	0	0.850706
75	15-11_nsp2-75	VFPLNSIIKTIQPRV	15	ORF1a	274	288	0	0.896997
76	15-11_nsp2-76	NSIIKTIQPRVEKKK	15	ORF1a	278	292	0	0.860662
77	15-11_nsp2-77	KTIQPRVEKKKLDGF	15	ORF1a	282	296	0	0.8
78	15-11_nsp2-78	PRVEKKKLDGFMGRI	15	ORF1a	286	300	0	0.8
79	15-11_nsp2-79	KKKLDGFMGRIRSVY	15	ORF1a	290	304	0	0.733333
80	15-11_nsp2-80	DGFMGRIRSVYPVA	14	ORF1a	294	307	0	0.785714
81	15-11_nsp2-81	MGRIRSVYPVASPNE	15	ORF1a	297	311	0	0.866667
82	15-11_nsp2-82	RSVYPVASPNECNQM	15	ORF1a	301	315	0	0.866667
83	15-11_nsp2-83	PVASPNECNQMCL	13	ORF1a	305	317	0	0.923077
84	15-11_nsp2-84	ASPNECNQMCLSTLM	15	ORF1a	307	321	0	0.866667
85	15-11_nsp2-85	ECNQMCLSTLMKCDH	15	ORF1a	311	325	0	0.907409
86	15-11_nsp2-86	MCLSTLMKCDHCGETSW	17	ORF1a	315	331	0	0.9183
87	15-11_nsp2-87	MKCDHCGETSWQTGDF	16	ORF1a	321	336	0	0.924253
88	15-11_nsp2-88	CGETSWQTGDFVKA	14	ORF1a	326	339	0	0.928571
89	15-11_nsp2-89	TSWQTGDFVKATCEF	15	ORF1a	329	343	0	0.933333
90	15-11_nsp2-90	TGDFVKATCEFCGTENL	17	ORF1a	333	349	0	0.941176
91	15-11_nsp2-91	ATCEFCGTENLTK	13	ORF1a	339	351	0	1
92	15-11_nsp2-92	CEFCGTENLTKEGA	14	ORF1a	341	354	0	1
93	15-11_nsp2-93	CGTENLTKEGATTCGY	16	ORF1a	344	359	0	0.875
94	15-11_nsp2-94	LTKEGATTCGYL	12	ORF1a	349	360	0	0.833333
95	15-11_nsp2-95	TKEGATTCGYLPQNA	15	ORF1a	350	364	0	0.866667
96	15-11_nsp2-96	ATTCGYLPQNAVVKI	15	ORF1a	354	368	0	0.866667
97	15-11_nsp2-97	GYLPQNAVVKIYCPA	15	ORF1a	358	372	0	0.866667
98	15-11_nsp2-98	PQNAVVKIYCPACH	14	ORF1a	361	374	0	0.785714
99	15-11_nsp2-99	AVVKIYCPACHNSEV	15	ORF1a	364	378	0	0.915556
100	15-11_nsp2-100	IYCPACHNSEVGPEH	15	ORF1a	368	382	0	0.888255
101	15-11_nsp2-101	ACHNSEVGPEHSLA	14	ORF1a	372	385	0	0.880273
102	15-11_nsp2-102	NSEVGPEHSLAEYH	14	ORF1a	375	388	0	0.892968
103	15-11_nsp2-103	VGPEHSLAEYHNESGL	16	ORF1a	378	393	0	0.878345
104	15-11_nsp2-104	SLAEYHNESGLKTIL	15	ORF1a	383	397	0	0.900332
105	15-11_nsp2-105	YHNESGLKTILRK	13	ORF1a	387	399	0	0.885001
106	15-11_nsp2-106	NESGLKTILRKGGR	14	ORF1a	389	402	0	0.87554
107	15-11_nsp2-107	GLKTILRKGGRTIAF	15	ORF1a	392	406	0	0.883837
108	15-11_nsp2-108	ILRKGGRTIAFGGCV	15	ORF1a	396	410	0	0.8
109	15-11_nsp2-109	GGRTIAFGGCVFSYV	15	ORF1a	400	414	0	0.866667
110	15-11_nsp2-110	IAFGGCVFSYVGCH	14	ORF1a	404	417	0	0.928571
111	15-11_nsp2-111	GGCVFSYVGCHNKCA	15	ORF1a	407	421	0	0.933333
112	15-11_nsp2-112	FSYVGCHNKCAYWV	14	ORF1a	411	424	0	0.889643
113	15-11_nsp2-113	VGCHNKCAYWVPRA	14	ORF1a	414	427	0	0.850715
114	15-11_nsp2-114	HNKCAYWVPRASANI	15	ORF1a	417	431	0	0.824335
115	15-11_nsp2-115	AYWVPRASANIGCNH	15	ORF1a	421	435	0	0.8
116	15-11_nsp2-116	PRASANIGCNHTGVV	15	ORF1a	425	439	0	0.866667
117	15-11_nsp2-117	ANIGCNHTGVVGEGSEGL	18	ORF1a	429	446	0	0.944444
118	15-11_nsp2-118	TGVVGEGSEGLNDNL	15	ORF1a	436	450	0	0.933333
119	15-11_nsp2-119	GEGSEGLNDNLLEIL	15	ORF1a	440	454	0	0.856627
120	15-11_nsp2-120	EGLNDNLLEILQKEK	15	ORF1a	444	458	0	0.856627
121	15-11_nsp2-121	DNLLEILQKEKVNI	14	ORF1a	448	461	0	0.873782
122	15-11_nsp2-122	LEILQKEKVNINIV	14	ORF1a	451	464	0	0.873784
123	15-11_nsp2-123	LQKEKVNINIVGDFK	15	ORF1a	454	468	0	0.933333
124	15-11_nsp2-124	KVNINIVGDFKL	12	ORF1a	458	469	0	1
125	15-11_nsp2-125	VNINIVGDFKLNEEI	15	ORF1a	459	473	0	1
126	15-11_nsp2-126	IVGDFKLNEEIAIIL	15	ORF1a	463	477	0	0.866667
127	15-11_nsp2-127	FKLNEEIAIILASF	14	ORF1a	467	480	0	0.785714
128	15-11_nsp2-128	NEEIAIILASFSA	13	ORF1a	470	482	0	0.769231
129	15-11_nsp2-129	EIAIILASFSASTSA	15	ORF1a	472	486	0	0.8
130	15-11_nsp2-130	ILASFSASTSAFV	13	ORF1a	476	488	0	0.846154
131	15-11_nsp2-131	ASFSASTSAFVETVK	15	ORF1a	478	492	0	0.866667
132	15-11_nsp2-132	ASTSAFVETVKGLDY	15	ORF1a	482	496	0	0.933333
133	15-11_nsp2-133	AFVETVKGLDYKAFK	15	ORF1a	486	500	0	0.933333
134	15-11_nsp2-134	TVKGLDYKAFKQIV	14	ORF1a	490	503	0	0.928571
135	15-11_nsp2-135	GLDYKAFKQIVESCGNF	17	ORF1a	493	509	0	0.941176
136	15-11_nsp2-136	FKQIVESCGNFKVTK	15	ORF1a	499	513	0	0.933333
137	15-11_nsp2-137	VESCGNFKVTKGKAK	15	ORF1a	503	517	0	0.866667
138	15-11_nsp2-138	GNFKVTKGKAKKGAW	15	ORF1a	507	521	0	0.882198
139	15-11_nsp2-139	VTKGKAKKGAWNI	13	ORF1a	511	523	0	0.893576
140	15-11_nsp2-140	KGKAKKGAWNIGEQK	15	ORF1a	513	527	0	0.907766
141	15-11_nsp2-141	KKGAWNIGEQKSIL	14	ORF1a	517	530	0	0.901178
142	15-11_nsp2-142	AWNIGEQKSILSPLY	15	ORF1a	520	534	0	1
143	15-11_nsp2-143	GEQKSILSPLYAFA	14	ORF1a	524	537	0	1
144	15-11_nsp2-144	KSILSPLYAFASEAA	15	ORF1a	527	541	0	0.933333
145	15-11_nsp2-145	SPLYAFASEAARVVR	15	ORF1a	531	545	0	0.872166
146	15-11_nsp2-146	AFASEAARVVRSIF	14	ORF1a	535	548	0	0.863035
147	15-11_nsp2-147	SEAARVVRSIFSRTL	15	ORF1a	538	552	0	0.884821
148	15-11_nsp2-148	RVVRSIFSRTLETA	14	ORF1a	542	555	0	0.860416
149	15-11_nsp2-149	RSIFSRTLETAQNSV	15	ORF1a	545	559	0	0.889789
150	15-11_nsp2-150	SRTLETAQNSVRVL	14	ORF1a	549	562	0	0.881917
151	15-11_nsp2-151	LETAQNSVRVLQKAA	15	ORF1a	552	566	0	0.933333
152	15-11_nsp2-152	AQNSVRVLQKAAITI	15	ORF1a	555	569	0	0.933333
153	15-11_nsp2-153	VRVLQKAAITILDGI	15	ORF1a	559	573	0	1
154	15-11_nsp2-154	LQKAAITILDGISQY	15	ORF1a	562	576	0	1
155	15-11_nsp2-155	AITILDGISQYSLRL	15	ORF1a	566	580	0	1
156	15-11_nsp2-156	LDGISQYSLRLIDAM	15	ORF1a	570	584	0	1
157	15-11_nsp2-157	SQYSLRLIDAMMF	13	ORF1a	574	586	0	0.923077
158	15-11_nsp2-158	YSLRLIDAMMFTSDL	15	ORF1a	576	590	0	0.933333
159	15-11_nsp2-159	LIDAMMFTSDLA	12	ORF1a	580	591	0	0.916667
160	15-11_nsp2-160	IDAMMFTSDLATNNL	15	ORF1a	581	595	0	0.933333
161	15-11_nsp2-161	MFTSDLATNNLVVMA	15	ORF1a	585	599	0	0.903065
162	15-11_nsp2-162	DLATNNLVVMAYI	13	ORF1a	589	601	0	0.923077
163	15-11_nsp2-163	ATNNLVVMAYITGGV	15	ORF1a	591	605	0	0.933333
164	15-11_nsp2-164	LVVMAYITGGVVQL	14	ORF1a	595	608	0	0.928571
165	15-11_nsp2-165	MAYITGGVVQLTSQW	15	ORF1a	598	612	0	0.830335
166	15-11_nsp2-166	TGGVVQLTSQWLTNI	15	ORF1a	602	616	0	0.897001
167	15-11_nsp2-167	VQLTSQWLTNIFGTV	15	ORF1a	606	620	0	0.897001
168	15-11_nsp2-168	SQWLTNIFGTVYEKL	15	ORF1a	610	624	0	0.933333
169	15-11_nsp2-169	TNIFGTVYEKLKPVL	15	ORF1a	614	628	0	0.933333
170	15-11_nsp2-170	GTVYEKLKPVLDWL	14	ORF1a	618	631	0	0.785714
171	15-11_nsp2-171	YEKLKPVLDWLEEKF	15	ORF1a	621	635	0	0.666667
172	15-11_nsp2-172	KPVLDWLEEKFKEGV	15	ORF1a	625	639	0	0.666667
173	15-11_nsp2-173	DWLEEKFKEGVEFLR	15	ORF1a	629	643	0	0.666667
174	15-11_nsp2-174	EKFKEGVEFLRDGW	14	ORF1a	633	646	0	0.857143
175	15-11_nsp2-175	KEGVEFLRDGWEIVK	15	ORF1a	636	650	0	0.933333
176	15-11_nsp2-176	EFLRDGWEIVKFI	13	ORF1a	640	652	0	0.923077
177	15-11_nsp2-177	LRDGWEIVKFISTCA	15	ORF1a	642	656	0	0.8
178	15-11_nsp2-178	WEIVKFISTCACEIV	15	ORF1a	646	660	0	0.908536
179	15-11_nsp2-179	KFISTCACEIVGGQI	15	ORF1a	650	664	0	0.908534
180	15-11_nsp2-180	TCACEIVGGQIVTCA	15	ORF1a	654	668	0	0.920933
181	15-11_nsp2-181	EIVGGQIVTCAKEIK	15	ORF1a	658	672	0	0.920934
182	15-11_nsp2-182	GQIVTCAKEIKESV	14	ORF1a	662	675	0	0.928571
183	15-11_nsp2-183	VTCAKEIKESVQTFF	15	ORF1a	665	679	0	0.933333
184	15-11_nsp2-184	KEIKESVQTFFKLV	14	ORF1a	669	682	0	0.857143
185	15-11_nsp2-185	KESVQTFFKLVNKFL	15	ORF1a	672	686	0	0.933333
186	15-11_nsp2-186	VQTFFKLVNKFLAL	14	ORF1a	675	688	0	0.928571
187	15-11_nsp2-187	FFKLVNKFLALCA	13	ORF1a	678	690	0	0.923077
188	15-11_nsp2-188	KLVNKFLALCADSII	15	ORF1a	680	694	0	0.933333
189	15-11_nsp2-189	KFLALCADSIIIGGA	15	ORF1a	684	698	0	1
190	15-11_nsp2-190	LCADSIIIGGAKLKA	15	ORF1a	688	702	0	1
191	15-11_nsp2-191	SIIIGGAKLKALNL	14	ORF1a	692	705	0	0.857143
192	15-11_nsp2-192	IGGAKLKALNLGETF	15	ORF1a	695	709	0	0.933333
193	15-11_nsp2-193	KLKALNLGETFVTH	14	ORF1a	699	712	0	0.857143
194	15-11_nsp2-194	ALNLGETFVTHSKGL	15	ORF1a	702	716	0	0.8
195	15-11_nsp2-195	GETFVTHSKGLYRK	14	ORF1a	706	719	0	0.785714
196	15-11_nsp2-196	FVTHSKGLYRKCVK	14	ORF1a	709	722	0	0.857143
197	15-11_nsp2-197	HSKGLYRKCVKSR	13	ORF1a	712	724	0	0.923077
198	15-11_nsp2-198	KGLYRKCVKSREETGL	16	ORF1a	714	729	0	0.9375
199	15-11_nsp2-199	KCVKSREETGLLMPL	15	ORF1a	719	733	0	1
200	15-11_nsp2-200	SREETGLLMPLKAPK	15	ORF1a	723	737	0	0.933333
201	15-11_nsp2-201	TGLLMPLKAPKEIIF	15	ORF1a	727	741	0	0.897
202	15-11_nsp2-202	MPLKAPKEIIFL	12	ORF1a	731	742	0	0.87125
203	15-11_nsp2-203	PLKAPKEIIFLEGETL	16	ORF1a	732	747	0	0.903437
204	15-11_nsp2-204	KEIIFLEGETLPTEV	15	ORF1a	737	751	0	0.933333
205	15-11_nsp2-205	FLEGETLPTEVL	12	ORF1a	741	752	0	1
206	15-11_nsp2-206	LEGETLPTEVLTEEV	15	ORF1a	742	756	0	0.933333
207	15-11_nsp2-207	TLPTEVLTEEVVLK	14	ORF1a	746	759	0	0.857143
208	15-11_nsp2-208	TEVLTEEVVLKTGDL	15	ORF1a	749	763	0	0.866667
209	15-11_nsp2-209	TEEVVLKTGDLQPL	14	ORF1a	753	766	0	0.850712
210	15-11_nsp2-210	VVLKTGDLQPLEQPTSEA	18	ORF1a	756	773	0	0.914166
211	15-11_nsp2-211	LQPLEQPTSEAVEA	14	ORF1a	763	776	0	0.850712
212	15-11_nsp2-212	LEQPTSEAVEAPLV	14	ORF1a	766	779	0	0.714286
213	15-11_nsp2-213	PTSEAVEAPLVGTPV	15	ORF1a	769	783	0	0.733333
214	15-11_nsp2-214	AVEAPLVGTPVCI	13	ORF1a	773	785	0	0.692308
215	15-11_nsp2-215	EAPLVGTPVCINGLM	15	ORF1a	775	789	0	0.871873
216	15-11_nsp2-216	VGTPVCINGLMLLEI	15	ORF1a	779	793	0	0.902603
217	15-11_nsp2-217	VCINGLMLLEIK	12	ORF1a	783	794	0	0.878255
218	15-11_nsp2-218	CINGLMLLEIKDTEK	15	ORF1a	784	798	0	0.871875
219	15-11_nsp2-219	LMLLEIKDTEKYCAL	15	ORF1a	788	802	0	0.871874
220	15-11_nsp2-220	EIKDTEKYCALAPNM	15	ORF1a	792	806	0	0.838836
221	15-11_nsp2-221	TEKYCALAPNMMV	13	ORF1a	796	808	0	0.814042
222	15-11_nsp2-222	KYCALAPNMMVTNNTF	16	ORF1a	798	813	0	0.869373
223	15-11_nsp2-223	APNMMVTNNTFTLK	14	ORF1a	803	816	0	0.85071
224	15-11_nsp2-3-224	MMVTNNTFTLKGGA	14	ORF1a	806	819	0	0.857143
225	15-11_nsp2-3-225	TNNTFTLKGGAPTKV	15	ORF1a	809	823	0	0.866667
226	15-11_nsp2-3-226	FTLKGGAPTKVTF	13	ORF1a	813	825	0	0.923077
227	15-11_nsp2-3-227	LKGGAPTKVTFGDDTV	16	ORF1a	815	830	0	0.875
228	15-11_nsp3-228	PTKVTFGDDTVIEV	14	ORF1a	820	833	0	0.928571
229	15-11_nsp3-229	VTFGDDTVIEVQGYK	15	ORF1a	823	837	0	0.933333
230	15-11_nsp3-230	DDTVIEVQGYKSVNI	15	ORF1a	827	841	0	0.933333
231	15-11_nsp3-231	IEVQGYKSVNITFEL	15	ORF1a	831	845	0	1
232	15-11_nsp3-232	GYKSVNITFELDERI	15	ORF1a	835	849	0	1
233	15-11_nsp3-233	VNITFELDERIDKVL	15	ORF1a	839	853	0	0.933333
234	15-11_nsp3-234	FELDERIDKVLNEK	14	ORF1a	843	856	0	0.928571
235	15-11_nsp3-235	DERIDKVLNEKCSAY	15	ORF1a	846	860	0	0.913368
236	15-11_nsp3-236	DKVLNEKCSAYTVEL	15	ORF1a	850	864	0	0.913367
237	15-11_nsp3-237	NEKCSAYTVELGTEV	15	ORF1a	854	868	0	0.933333
238	15-11_nsp3-238	SAYTVELGTEVNEFA	15	ORF1a	858	872	0	0.933333
239	15-11_nsp3-239	VELGTEVNEFACVVA	15	ORF1a	862	876	0	0.933333
240	15-11_nsp3-240	TEVNEFACVVADAVI	15	ORF1a	866	880	0	0.933333
241	15-11_nsp3-241	EFACVVADAVIKTL	14	ORF1a	870	883	0	0.928571
242	15-11_nsp3-242	CVVADAVIKTLQPV	14	ORF1a	873	886	0	0.928571
243	15-11_nsp3-243	ADAVIKTLQPVSELL	15	ORF1a	876	890	0	0.933333
244	15-11_nsp3-244	IKTLQPVSELLTPL	14	ORF1a	880	893	0	1
245	15-11_nsp3-245	LQPVSELLTPLGIDL	15	ORF1a	883	897	0	0.897
246	15-11_nsp3-246	SELLTPLGIDLDEW	14	ORF1a	887	900	0	0.850714
247	15-11_nsp3-247	LTPLGIDLDEWSMA	14	ORF1a	890	903	0	0.811786
248	15-11_nsp3-248	LGIDLDEWSMATYYL	15	ORF1a	893	907	0	0.86278
249	15-11_nsp3-249	LDEWSMATYYLF	12	ORF1a	897	908	0	0.787918
250	15-11_nsp3-250	DEWSMATYYLFDESGEF	17	ORF1a	898	914	0	0.909118
251	15-11_nsp3-251	TYYLFDESGEFKLA	14	ORF1a	904	917	0	1
252	15-11_nsp3-252	LFDESGEFKLASHMY	15	ORF1a	907	921	0	1
253	15-11_nsp3-253	SGEFKLASHMYCSFY	15	ORF1a	911	925	0	1
254	15-11_nsp3-254	KLASHMYCSFYPPDE	15	ORF1a	915	929	0	1
255	15-11_nsp3-255	HMYCSFYPPDEDEEE	15	ORF1a	919	933	0	1
256	15-11_nsp3-256	SFYPPDEDEEEGDCE	15	ORF1a	923	937	0	1
257	15-11_nsp3-257	PDEDEEEGDCEEEEF	15	ORF1a	927	941	0	1
258	15-11_nsp3-258	EEEGDCEEEEFEPSTQY	17	ORF1a	931	947	0	0.909118
259	15-11_nsp3-259	EEEEFEPSTQYEY	13	ORF1a	937	949	0	0.881155
260	15-11_nsp3-260	EEFEPSTQYEYGTEDDY	17	ORF1a	939	955	0	0.909119
261	15-11_nsp3-261	TQYEYGTEDDYQGK	14	ORF1a	945	958	0	0.928571
262	15-11_nsp3-262	EYGTEDDYQGKPLEF	15	ORF1a	948	962	0	0.899999
263	15-11_nsp3-263	EDDYQGKPLEFGA	13	ORF1a	952	964	0	0.884614
264	15-11_nsp3-264	DYQGKPLEFGATSAA	15	ORF1a	954	968	0	0.83333
265	15-11_nsp3-265	KPLEFGATSAAL	12	ORF1a	958	969	0	0.791662
266	15-11_nsp3-266	PLEFGATSAALQPEE	15	ORF1a	959	973	0	0.915195
267	15-11_nsp3-267	GATSAALQPEEEQEEDW	17	ORF1a	963	979	0	0.934775
268	15-11_nsp3-268	LQPEEEQEEDWL	12	ORF1a	969	980	0	0.916667
269	15-11_nsp3-269	PEEEQEEDWLDDDSQQTV	18	ORF1a	971	988	0	0.944444
270	15-11_nsp3-270	DWLDDDSQQTVGQQD	15	ORF1a	978	992	0	0.933333
271	15-11_nsp3-271	DDSQQTVGQQDGSED	15	ORF1a	982	996	0	0.86067
272	15-11_nsp3-272	SQQTVGQQDGSEDNQ	15	ORF1a	984	998	0	0.794003
273	15-11_nsp3-273	VGQQDGSEDNQTTTI	15	ORF1a	988	1002	0	0.757671
274	15-11_nsp3-274	DGSEDNQTTTIQTIV	15	ORF1a	992	1006	0	0.824338
275	15-11_nsp3-275	DNQTTTIQTIVEV	13	ORF1a	996	1008	0	0.797313
276	15-11_nsp3-276	NQTTTIQTIVEV	12	ORF1a	997	1008	0	0.825838
277	15-11_nsp3-277	TTTIQTIVEVQPQL	14	ORF1a	999	1012	0	0.857143
278	15-11_nsp3-278	IQTIVEVQPQLEMEL	15	ORF1a	1002	1016	0	0.866667
279	15-11_nsp3-279	VEVQPQLEMELTPVV	15	ORF1a	1006	1020	0	0.866667
280	15-11_nsp3-280	PQLEMELTPVVQTI	14	ORF1a	1010	1023	0	0.928571
281	15-11_nsp3-281	EMELTPVVQTIEV	13	ORF1a	1013	1025	0	0.923077
282	15-11_nsp3-282	ELTPVVQTIEVNSF	14	ORF1a	1015	1028	0	0.928571
283	15-11_nsp3-283	PVVQTIEVNSFSGYL	15	ORF1a	1018	1032	0	1
284	15-11_nsp3-284	TIEVNSFSGYLKL	13	ORF1a	1022	1034	0	1
285	15-11_nsp3-285	EVNSFSGYLKLTDNV	15	ORF1a	1024	1038	0	0.897001
286	15-11_nsp3-286	FSGYLKLTDNVYIK	14	ORF1a	1028	1041	0	0.889644
287	15-11_nsp3-287	YLKLTDNVYIKNADI	15	ORF1a	1031	1045	0	0.897001
288	15-11_nsp3-288	TDNVYIKNADIVEEA	15	ORF1a	1035	1049	0	0.843146
289	15-11_nsp3-289	YIKNADIVEEAKKVK	15	ORF1a	1039	1053	0	0.909816
290	15-11_nsp3-290	ADIVEEAKKVKPTVV	15	ORF1a	1043	1057	0	0.909816
291	15-11_nsp3-291	EEAKKVKPTVVVNAA	15	ORF1a	1047	1061	0	0.909816
292	15-11_nsp3-292	KVKPTVVVNAANVYL	15	ORF1a	1051	1065	0	1
293	15-11_nsp3-293	TVVVNAANVYLKH	13	ORF1a	1055	1067	0	1
294	15-11_nsp3-294	VVNAANVYLKHGGGV	15	ORF1a	1057	1071	0	1
295	15-11_nsp3-295	ANVYLKHGGGVAGAL	15	ORF1a	1061	1075	0	1
296	15-11_nsp3-296	LKHGGGVAGALNKA	14	ORF1a	1065	1078	0	1
297	15-11_nsp3-297	GGGVAGALNKATNNA	15	ORF1a	1068	1082	0	1
298	15-11_nsp3-298	AGALNKATNNAMQV	14	ORF1a	1072	1085	0	0.928571
299	15-11_nsp3-299	LNKATNNAMQVESDDY	16	ORF1a	1075	1090	0	0.9375
300	15-11_nsp3-300	NNAMQVESDDYIA	13	ORF1a	1080	1092	0	0.923077
301	15-11_nsp3-301	AMQVESDDYIATNGPL	16	ORF1a	1082	1097	0	0.9375
302	15-11_nsp3-302	SDDYIATNGPLKV	13	ORF1a	1087	1099	0	1
303	15-11_nsp3-303	DYIATNGPLKVGGSCV	16	ORF1a	1089	1104	0	1
304	15-11_nsp3-304	NGPLKVGGSCVLSGH	15	ORF1a	1094	1108	0	0.933333
305	15-11_nsp3-305	KVGGSCVLSGHNLAK	15	ORF1a	1098	1112	0	0.907767
306	15-11_nsp3-306	SCVLSGHNLAKHCLH	15	ORF1a	1102	1116	0	0.907767
307	15-11_nsp3-307	SGHNLAKHCLHVV	13	ORF1a	1106	1118	0	0.893576
308	15-11_nsp3-308	HNLAKHCLHVVGPNV	15	ORF1a	1108	1122	0	0.907766
309	15-11_nsp3-309	KHCLHVVGPNVNK	13	ORF1a	1112	1124	0	0.923077
310	15-11_nsp3-310	CLHVVGPNVNKGEDI	15	ORF1a	1114	1128	0	0.897001
311	15-11_nsp3-311	VGPNVNKGEDIQLLK	15	ORF1a	1118	1132	0	0.897001
312	15-11_nsp3-312	VNKGEDIQLLKSAY	14	ORF1a	1122	1135	0	0.889645
313	15-11_nsp3-313	GEDIQLLKSAYENF	14	ORF1a	1125	1138	0	0.928571
314	15-11_nsp3-314	IQLLKSAYENFNQH	14	ORF1a	1128	1141	0	1
315	15-11_nsp3-315	LKSAYENFNQHEVLL	15	ORF1a	1131	1145	0	0.933333
316	15-11_nsp3-316	YENFNQHEVLLAPLL	15	ORF1a	1135	1149	0	0.933333
317	15-11_nsp3-317	NQHEVLLAPLLSAGI	15	ORF1a	1139	1153	0	0.866667
318	15-11_nsp3-318	VLLAPLLSAGIFGA	14	ORF1a	1143	1156	0	0.857143
319	15-11_nsp3-319	APLLSAGIFGADPIH	15	ORF1a	1146	1160	0	0.866667
320	15-11_nsp3-320	SAGIFGADPIHSLRV	15	ORF1a	1150	1164	0	0.866667
321	15-11_nsp3-321	FGADPIHSLRVCV	13	ORF1a	1154	1166	0	0.923077
322	15-11_nsp3-322	ADPIHSLRVCVDTVR	15	ORF1a	1156	1170	0	0.866667
323	15-11_nsp3-323	HSLRVCVDTVRTNVY	15	ORF1a	1160	1174	0	0.933333
324	15-11_nsp3-324	VCVDTVRTNVYLAVF	15	ORF1a	1164	1178	0	0.933333
325	15-11_nsp3-325	TVRTNVYLAVFDKNL	15	ORF1a	1168	1182	0	0.933333
326	15-11_nsp3-326	NVYLAVFDKNLYDKL	15	ORF1a	1172	1186	0	1
327	15-11_nsp3-327	AVFDKNLYDKLVSSF	15	ORF1a	1176	1190	0	1
328	15-11_nsp3-328	KNLYDKLVSSFLEMK	15	ORF1a	1180	1194	0	1
329	15-11_nsp3-329	DKLVSSFLEMKSEK	14	ORF1a	1184	1197	0	1
330	15-11_nsp3-330	VSSFLEMKSEKQV	13	ORF1a	1187	1199	0	1
331	15-11_nsp3-331	SFLEMKSEKQVEQKI	15	ORF1a	1189	1203	0	0.933333
332	15-11_nsp3-332	MKSEKQVEQKIAEI	14	ORF1a	1193	1206	0	0.928571
333	15-11_nsp3-333	EKQVEQKIAEIPK	13	ORF1a	1196	1208	0	0.923077
334	15-11_nsp3-334	KQVEQKIAEIPKEEV	15	ORF1a	1197	1211	0	0.933333
335	15-11_nsp3-335	EQKIAEIPKEEVKPF	15	ORF1a	1200	1214	0	0.933333
336	15-11_nsp3-336	AEIPKEEVKPFI	12	ORF1a	1204	1215	0	1
337	15-11_nsp3-337	EIPKEEVKPFITESK	15	ORF1a	1205	1219	0	1
338	15-11_nsp3-338	EEVKPFITESKPSV	14	ORF1a	1209	1222	0	0.928571
339	15-11_nsp3-339	KPFITESKPSVEQRK	15	ORF1a	1212	1226	0	0.933333
340	15-11_nsp3-340	TESKPSVEQRKQDDK	15	ORF1a	1216	1230	0	0.8
341	15-11_nsp3-341	PSVEQRKQDDKKIKA	15	ORF1a	1220	1234	0	0.8
342	15-11_nsp3-342	EQRKQDDKKIKACV	14	ORF1a	1223	1236	0	0.857143
343	15-11_nsp3-343	KQDDKKIKACVEEV	14	ORF1a	1226	1239	0	0.857143
344	15-11_nsp3-344	DKKIKACVEEVTTTL	15	ORF1a	1229	1243	0	0.933333
345	15-11_nsp3-345	KACVEEVTTTLEETK	15	ORF1a	1233	1247	0	1
346	15-11_nsp3-346	EEVTTTLEETKFL	13	ORF1a	1237	1249	0	1
347	15-11_nsp3-347	VTTTLEETKFLTENL	15	ORF1a	1239	1253	0	1
348	15-11_nsp3-348	LEETKFLTENLLLYI	15	ORF1a	1243	1257	0	0.933333
349	15-11_nsp3-349	KFLTENLLLYIDI	13	ORF1a	1247	1259	0	0.923077
350	15-11_nsp3-350	LTENLLLYIDINGNL	15	ORF1a	1249	1263	0	0.933333
351	15-11_nsp3-351	LLLYIDINGNLH	12	ORF1a	1253	1264	0	0.916667
352	15-11_nsp3-352	LLYIDINGNLHPDSA	15	ORF1a	1254	1268	0	0.933333
353	15-11_nsp3-353	DINGNLHPDSATLV	14	ORF1a	1258	1271	0	1
354	15-11_nsp3-354	GNLHPDSATLVSDI	14	ORF1a	1261	1274	0	1
355	15-11_nsp3-355	HPDSATLVSDIDITF	15	ORF1a	1264	1278	0	1
356	15-11_nsp3-356	ATLVSDIDITFLKK	14	ORF1a	1268	1281	0	1
357	15-11_nsp3-357	VSDIDITFLKKDAPY	15	ORF1a	1271	1285	0	0.933333
358	15-11_nsp3-358	DITFLKKDAPYIV	13	ORF1a	1275	1287	0	0.923077
359	15-11_nsp3-359	TFLKKDAPYIVGDVV	15	ORF1a	1277	1291	0	0.913371
360	15-11_nsp3-360	KDAPYIVGDVVQEGV	15	ORF1a	1281	1295	0	0.893408
361	15-11_nsp3-361	YIVGDVVQEGVLTAV	15	ORF1a	1285	1299	0	0.866667
362	15-11_nsp3-362	DVVQEGVLTAVVI	13	ORF1a	1289	1301	0	0.923077
363	15-11_nsp3-363	VQEGVLTAVVIPTKK	15	ORF1a	1291	1305	0	0.933333
364	15-11_nsp3-364	VLTAVVIPTKKA	12	ORF1a	1295	1306	0	0.916667
365	15-11_nsp3-365	LTAVVIPTKKAGGTTEM	17	ORF1a	1296	1312	0	0.941176
366	15-11_nsp3-366	PTKKAGGTTEMLAKA	15	ORF1a	1302	1316	0	0.933333
367	15-11_nsp3-367	AGGTTEMLAKALRKV	15	ORF1a	1306	1320	0	0.933333
368	15-11_nsp3-368	TEMLAKALRKVPTDNY	16	ORF1a	1310	1325	0	0.924257
369	15-11_nsp3-369	KALRKVPTDNYITTY	15	ORF1a	1315	1329	0	0.933333
370	15-11_nsp3-370	KVPTDNYITTYPGQGL	16	ORF1a	1319	1334	0	0.924257
371	15-11_nsp3-371	NYITTYPGQGLNGY	14	ORF1a	1324	1337	0	0.913437
372	15-11_nsp3-372	TTYPGQGLNGYTV	13	ORF1a	1327	1339	0	0.923077
373	15-11_nsp3-373	YPGQGLNGYTVEEAK	15	ORF1a	1329	1343	0	0.866667
374	15-11_nsp3-374	GLNGYTVEEAKTVLK	15	ORF1a	1333	1347	0	0.866667
375	15-11_nsp3-375	YTVEEAKTVLKKCK	14	ORF1a	1337	1350	0	0.857143
376	15-11_nsp3-376	EEAKTVLKKCKSAFY	15	ORF1a	1340	1354	0	0.8
377	15-11_nsp3-377	TVLKKCKSAFYIL	13	ORF1a	1344	1356	0	0.846154
378	15-11_nsp3-378	LKKCKSAFYILPSII	15	ORF1a	1346	1360	0	0.866667
379	15-11_nsp3-379	KSAFYILPSIISNEK	15	ORF1a	1350	1364	0	0.933333
380	15-11_nsp3-380	YILPSIISNEKQEIL	15	ORF1a	1354	1368	0	0.933333
381	15-11_nsp3-381	SIISNEKQEILGTV	14	ORF1a	1358	1371	0	0.928571
382	15-11_nsp3-382	SNEKQEILGTVSWNL	15	ORF1a	1361	1375	0	0.933333
383	15-11_nsp3-383	KQEILGTVSWNLREM	15	ORF1a	1364	1378	0	0.933333
384	15-11_nsp3-384	LGTVSWNLREMLAHA	15	ORF1a	1368	1382	0	1
385	15-11_nsp3-385	SWNLREMLAHAEETR	15	ORF1a	1372	1386	0	1
386	15-11_nsp3-386	REMLAHAEETRKLM	14	ORF1a	1376	1389	0	0.928571
387	15-11_nsp3-387	LAHAEETRKLMPVCV	15	ORF1a	1379	1393	0	1
388	15-11_nsp3-388	EETRKLMPVCVETKA	15	ORF1a	1383	1397	0	1
389	15-11_nsp3-389	KLMPVCVETKAIV	13	ORF1a	1387	1399	0	1
390	15-11_nsp3-390	MPVCVETKAIVSTI	14	ORF1a	1389	1402	0	1
391	15-11_nsp3-391	CVETKAIVSTIQRKY	15	ORF1a	1392	1406	0	1
392	15-11_nsp3-392	KAIVSTIQRKYKGIK	15	ORF1a	1396	1410	0	1
393	15-11_nsp3-393	STIQRKYKGIKI	12	ORF1a	1400	1411	0	1
394	15-11_nsp3-394	TIQRKYKGIKIQEGV	15	ORF1a	1401	1415	0	1
395	15-11_nsp3-395	KYKGIKIQEGVVDY	14	ORF1a	1405	1418	0	1
396	15-11_nsp3-396	GIKIQEGVVDYGARF	15	ORF1a	1408	1422	0	0.933333
397	15-11_nsp3-397	IQEGVVDYGARFYFY	15	ORF1a	1411	1425	0	0.933333
398	15-11_nsp3-398	VVDYGARFYFYTSK	14	ORF1a	1415	1428	0	0.896142
399	15-11_nsp3-399	YGARFYFYTSKTTVA	15	ORF1a	1418	1432	0	0.903066
400	15-11_nsp3-400	FYFYTSKTTVASLI	14	ORF1a	1422	1435	0	0.928571
401	15-11_nsp3-401	YTSKTTVASLINTL	14	ORF1a	1425	1438	0	0.889644
402	15-11_nsp3-402	KTTVASLINTLNDL	14	ORF1a	1428	1441	0	0.928571
403	15-11_nsp3-403	VASLINTLNDLNETL	15	ORF1a	1431	1445	0	0.933333
404	15-11_nsp3-404	INTLNDLNETLVTM	14	ORF1a	1435	1448	0	0.928571
405	15-11_nsp3-405	LNDLNETLVTMPLGY	15	ORF1a	1438	1452	0	1
406	15-11_nsp3-406	NETLVTMPLGYVTH	14	ORF1a	1442	1455	0	1
407	15-11_nsp3-407	LVTMPLGYVTHGLNL	15	ORF1a	1445	1459	0	1
408	15-11_nsp3-408	PLGYVTHGLNLEEAA	15	ORF1a	1449	1463	0	1
409	15-11_nsp3-409	VTHGLNLEEAARYMR	15	ORF1a	1453	1467	0	1
410	15-11_nsp3-410	LNLEEAARYMRSLKV	15	ORF1a	1457	1471	0	1
411	15-11_nsp3-411	EAARYMRSLKVPATV	15	ORF1a	1461	1475	0	0.933333
412	15-11_nsp3-412	YMRSLKVPATVSV	13	ORF1a	1465	1477	0	0.923077
413	15-11_nsp3-413	RSLKVPATVSVSSPDA	16	ORF1a	1467	1482	0	0.9375
414	15-11_nsp3-414	PATVSVSSPDAVTAY	15	ORF1a	1472	1486	0	0.933333
415	15-11_nsp3-415	SVSSPDAVTAYNGYL	15	ORF1a	1476	1490	0	1
416	15-11_nsp3-416	PDAVTAYNGYLTSSSK	16	ORF1a	1480	1495	0	1
417	15-11_nsp3-417	AYNGYLTSSSKTPEEH	16	ORF1a	1485	1500	0	0.9375
418	15-11_nsp3-418	LTSSSKTPEEHFI	13	ORF1a	1490	1502	0	0.923077
419	15-11_nsp3-419	SSSKTPEEHFIETI	14	ORF1a	1492	1505	0	0.857143
420	15-11_nsp3-420	KTPEEHFIETISLA	14	ORF1a	1495	1508	0	0.857143
421	15-11_nsp3-421	EEHFIETISLAGSYK	15	ORF1a	1498	1512	0	0.933333
422	15-11_nsp3-422	IETISLAGSYKDWSY	15	ORF1a	1502	1516	0	0.866667
423	15-11_nsp3-423	SLAGSYKDWSYSGQSTQL	18	ORF1a	1506	1523	0	0.944444
424	15-11_nsp3-424	DWSYSGQSTQLGIEF	15	ORF1a	1513	1527	0	0.933333
425	15-11_nsp3-425	SGQSTQLGIEFLKR	14	ORF1a	1517	1530	0	1
426	15-11_nsp3-426	STQLGIEFLKRGDK	14	ORF1a	1520	1533	0	1
427	15-11_nsp3-427	LGIEFLKRGDKSVYY	15	ORF1a	1523	1537	0	1
428	15-11_nsp3-428	FLKRGDKSVYYTSNPTTF	18	ORF1a	1527	1544	0	1
429	15-11_nsp3-429	SVYYTSNPTTFHL	13	ORF1a	1534	1546	0	1
430	15-11_nsp3-430	YYTSNPTTFHLDGEV	15	ORF1a	1536	1550	0	0.933333
431	15-11_nsp3-431	NPTTFHLDGEVITF	14	ORF1a	1540	1553	0	0.928571
432	15-11_nsp3-432	TFHLDGEVITFDNLK	15	ORF1a	1543	1557	0	0.933333
433	15-11_nsp3-433	DGEVITFDNLKTLL	14	ORF1a	1547	1560	0	0.928571
434	15-11_nsp3-434	VITFDNLKTLLSLR	14	ORF1a	1550	1563	0	0.928571
435	15-11_nsp3-435	FDNLKTLLSLREVR	14	ORF1a	1553	1566	0	0.928571
436	15-11_nsp3-436	LKTLLSLREVRTIKV	15	ORF1a	1556	1570	0	0.933333
437	15-11_nsp3-437	LSLREVRTIKVFTTV	15	ORF1a	1560	1574	0	0.933333
438	15-11_nsp3-438	EVRTIKVFTTVDNI	14	ORF1a	1564	1577	0	1
439	15-11_nsp3-439	TIKVFTTVDNINLH	14	ORF1a	1567	1580	0	0.928571
440	15-11_nsp3-440	VFTTVDNINLHTQVV	15	ORF1a	1570	1584	0	0.866667
441	15-11_nsp3-441	VDNINLHTQVVDMSM	15	ORF1a	1574	1588	0	0.866667
442	15-11_nsp3-442	NLHTQVVDMSMTY	13	ORF1a	1578	1590	0	0.846154
443	15-11_nsp3-443	HTQVVDMSMTYGQQF	15	ORF1a	1580	1594	0	0.933333
444	15-11_nsp3-444	VDMSMTYGQQFGPTY	15	ORF1a	1584	1598	0	0.933333
445	15-11_nsp3-445	MTYGQQFGPTYLDGA	15	ORF1a	1588	1602	0	0.920934
446	15-11_nsp3-446	GQQFGPTYLDGADV	14	ORF1a	1591	1604	0	0.915286
447	15-11_nsp3-447	FGPTYLDGADVTKIK	15	ORF1a	1594	1608	0	0.898183
448	15-11_nsp3-448	YLDGADVTKIKPH	13	ORF1a	1598	1610	0	0.896825
449	15-11_nsp3-449	DGADVTKIKPHNSH	14	ORF1a	1600	1613	0	0.928571
450	15-11_nsp3-450	DVTKIKPHNSHEGK	14	ORF1a	1603	1616	0	0.928571
451	15-11_nsp3-451	KIKPHNSHEGKTFYV	15	ORF1a	1606	1620	0	0.933333
452	15-11_nsp3-452	HNSHEGKTFYVL	12	ORF1a	1610	1621	0	1
453	15-11_nsp3-453	NSHEGKTFYVLPNDDTL	17	ORF1a	1611	1627	0	1
454	15-11_nsp3-454	TFYVLPNDDTLRVEA	15	ORF1a	1617	1631	0	1
455	15-11_nsp3-455	LPNDDTLRVEAFEYY	15	ORF1a	1621	1635	0	0.933333
456	15-11_nsp3-456	DTLRVEAFEYYH	12	ORF1a	1625	1636	0	0.916667
457	15-11_nsp3-457	TLRVEAFEYYHTTDPSF	17	ORF1a	1626	1642	0	0.882353
458	15-11_nsp3-458	FEYYHTTDPSFLGRY	15	ORF1a	1632	1646	0	0.866667
459	15-11_nsp3-459	HTTDPSFLGRYMSAL	15	ORF1a	1636	1650	0	0.866667
460	15-11_nsp3-460	PSFLGRYMSALNHTK	15	ORF1a	1640	1654	0	0.866667
461	15-11_nsp3-461	GRYMSALNHTKKWKY	15	ORF1a	1644	1658	0	0.933333
462	15-11_nsp3-462	SALNHTKKWKYPQV	14	ORF1a	1648	1661	0	0.928571
463	15-11_nsp3-463	NHTKKWKYPQVNGL	14	ORF1a	1651	1664	0	1
464	15-11_nsp3-464	KKWKYPQVNGLTSIK	15	ORF1a	1654	1668	0	1
465	15-11_nsp3-465	YPQVNGLTSIKWA	13	ORF1a	1658	1670	0	0.923077
466	15-11_nsp3-466	PQVNGLTSIKWA	12	ORF1a	1659	1670	0	0.916667
467	15-11_nsp3-467	VNGLTSIKWADNNCY	15	ORF1a	1661	1675	0	0.933333
468	15-11_nsp3-468	TSIKWADNNCYLATA	15	ORF1a	1665	1679	0	0.933333
469	15-11_nsp3-469	WADNNCYLATALLTL	15	ORF1a	1669	1683	0	0.933333
470	15-11_nsp3-470	NCYLATALLTLQQI	14	ORF1a	1673	1686	0	1
471	15-11_nsp3-471	LATALLTLQQIELKF	15	ORF1a	1676	1690	0	1
472	15-11_nsp3-472	LLTLQQIELKFNPPA	15	ORF1a	1680	1694	0	1
473	15-11_nsp3-473	LQQIELKFNPPAL	13	ORF1a	1683	1695	0	1
474	15-11_nsp3-474	IELKFNPPALQDAYY	15	ORF1a	1686	1700	0	1
475	15-11_nsp3-475	FNPPALQDAYYRARA	15	ORF1a	1690	1704	0	1
476	15-11_nsp3-476	ALQDAYYRARAGEAA	15	ORF1a	1694	1708	0	1
477	15-11_nsp3-477	AYYRARAGEAANFCA	15	ORF1a	1698	1712	0	1
478	15-11_nsp3-478	ARAGEAANFCALILA	15	ORF1a	1702	1716	0	1
479	15-11_nsp3-479	EAANFCALILAYCNK	15	ORF1a	1706	1720	0	1
480	15-11_nsp3-480	FCALILAYCNKTV	13	ORF1a	1710	1722	0	1
481	15-11_nsp3-481	ALILAYCNKTVGEL	14	ORF1a	1712	1725	0	1
482	15-11_nsp3-482	LAYCNKTVGELGDVR	15	ORF1a	1715	1729	0	1
483	15-11_nsp3-483	NKTVGELGDVRETM	14	ORF1a	1719	1732	0	1
484	15-11_nsp3-484	VGELGDVRETMSYLF	15	ORF1a	1722	1736	0	1
485	15-11_nsp3-485	GDVRETMSYLFQHA	14	ORF1a	1726	1739	0	0.928571
486	15-11_nsp3-486	RETMSYLFQHANL	13	ORF1a	1729	1741	0	0.923077
487	15-11_nsp3-487	TMSYLFQHANLDSCK	15	ORF1a	1731	1745	0	0.933333
488	15-11_nsp3-488	LFQHANLDSCKRVL	14	ORF1a	1735	1748	0	0.928571
489	15-11_nsp3-489	HANLDSCKRVLNVV	14	ORF1a	1738	1751	0	0.928571
490	15-11_nsp3-490	LDSCKRVLNVVCK	13	ORF1a	1741	1753	0	1
491	15-11_nsp3-491	SCKRVLNVVCKTCGQ	15	ORF1a	1743	1757	0	1
492	15-11_nsp3-492	VLNVVCKTCGQQQTTL	16	ORF1a	1747	1762	0	1
493	15-11_nsp3-493	CKTCGQQQTTLKGV	14	ORF1a	1752	1765	0	1
494	15-11_nsp3-494	CGQQQTTLKGVEAVM	15	ORF1a	1755	1769	0	0.933333
495	15-11_nsp3-495	GQQQTTLKGVEAVMY	15	ORF1a	1756	1770	0	0.933333
496	15-11_nsp3-496	TTLKGVEAVMYMGTL	15	ORF1a	1760	1774	0	0.933333
497	15-11_nsp3-497	GVEAVMYMGTLSY	13	ORF1a	1764	1776	0	0.923077
498	15-11_nsp3-498	EAVMYMGTLSYEQFK	15	ORF1a	1766	1780	0	0.933333
499	15-11_nsp3-499	YMGTLSYEQFKKGV	14	ORF1a	1770	1783	0	1
500	15-11_nsp3-500	TLSYEQFKKGVQI	13	ORF1a	1773	1785	0	1
501	15-11_nsp3-501	SYEQFKKGVQIPCTCGK	17	ORF1a	1775	1791	0	1
502	15-11_nsp3-502	KGVQIPCTCGKQATK	15	ORF1a	1781	1795	0	1
503	15-11_nsp3-503	IPCTCGKQATKYLV	14	ORF1a	1785	1798	0	1
504	15-11_nsp3-504	TCGKQATKYLVQQESPF	17	ORF1a	1788	1804	0	0.941176
505	15-11_nsp3-505	TKYLVQQESPFVMM	14	ORF1a	1794	1807	0	0.928571
506	15-11_nsp3-506	LVQQESPFVMMSA	13	ORF1a	1797	1809	0	0.923077
507	15-11_nsp3-507	VQQESPFVMMSAPPA	15	ORF1a	1798	1812	0	0.866667
508	15-11_nsp3-508	SPFVMMSAPPAQYEL	15	ORF1a	1802	1816	0	0.933333
509	15-11_nsp3-509	MMSAPPAQYELKH	13	ORF1a	1806	1818	0	0.846154
510	15-11_nsp3-510	SAPPAQYELKHGTF	14	ORF1a	1808	1821	0	0.857143
511	15-11_nsp3-511	PAQYELKHGTFTCA	14	ORF1a	1811	1824	0	0.857143
512	15-11_nsp3-512	YELKHGTFTCASEY	14	ORF1a	1814	1827	0	0.857143
513	15-11_nsp3-513	KHGTFTCASEYTGNY	15	ORF1a	1817	1831	0	0.866667
514	15-11_nsp3-514	FTCASEYTGNYQCGH	15	ORF1a	1821	1835	0	0.933333
515	15-11_nsp3-515	SEYTGNYQCGHYKHI	15	ORF1a	1825	1839	0	1
516	15-11_nsp3-516	GNYQCGHYKHITSK	14	ORF1a	1829	1842	0	0.928571
517	15-11_nsp3-517	YQCGHYKHITSKETL	15	ORF1a	1831	1845	0	0.933333
518	15-11_nsp3-518	HYKHITSKETLYCI	14	ORF1a	1835	1848	0	0.928571
519	15-11_nsp3-519	HITSKETLYCIDGAL	15	ORF1a	1838	1852	0	0.933333
520	15-11_nsp3-520	KETLYCIDGALLTK	14	ORF1a	1842	1855	0	1
521	15-11_nsp3-521	LYCIDGALLTKSSEY	15	ORF1a	1845	1859	0	1
522	15-11_nsp3-522	DGALLTKSSEYKGPI	15	ORF1a	1849	1863	0	0.866667
523	15-11_nsp3-523	LTKSSEYKGPITDVF	15	ORF1a	1853	1867	0	0.866667
524	15-11_nsp3-524	SEYKGPITDVFYK	13	ORF1a	1857	1869	0	0.846154
525	15-11_nsp3-525	YKGPITDVFYKENSY	15	ORF1a	1859	1873	0	0.866667
526	15-11_nsp3-526	ITDVFYKENSYTTTI	15	ORF1a	1863	1877	0	1
527	15-11_nsp3-527	FYKENSYTTTIKPV	14	ORF1a	1867	1880	0	1
528	15-11_nsp3-528	ENSYTTTIKPVTYKL	15	ORF1a	1870	1884	0	1
529	15-11_nsp3-529	TTTIKPVTYKLDGVV	15	ORF1a	1874	1888	0	1
530	15-11_nsp3-530	KPVTYKLDGVVCTEI	15	ORF1a	1878	1892	0	0.933333
531	15-11_nsp3-531	YKLDGVVCTEIDPKL	15	ORF1a	1882	1896	0	0.933333
532	15-11_nsp3-532	GVVCTEIDPKLDNYY	15	ORF1a	1886	1900	0	0.933333
533	15-11_nsp3-533	TEIDPKLDNYYKK	13	ORF1a	1890	1902	0	0.923077
534	15-11_nsp3-534	IDPKLDNYYKKDNSY	15	ORF1a	1892	1906	0	1
535	15-11_nsp3-535	LDNYYKKDNSYF	12	ORF1a	1896	1907	0	1
536	15-11_nsp3-536	DNYYKKDNSYFTEQPI	16	ORF1a	1897	1912	0	0.9375
537	15-11_nsp3-537	KDNSYFTEQPIDLV	14	ORF1a	1902	1915	0	0.928571
538	15-11_nsp3-538	SYFTEQPIDLVPNQPY	16	ORF1a	1905	1920	0	1
539	15-11_nsp3-539	EQPIDLVPNQPYPNA	15	ORF1a	1909	1923	0	0.920444
540	15-11_nsp3-540	DLVPNQPYPNASF	13	ORF1a	1913	1925	0	0.880919
541	15-11_nsp3-541	VPNQPYPNASFDNFK	15	ORF1a	1915	1929	0	0.896796
542	15-11_nsp3-542	PYPNASFDNFKFV	13	ORF1a	1919	1931	0	0.880919
543	15-11_nsp3-543	PNASFDNFKFVCDNI	15	ORF1a	1921	1935	0	0.896796
544	15-11_nsp3-544	FDNFKFVCDNIKFA	14	ORF1a	1925	1938	0	1
545	15-11_nsp3-545	FKFVCDNIKFADDL	14	ORF1a	1928	1941	0	1
546	15-11_nsp3-546	VCDNIKFADDLNQL	14	ORF1a	1931	1944	0	1
547	15-11_nsp3-547	NIKFADDLNQLTGYK	15	ORF1a	1934	1948	0	1
548	15-11_nsp3-548	ADDLNQLTGYKKPA	14	ORF1a	1938	1951	0	1
549	15-11_nsp3-549	LNQLTGYKKPASREL	15	ORF1a	1941	1955	0	0.933333
550	15-11_nsp3-550	TGYKKPASRELKVTF	15	ORF1a	1945	1959	0	1
551	15-11_nsp3-551	KPASRELKVTFFPDL	15	ORF1a	1949	1963	0	1
552	15-11_nsp3-552	RELKVTFFPDLNGDV	15	ORF1a	1953	1967	0	1
553	15-11_nsp3-553	VTFFPDLNGDVVAI	14	ORF1a	1957	1970	0	1
554	15-11_nsp3-554	FPDLNGDVVAIDYKH	15	ORF1a	1960	1974	0	1
555	15-11_nsp3-555	NGDVVAIDYKHY	12	ORF1a	1964	1975	0	1
556	15-11_nsp3-556	GDVVAIDYKHYTPSF	15	ORF1a	1965	1979	0	1
557	15-11_nsp3-557	AIDYKHYTPSFKKGA	15	ORF1a	1969	1983	0	1
558	15-11_nsp3-558	KHYTPSFKKGAKLLH	15	ORF1a	1973	1987	0	1
559	15-11_nsp3-559	PSFKKGAKLLHKPIV	15	ORF1a	1977	1991	0	1
560	15-11_nsp3-560	KGAKLLHKPIVWHV	14	ORF1a	1981	1994	0	1
561	15-11_nsp3-561	KLLHKPIVWHVNNA	14	ORF1a	1984	1997	0	0.928571
562	15-11_nsp3-562	HKPIVWHVNNATNKA	15	ORF1a	1987	2001	0	0.933333
563	15-11_nsp3-563	VWHVNNATNKATYK	14	ORF1a	1991	2004	0	0.928571
564	15-11_nsp3-564	VNNATNKATYKPNTW	15	ORF1a	1994	2008	0	0.933333
565	15-11_nsp3-565	TNKATYKPNTWCIR	14	ORF1a	1998	2011	0	1
566	15-11_nsp3-566	ATYKPNTWCIRCLW	14	ORF1a	2001	2014	0	1
567	15-11_nsp3-567	KPNTWCIRCLWSTK	14	ORF1a	2004	2017	0	0.91415
568	15-11_nsp3-568	TWCIRCLWSTKPV	13	ORF1a	2007	2019	0	0.907546
569	15-11_nsp3-569	CIRCLWSTKPVETSNSF	17	ORF1a	2009	2025	0	0.922826
570	15-11_nsp3-570	STKPVETSNSFDVLK	15	ORF1a	2015	2029	0	0.905198
571	15-11_nsp3-571	VETSNSFDVLKSEDA	15	ORF1a	2019	2033	0	0.8
572	15-11_nsp3-572	NSFDVLKSEDAQGM	14	ORF1a	2023	2036	0	0.857143
573	15-11_nsp3-573	DVLKSEDAQGMDNLA	15	ORF1a	2026	2040	0	0.866667
574	15-11_nsp3-574	SEDAQGMDNLACEDL	15	ORF1a	2030	2044	0	0.933333
575	15-11_nsp3-575	AQGMDNLACEDLKPV	15	ORF1a	2033	2047	0	1
576	15-11_nsp3-576	DNLACEDLKPVSEEV	15	ORF1a	2037	2051	0	1
577	15-11_nsp3-577	CEDLKPVSEEVV	12	ORF1a	2041	2052	0	0.916667
578	15-11_nsp3-578	EDLKPVSEEVVENPTI	16	ORF1a	2042	2057	0	0.875
579	15-11_nsp3-579	VSEEVVENPTIQKDV	15	ORF1a	2047	2061	0	0.8
580	15-11_nsp3-580	VVENPTIQKDVL	12	ORF1a	2051	2062	0	0.75
581	15-11_nsp3-581	VENPTIQKDVLECNV	15	ORF1a	2052	2066	0	0.8
582	15-11_nsp3-582	TIQKDVLECNVK	12	ORF1a	2056	2067	0	0.916667
583	15-11_nsp3-583	IQKDVLECNVKTTEV	15	ORF1a	2057	2071	0	0.933333
584	15-11_nsp3-584	VLECNVKTTEVVGDI	15	ORF1a	2061	2075	0	1
585	15-11_nsp3-585	NVKTTEVVGDIILK	14	ORF1a	2065	2078	0	1
586	15-11_nsp3-586	TTEVVGDIILKPA	13	ORF1a	2068	2080	0	0.893572
587	15-11_nsp3-587	EVVGDIILKPANNSL	15	ORF1a	2070	2084	0	0.907761
588	15-11_nsp3-588	DIILKPANNSLKI	13	ORF1a	2074	2086	0	0.893572
589	15-11_nsp3-589	ILKPANNSLKITEEV	15	ORF1a	2076	2090	0	0.88219
590	15-11_nsp3-590	ANNSLKITEEVGH	13	ORF1a	2080	2092	0	0.846154
591	15-11_nsp3-591	NSLKITEEVGHTDLM	15	ORF1a	2082	2096	0	0.933333
592	15-11_nsp3-592	ITEEVGHTDLMAAYV	15	ORF1a	2086	2100	0	0.933333
593	15-11_nsp3-593	VGHTDLMAAYVDNSSL	16	ORF1a	2090	2105	0	1
594	15-11_nsp3-594	LMAAYVDNSSLTIKK	15	ORF1a	2095	2109	0	1
595	15-11_nsp3-595	YVDNSSLTIKKPNEL	15	ORF1a	2099	2113	0	0.933333
596	15-11_nsp3-596	SSLTIKKPNELSRVL	15	ORF1a	2103	2117	0	0.933333
597	15-11_nsp3-597	IKKPNELSRVLGLK	14	ORF1a	2107	2120	0	1
598	15-11_nsp3-598	PNELSRVLGLKTLA	14	ORF1a	2110	2123	0	1
599	15-11_nsp3-599	LSRVLGLKTLATHGL	15	ORF1a	2113	2127	0	0.933333
600	15-11_nsp3-600	LGLKTLATHGLAAV	14	ORF1a	2117	2130	0	0.901176
601	15-11_nsp3-601	KTLATHGLAAVNSV	14	ORF1a	2120	2133	0	0.901175
602	15-11_nsp3-602	ATHGLAAVNSVPW	13	ORF1a	2123	2135	0	0.893573
603	15-11_nsp3-603	HGLAAVNSVPWDTIA	15	ORF1a	2125	2139	0	0.866667
604	15-11_nsp3-604	AVNSVPWDTIANYAK	15	ORF1a	2129	2143	0	0.914953
605	15-11_nsp3-605	VPWDTIANYAKPFL	14	ORF1a	2133	2146	0	0.899032
606	15-11_nsp3-606	DTIANYAKPFLNKVV	15	ORF1a	2136	2150	0	0.905763
607	15-11_nsp3-607	NYAKPFLNKVVSTTTNI	17	ORF1a	2140	2156	0	0.903816
608	15-11_nsp3-608	LNKVVSTTTNIVTR	14	ORF1a	2146	2159	0	0.928571
609	15-11_nsp3-609	VVSTTTNIVTRCLNR	15	ORF1a	2149	2163	0	0.933333
610	15-11_nsp3-610	TTNIVTRCLNRV	12	ORF1a	2153	2164	0	0.916667
611	15-11_nsp3-611	TNIVTRCLNRVCTNY	15	ORF1a	2154	2168	0	1
612	15-11_nsp3-612	TRCLNRVCTNYMPYF	15	ORF1a	2158	2172	0	0.933333
613	15-11_nsp3-613	NRVCTNYMPYFFTLL	15	ORF1a	2162	2176	0	0.933333
614	15-11_nsp3-614	TNYMPYFFTLLLQL	14	ORF1a	2166	2179	0	0.928571
615	15-11_nsp3-615	MPYFFTLLLQLCTF	14	ORF1a	2169	2182	0	0.928571
616	15-11_nsp3-616	FFTLLLQLCTFTR	13	ORF1a	2172	2184	0	0.923077
617	15-11_nsp3-617	TLLLQLCTFTRSTNSR	16	ORF1a	2174	2189	0	0.903432
618	15-11_nsp3-618	LCTFTRSTNSRIKA	14	ORF1a	2179	2192	0	0.889637
619	15-11_nsp3-619	FTRSTNSRIKASM	13	ORF1a	2182	2194	0	0.881148
620	15-11_nsp3-620	RSTNSRIKASMPTTI	15	ORF1a	2184	2198	0	0.896994
621	15-11_nsp3-621	SRIKASMPTTIAK	13	ORF1a	2188	2200	0	0.923077
622	15-11_nsp3-622	IKASMPTTIAKNTVK	15	ORF1a	2190	2204	0	0.933333
623	15-11_nsp3-623	MPTTIAKNTVKSVGK	15	ORF1a	2194	2208	0	0.933333
624	15-11_nsp3-624	IAKNTVKSVGKFCL	14	ORF1a	2198	2211	0	0.928571
625	15-11_nsp3-625	NTVKSVGKFCLEASF	15	ORF1a	2201	2215	0	1
626	15-11_nsp3-626	SVGKFCLEASFNYLK	15	ORF1a	2205	2219	0	1
627	15-11_nsp3-627	FCLEASFNYLKSPNF	15	ORF1a	2209	2223	0	1
628	15-11_nsp3-628	ASFNYLKSPNFSKLI	15	ORF1a	2213	2227	0	0.933333
629	15-11_nsp3-629	YLKSPNFSKLINIII	15	ORF1a	2217	2231	0	0.933333
630	15-11_nsp3-630	PNFSKLINIIIWFLL	15	ORF1a	2221	2235	0	0.866667
631	15-11_nsp3-631	KLINIIIWFLLLSV	14	ORF1a	2225	2238	0	0.857143
632	15-11_nsp3-632	NIIIWFLLLSVCL	13	ORF1a	2228	2240	0	0.846154
633	15-11_nsp3-633	IIWFLLLSVCLGSLI	15	ORF1a	2230	2244	0	0.896987
634	15-11_nsp3-634	LLLSVCLGSLIYSTA	15	ORF1a	2234	2248	0	0.866667
635	15-11_nsp3-635	VCLGSLIYSTAALGV	15	ORF1a	2238	2252	0	0.860657
636	15-11_nsp3-636	SLIYSTAALGVLM	13	ORF1a	2242	2254	0	0.797294
637	15-11_nsp3-637	IYSTAALGVLMSNL	14	ORF1a	2244	2257	0	0.811773
638	15-11_nsp3-638	TAALGVLMSNLGM	13	ORF1a	2247	2259	0	0.769231
639	15-11_nsp3-639	ALGVLMSNLGMPSY	14	ORF1a	2249	2262	0	0.785714
640	15-11_nsp3-640	VLMSNLGMPSYCTGY	15	ORF1a	2252	2266	0	0.933333
641	15-11_nsp3-641	NLGMPSYCTGYREGY	15	ORF1a	2256	2270	0	1
642	15-11_nsp3-642	PSYCTGYREGYL	12	ORF1a	2260	2271	0	1
643	15-11_nsp3-643	SYCTGYREGYLNSTNV	16	ORF1a	2261	2276	0	0.875
644	15-11_nsp3-644	YREGYLNSTNVTIA	14	ORF1a	2266	2279	0	0.857143
645	15-11_nsp3-645	GYLNSTNVTIATY	13	ORF1a	2269	2281	0	0.846154
646	15-11_nsp3-646	LNSTNVTIATYCTGSI	16	ORF1a	2271	2286	0	0.875
647	15-11_nsp3-647	VTIATYCTGSIPCSV	15	ORF1a	2276	2290	0	0.933333
648	15-11_nsp3-648	TYCTGSIPCSVCL	13	ORF1a	2280	2292	0	1
649	15-11_nsp3-649	CTGSIPCSVCLSGL	14	ORF1a	2282	2295	0	1
650	15-11_nsp3-650	SIPCSVCLSGLDSL	14	ORF1a	2285	2298	0	1
651	15-11_nsp3-651	CSVCLSGLDSLDTY	14	ORF1a	2288	2301	0	0.928571
652	15-11_nsp3-652	CLSGLDSLDTYPSL	14	ORF1a	2291	2304	0	0.928571
653	15-11_nsp3-653	GLDSLDTYPSLETI	14	ORF1a	2294	2307	0	0.928571
654	15-11_nsp3-654	SLDTYPSLETIQITI	15	ORF1a	2297	2311	0	0.933333
655	15-11_nsp3-655	YPSLETIQITISSFK	15	ORF1a	2301	2315	0	1
656	15-11_nsp3-656	ETIQITISSFKWDL	14	ORF1a	2305	2318	0	1
657	15-11_nsp3-657	IQITISSFKWDLTAF	15	ORF1a	2307	2321	0	1
658	15-11_nsp3-658	ISSFKWDLTAFGLVA	15	ORF1a	2311	2325	0	1
659	15-11_nsp3-659	KWDLTAFGLVAEWFL	15	ORF1a	2315	2329	0	1
660	15-11_nsp3-660	TAFGLVAEWFLAYIL	15	ORF1a	2319	2333	0	1
661	15-11_nsp3-661	LVAEWFLAYILFTRF	15	ORF1a	2323	2337	0	1
662	15-11_nsp3-662	WFLAYILFTRFFYVL	15	ORF1a	2327	2341	0	0.933333
663	15-11_nsp3-663	YILFTRFFYVLGLAA	15	ORF1a	2331	2345	0	0.933333
664	15-11_nsp3-664	TRFFYVLGLAAIMQL	15	ORF1a	2335	2349	0	0.933333
665	15-11_nsp3-665	YVLGLAAIMQLFFSY	15	ORF1a	2339	2353	0	0.933333
666	15-11_nsp3-666	LAAIMQLFFSYFAVH	15	ORF1a	2343	2357	0	1
667	15-11_nsp3-667	MQLFFSYFAVHFI	13	ORF1a	2347	2359	0	1
668	15-11_nsp3-668	LFFSYFAVHFISNSW	15	ORF1a	2349	2363	0	1
669	15-11_nsp3-669	YFAVHFISNSWLMWL	15	ORF1a	2353	2367	0	1
670	15-11_nsp3-670	HFISNSWLMWLIINL	15	ORF1a	2357	2371	0	1
671	15-11_nsp3-671	NSWLMWLIINLVQMA	15	ORF1a	2361	2375	0	1
672	15-11_nsp3-672	MWLIINLVQMAPISA	15	ORF1a	2365	2379	0	0.933333
673	15-11_nsp3-673	INLVQMAPISAMVRM	15	ORF1a	2369	2383	0	0.933333
674	15-11_nsp3-674	VQMAPISAMVRMYIF	15	ORF1a	2372	2386	0	0.933333
675	15-11_nsp3-675	PISAMVRMYIFFASF	15	ORF1a	2376	2390	0	0.933333
676	15-11_nsp3-676	MVRMYIFFASFYYVW	15	ORF1a	2380	2394	0	1
677	15-11_nsp3-677	YIFFASFYYVWKSYV	15	ORF1a	2384	2398	0	1
678	15-11_nsp3-678	ASFYYVWKSYVHVV	14	ORF1a	2388	2401	0	1
679	15-11_nsp3-679	YYVWKSYVHVVDGCN	15	ORF1a	2391	2405	0	0.933333
680	15-11_nsp3-680	KSYVHVVDGCNSSTCM	16	ORF1a	2395	2410	0	0.9375
681	15-11_nsp3-681	VVDGCNSSTCMMCYK	15	ORF1a	2400	2414	0	0.933333
682	15-11_nsp3-682	CNSSTCMMCYKRNRA	15	ORF1a	2404	2418	0	0.897002
683	15-11_nsp3-683	TCMMCYKRNRATRV	14	ORF1a	2408	2421	0	0.928571
684	15-11_nsp3-684	MCYKRNRATRVECTTI	16	ORF1a	2411	2426	0	0.9375
685	15-11_nsp3-685	NRATRVECTTIVNGV	15	ORF1a	2416	2430	0	0.933333
686	15-11_nsp3-686	RVECTTIVNGVRRSF	15	ORF1a	2420	2434	0	0.933333
687	15-11_nsp3-687	TTIVNGVRRSFYVYA	15	ORF1a	2424	2438	0	0.933333
688	15-11_nsp3-688	NGVRRSFYVYANGGK	15	ORF1a	2428	2442	0	0.933333
689	15-11_nsp3-689	RSFYVYANGGKGFCK	15	ORF1a	2432	2446	0	0.933333
690	15-11_nsp3-690	VYANGGKGFCKLHNW	15	ORF1a	2436	2450	0	1
691	15-11_nsp3-691	GGKGFCKLHNWNCV	14	ORF1a	2440	2453	0	1
692	15-11_nsp3-692	GFCKLHNWNCVNCDTF	16	ORF1a	2443	2458	0	1
693	15-11_nsp3-693	HNWNCVNCDTFCA	13	ORF1a	2448	2460	0	1
694	15-11_nsp3-694	WNCVNCDTFCAGSTF	15	ORF1a	2450	2464	0	1
695	15-11_nsp3-695	NCDTFCAGSTFI	12	ORF1a	2454	2465	0	1
696	15-11_nsp3-696	CDTFCAGSTFISDEV	15	ORF1a	2455	2469	0	1
697	15-11_nsp3-697	CAGSTFISDEVARDL	15	ORF1a	2459	2473	0	1
698	15-11_nsp3-698	TFISDEVARDLSLQF	15	ORF1a	2463	2477	0	1
699	15-11_nsp3-699	DEVARDLSLQFKRPI	15	ORF1a	2467	2481	0	1
700	15-11_nsp3-700	RDLSLQFKRPINPTD	15	ORF1a	2471	2485	0	0.933333
701	15-11_nsp3-701	LQFKRPINPTDQSSY	15	ORF1a	2475	2489	0	0.899999
702	15-11_nsp3-702	RPINPTDQSSYIV	13	ORF1a	2479	2491	0	0.884614
703	15-11_nsp3-703	INPTDQSSYIVDSV	14	ORF1a	2481	2494	0	0.892856
704	15-11_nsp3-704	TDQSSYIVDSVTVK	14	ORF1a	2484	2497	0	0.892856
705	15-11_nsp3-705	SSYIVDSVTVKNGSI	15	ORF1a	2487	2501	0	0.933333
706	15-11_nsp3-706	VDSVTVKNGSIHLYF	15	ORF1a	2491	2505	0	0.933333
707	15-11_nsp3-707	TVKNGSIHLYFDKA	14	ORF1a	2495	2508	0	0.928571
708	15-11_nsp3-708	NGSIHLYFDKAGQK	14	ORF1a	2498	2511	0	0.928571
709	15-11_nsp3-709	IHLYFDKAGQKTYER	15	ORF1a	2501	2515	0	0.933333
710	15-11_nsp3-710	FDKAGQKTYERHSL	14	ORF1a	2505	2518	0	0.928571
711	15-11_nsp3-711	AGQKTYERHSLSHFV	15	ORF1a	2508	2522	0	0.933333
712	15-11_nsp3-712	TYERHSLSHFVNL	13	ORF1a	2512	2524	0	0.923077
713	15-11_nsp3-713	ERHSLSHFVNLDNLR	15	ORF1a	2514	2528	0	0.933333
714	15-11_nsp3-714	LSHFVNLDNLRA	12	ORF1a	2518	2529	0	1
715	15-11_nsp3-715	SHFVNLDNLRANNTK	15	ORF1a	2519	2533	0	0.933333
716	15-11_nsp3-716	NLDNLRANNTKGSL	14	ORF1a	2523	2536	0	0.857143
717	15-11_nsp3-717	NLRANNTKGSLPINV	15	ORF1a	2526	2540	0	0.866667
718	15-11_nsp3-718	NNTKGSLPINVIVF	14	ORF1a	2530	2543	0	0.857143
719	15-11_nsp3-719	KGSLPINVIVFDGK	14	ORF1a	2533	2546	0	0.857143
720	15-11_nsp3-720	LPINVIVFDGKSK	13	ORF1a	2536	2548	0	0.923077
721	15-11_nsp3-721	INVIVFDGKSKCEESSA	17	ORF1a	2538	2554	0	0.941176
722	15-11_nsp3-722	DGKSKCEESSAKSA	14	ORF1a	2544	2557	0	0.928571
723	15-11_nsp3-723	SKCEESSAKSASVYY	15	ORF1a	2547	2561	0	1
724	15-11_nsp3-724	ESSAKSASVYYSQLM	15	ORF1a	2551	2565	0	1
725	15-11_nsp3-725	KSASVYYSQLMCQPI	15	ORF1a	2555	2569	0	1
726	15-11_nsp3-726	VYYSQLMCQPILLL	14	ORF1a	2559	2572	0	1
727	15-11_nsp3-727	SQLMCQPILLLDQAL	15	ORF1a	2562	2576	0	1
728	15-11_nsp3-728	CQPILLLDQALVSDV	15	ORF1a	2566	2580	0	0.933333
729	15-11_nsp3-729	LLLDQALVSDVGDSA	15	ORF1a	2570	2584	0	0.933333
730	15-11_nsp3-730	DQALVSDVGDSAEVA	15	ORF1a	2573	2587	0	0.933333
731	15-11_nsp3-731	VSDVGDSAEVAVKMF	15	ORF1a	2577	2591	0	0.897001
732	15-11_nsp3-732	GDSAEVAVKMFDAYV	15	ORF1a	2581	2595	0	0.933333
733	15-11_nsp3-733	EVAVKMFDAYVNTF	14	ORF1a	2585	2598	0	0.928571
734	15-11_nsp3-734	VKMFDAYVNTFSSTF	15	ORF1a	2588	2602	0	0.933333
735	15-11_nsp3-735	DAYVNTFSSTFNVPM	15	ORF1a	2592	2606	0	0.907766
736	15-11_nsp3-736	NTFSSTFNVPMEKLK	15	ORF1a	2596	2610	0	0.882199
737	15-11_nsp3-737	STFNVPMEKLKTLVA	15	ORF1a	2600	2614	0	0.815533
738	15-11_nsp3-738	VPMEKLKTLVATAEA	15	ORF1a	2604	2618	0	0.8411
739	15-11_nsp3-739	KLKTLVATAEAELAK	15	ORF1a	2608	2622	0	0.907766
740	15-11_nsp3-740	LVATAEAELAKNVSL	15	ORF1a	2612	2626	0	0.933333
741	15-11_nsp3-741	AEAELAKNVSLDNVL	15	ORF1a	2616	2630	0	0.933333
742	15-11_nsp3-742	LAKNVSLDNVLSTFI	15	ORF1a	2620	2634	0	0.933333
743	15-11_nsp3-743	VSLDNVLSTFISAAR	15	ORF1a	2624	2638	0	0.933333
744	15-11_nsp3-744	NVLSTFISAARQGFV	15	ORF1a	2628	2642	0	0.933333
745	15-11_nsp3-745	TFISAARQGFVDSDV	15	ORF1a	2632	2646	0	1
746	15-11_nsp3-746	AARQGFVDSDVETK	14	ORF1a	2636	2649	0	1
747	15-11_nsp3-747	RQGFVDSDVETKDVV	15	ORF1a	2638	2652	0	1
748	15-11_nsp3-748	VDSDVETKDVVECLK	15	ORF1a	2642	2656	0	1
749	15-11_nsp3-749	VETKDVVECLKLSH	14	ORF1a	2646	2659	0	1
750	15-11_nsp3-750	KDVVECLKLSHQSDI	15	ORF1a	2649	2663	0	1
751	15-11_nsp3-751	ECLKLSHQSDIEV	13	ORF1a	2653	2665	0	1
752	15-11_nsp3-752	LKLSHQSDIEVTGDS	15	ORF1a	2655	2669	0	1
753	15-11_nsp3-753	HQSDIEVTGDSCNNY	15	ORF1a	2659	2673	0	1
754	15-11_nsp3-754	IEVTGDSCNNYMLTY	15	ORF1a	2663	2677	0	1
755	15-11_nsp3-755	GDSCNNYMLTYNKV	14	ORF1a	2667	2680	0	1
756	15-11_nsp3-756	CNNYMLTYNKVENM	14	ORF1a	2670	2683	0	0.928571
757	15-11_nsp3-757	YMLTYNKVENMTPR	14	ORF1a	2673	2686	0	0.857143
758	15-11_nsp3-758	TYNKVENMTPRDLGA	15	ORF1a	2676	2690	0	0.866667
759	15-11_nsp3-759	VENMTPRDLGACI	13	ORF1a	2680	2692	0	0.846154
760	15-11_nsp3-760	NMTPRDLGACIDCSA	15	ORF1a	2682	2696	0	0.866667
761	15-11_nsp3-761	RDLGACIDCSARHI	14	ORF1a	2686	2699	0	1
762	15-11_nsp3-762	GACIDCSARHINAQV	15	ORF1a	2689	2703	0	1
763	15-11_nsp3-763	DCSARHINAQVAKSH	15	ORF1a	2693	2707	0	1
764	15-11_nsp3-764	RHINAQVAKSHNIAL	15	ORF1a	2697	2711	0	0.933333
765	15-11_nsp3-765	AQVAKSHNIALIWNV	15	ORF1a	2701	2715	0	0.933333
766	15-11_nsp3-766	KSHNIALIWNVKDFM	15	ORF1a	2705	2719	0	0.933333
767	15-11_nsp3-767	IALIWNVKDFMSL	13	ORF1a	2709	2721	0	1
768	15-11_nsp3-768	LIWNVKDFMSLSEQL	15	ORF1a	2711	2725	0	1
769	15-11_nsp3-769	VKDFMSLSEQLRKQI	15	ORF1a	2715	2729	0	1
770	15-11_nsp3-770	MSLSEQLRKQIRSAA	15	ORF1a	2719	2733	0	1
771	15-11_nsp3-771	EQLRKQIRSAAKK	13	ORF1a	2723	2735	0	1
772	15-11_nsp3-772	LRKQIRSAAKKNNL	14	ORF1a	2725	2738	0	1
773	15-11_nsp3-773	KQIRSAAKKNNLPFK	15	ORF1a	2727	2741	0	1
774	15-11_nsp3-774	SAAKKNNLPFKLTCA	15	ORF1a	2731	2745	0	1
775	15-11_nsp3-775	KNNLPFKLTCATTR	14	ORF1a	2735	2748	0	1
776	15-11_nsp3-776	LPFKLTCATTRQVV	14	ORF1a	2738	2751	0	1
777	15-11_nsp3-777	KLTCATTRQVVNVV	14	ORF1a	2741	2754	0	1
778	15-11_nsp3-778	CATTRQVVNVVTTKI	15	ORF1a	2744	2758	0	1
779	15-11_nsp3-779	RQVVNVVTTKIALK	14	ORF1a	2748	2761	0	1
780	15-11_nsp3-4-780	VNVVTTKIALKGGKI	15	ORF1a	2751	2765	0	1
781	15-11_nsp3-4-781	TTKIALKGGKIVNNW	15	ORF1a	2755	2769	0	1
782	15-11_nsp3-4-782	ALKGGKIVNNWLKQL	15	ORF1a	2759	2773	0	1
783	15-11_nsp3-4-783	GKIVNNWLKQLIKV	14	ORF1a	2763	2776	0	1
784	15-11_nsp4-784	VNNWLKQLIKVTLVF	15	ORF1a	2766	2780	0	1
785	15-11_nsp4-785	LKQLIKVTLVFLFVA	15	ORF1a	2770	2784	0	1
786	15-11_nsp4-786	IKVTLVFLFVAAIFY	15	ORF1a	2774	2788	0	1
787	15-11_nsp4-787	LVFLFVAAIFYLI	13	ORF1a	2778	2790	0	1
788	15-11_nsp4-788	FLFVAAIFYLITPVH	15	ORF1a	2780	2794	0	0.933333
789	15-11_nsp4-789	AAIFYLITPVHVMSK	15	ORF1a	2784	2798	0	1
790	15-11_nsp4-790	YLITPVHVMSKHTDF	15	ORF1a	2788	2802	0	0.933333
791	15-11_nsp4-791	PVHVMSKHTDFSSEI	15	ORF1a	2792	2806	0	0.866667
792	15-11_nsp4-792	MSKHTDFSSEIIGYK	15	ORF1a	2796	2810	0	0.866667
793	15-11_nsp4-793	TDFSSEIIGYKAI	13	ORF1a	2800	2812	0	0.923077
794	15-11_nsp4-794	FSSEIIGYKAIDGGV	15	ORF1a	2802	2816	0	0.933333
795	15-11_nsp4-795	IIGYKAIDGGVTRDI	15	ORF1a	2806	2820	0	0.866667
796	15-11_nsp4-796	KAIDGGVTRDIA	12	ORF1a	2810	2821	0	0.916667
797	15-11_nsp4-797	AIDGGVTRDIASTDTCF	17	ORF1a	2811	2827	0	0.882353
798	15-11_nsp4-798	TRDIASTDTCFANKH	15	ORF1a	2817	2831	0	0.866667
799	15-11_nsp4-799	ASTDTCFANKHADF	14	ORF1a	2821	2834	0	0.928571
800	15-11_nsp4-800	DTCFANKHADFDTWF	15	ORF1a	2824	2838	0	0.933333
801	15-11_nsp4-801	ANKHADFDTWFSQR	14	ORF1a	2828	2841	0	0.928571
802	15-11_nsp4-802	HADFDTWFSQRGGSY	15	ORF1a	2831	2845	0	0.933333
803	15-11_nsp4-803	DTWFSQRGGSYTNDK	15	ORF1a	2835	2849	0	0.933333
804	15-11_nsp4-804	SQRGGSYTNDKACPL	15	ORF1a	2839	2853	0	1
805	15-11_nsp4-805	GSYTNDKACPLIAAV	15	ORF1a	2843	2857	0	1
806	15-11_nsp4-806	NDKACPLIAAVITR	14	ORF1a	2847	2860	0	0.928571
807	15-11_nsp4-807	ACPLIAAVITREVGF	15	ORF1a	2850	2864	0	0.933333
808	15-11_nsp4-808	IAAVITREVGFVV	13	ORF1a	2854	2866	0	0.923077
809	15-11_nsp4-809	AVITREVGFVVPGL	14	ORF1a	2856	2869	0	0.928571
810	15-11_nsp4-810	TREVGFVVPGLPGTI	15	ORF1a	2859	2873	0	0.913371
811	15-11_nsp4-811	GFVVPGLPGTILR	13	ORF1a	2863	2875	0	0.851863
812	15-11_nsp4-812	VVPGLPGTILRTTNGDF	17	ORF1a	2865	2881	0	0.886718
813	15-11_nsp4-813	GTILRTTNGDFLHFL	15	ORF1a	2871	2885	0	0.871614
814	15-11_nsp4-814	RTTNGDFLHFLPRVF	15	ORF1a	2875	2889	0	1
815	15-11_nsp4-815	GDFLHFLPRVFSAV	14	ORF1a	2879	2892	0	0.928571
816	15-11_nsp4-816	LHFLPRVFSAVGNI	14	ORF1a	2882	2895	0	0.889645
817	15-11_nsp4-817	LPRVFSAVGNICY	13	ORF1a	2885	2897	0	0.881156
818	15-11_nsp4-818	RVFSAVGNICYTPSK	15	ORF1a	2887	2901	0	0.897002
819	15-11_nsp4-819	AVGNICYTPSKLIEY	15	ORF1a	2891	2905	0	0.897002
820	15-11_nsp4-820	ICYTPSKLIEYTDFA	15	ORF1a	2895	2909	0	0.933333
821	15-11_nsp4-821	PSKLIEYTDFATSA	14	ORF1a	2899	2912	0	0.928571
822	15-11_nsp4-822	LIEYTDFATSACVLA	15	ORF1a	2902	2916	0	0.933333
823	15-11_nsp4-823	TDFATSACVLAA	12	ORF1a	2906	2917	0	0.916667
824	15-11_nsp4-824	DFATSACVLAAECTI	15	ORF1a	2907	2921	0	0.933333
825	15-11_nsp4-825	SACVLAAECTIFKDA	15	ORF1a	2911	2925	0	1
826	15-11_nsp4-826	LAAECTIFKDASGK	14	ORF1a	2915	2928	0	0.928571
827	15-11_nsp4-827	ECTIFKDASGKPVPY	15	ORF1a	2918	2932	0	0.933333
828	15-11_nsp4-828	FKDASGKPVPYCY	13	ORF1a	2922	2934	0	0.923077
829	15-11_nsp4-829	DASGKPVPYCYDTNV	15	ORF1a	2924	2938	0	0.933333
830	15-11_nsp4-830	KPVPYCYDTNVL	12	ORF1a	2928	2939	0	0.916667
831	15-11_nsp4-831	PVPYCYDTNVLEGSV	15	ORF1a	2929	2943	0	1
832	15-11_nsp4-832	CYDTNVLEGSVAY	13	ORF1a	2933	2945	0	1
833	15-11_nsp4-833	DTNVLEGSVAYESLR	15	ORF1a	2935	2949	0	1
834	15-11_nsp4-834	LEGSVAYESLRPDTR	15	ORF1a	2939	2953	0	0.933333
835	15-11_nsp4-835	VAYESLRPDTRYVLM	15	ORF1a	2943	2957	0	0.933333
836	15-11_nsp4-836	SLRPDTRYVLMDGSI	15	ORF1a	2947	2961	0	0.933333
837	15-11_nsp4-837	DTRYVLMDGSIIQF	14	ORF1a	2951	2964	0	1
838	15-11_nsp4-838	YVLMDGSIIQFPNTY	15	ORF1a	2954	2968	0	0.933333
839	15-11_nsp4-839	DGSIIQFPNTYL	12	ORF1a	2958	2969	0	0.916667
840	15-11_nsp4-840	GSIIQFPNTYLEGSV	15	ORF1a	2959	2973	0	0.866667
841	15-11_nsp4-841	IQFPNTYLEGSVRVV	15	ORF1a	2962	2976	0	0.866667
842	15-11_nsp4-842	NTYLEGSVRVVTTF	14	ORF1a	2966	2979	0	0.857143
843	15-11_nsp4-843	LEGSVRVVTTFDSEY	15	ORF1a	2969	2983	0	0.866667
844	15-11_nsp4-844	VRVVTTFDSEYCRH	14	ORF1a	2973	2986	0	0.928571
845	15-11_nsp4-845	VTTFDSEYCRHGTCER	16	ORF1a	2976	2991	0	0.875
846	15-11_nsp4-846	SEYCRHGTCERSEA	14	ORF1a	2981	2994	0	0.928571
847	15-11_nsp4-847	CRHGTCERSEAGVCV	15	ORF1a	2984	2998	0	0.933333
848	15-11_nsp4-848	TCERSEAGVCVSTSGR	16	ORF1a	2988	3003	0	1
849	15-11_nsp4-849	EAGVCVSTSGRWVL	14	ORF1a	2993	3006	0	1
850	15-11_nsp4-850	VCVSTSGRWVLNNDY	15	ORF1a	2996	3010	0	1
851	15-11_nsp4-851	TSGRWVLNNDYYRSL	15	ORF1a	3000	3014	0	1
852	15-11_nsp4-852	WVLNNDYYRSLPGVF	15	ORF1a	3004	3018	0	1
853	15-11_nsp4-853	NDYYRSLPGVFCGV	14	ORF1a	3008	3021	0	1
854	15-11_nsp4-854	YRSLPGVFCGVDAV	14	ORF1a	3011	3024	0	1
855	15-11_nsp4-855	LPGVFCGVDAVNLL	14	ORF1a	3014	3027	0	1
856	15-11_nsp4-856	VFCGVDAVNLLTNMF	15	ORF1a	3017	3031	0	1
857	15-11_nsp4-857	VDAVNLLTNMFTPLI	15	ORF1a	3021	3035	0	1
858	15-11_nsp4-858	NLLTNMFTPLIQPI	14	ORF1a	3025	3038	0	1
859	15-11_nsp4-859	TNMFTPLIQPIGAL	14	ORF1a	3028	3041	0	1
860	15-11_nsp4-860	FTPLIQPIGALDISA	15	ORF1a	3031	3045	0	1
861	15-11_nsp4-861	IQPIGALDISASIVA	15	ORF1a	3035	3049	0	1
862	15-11_nsp4-862	GALDISASIVAGGIV	15	ORF1a	3039	3053	0	1
863	15-11_nsp4-863	ISASIVAGGIVAIVV	15	ORF1a	3043	3057	0	1
864	15-11_nsp4-864	IVAGGIVAIVVTCLA	15	ORF1a	3047	3061	0	0.933333
865	15-11_nsp4-865	GIVAIVVTCLAYYFM	15	ORF1a	3051	3065	0	0.933333
866	15-11_nsp4-866	IVVTCLAYYFMRFRR	15	ORF1a	3055	3069	0	0.933333
867	15-11_nsp4-867	CLAYYFMRFRRAF	13	ORF1a	3059	3071	0	0.911577
868	15-11_nsp4-868	AYYFMRFRRAFGEY	14	ORF1a	3061	3074	0	0.913434
869	15-11_nsp4-869	FMRFRRAFGEYSHVV	15	ORF1a	3064	3078	0	0.914222
870	15-11_nsp4-870	RRAFGEYSHVVAF	13	ORF1a	3068	3080	0	0.901025
871	15-11_nsp4-871	AFGEYSHVVAFNTLL	15	ORF1a	3070	3084	0	0.914222
872	15-11_nsp4-872	YSHVVAFNTLLFLM	14	ORF1a	3074	3087	0	0.928571
873	15-11_nsp4-873	VVAFNTLLFLMSFTV	15	ORF1a	3077	3091	0	0.933333
874	15-11_nsp4-874	NTLLFLMSFTVLCL	14	ORF1a	3081	3094	0	0.928571
875	15-11_nsp4-875	LFLMSFTVLCLTPVY	15	ORF1a	3084	3098	0	0.933333
876	15-11_nsp4-876	SFTVLCLTPVYSFL	14	ORF1a	3088	3101	0	0.863035
877	15-11_nsp4-877	VLCLTPVYSFLPGVY	15	ORF1a	3091	3105	0	0.933333
878	15-11_nsp4-878	TPVYSFLPGVYSVIY	15	ORF1a	3095	3109	0	0.933333
879	15-11_nsp4-879	SFLPGVYSVIYLYL	14	ORF1a	3099	3112	0	0.928571
880	15-11_nsp4-880	PGVYSVIYLYLTFYL	15	ORF1a	3102	3116	0	1
881	15-11_nsp4-881	SVIYLYLTFYLTNDV	15	ORF1a	3106	3120	0	1
882	15-11_nsp4-882	LYLTFYLTNDVSFLA	15	ORF1a	3110	3124	0	0.933333
883	15-11_nsp4-883	FYLTNDVSFLAHIQW	15	ORF1a	3114	3128	0	0.933333
884	15-11_nsp4-884	NDVSFLAHIQWMVMF	15	ORF1a	3118	3132	0	0.933333
885	15-11_nsp4-885	FLAHIQWMVMFTPLV	15	ORF1a	3122	3136	0	0.933333
886	15-11_nsp4-886	IQWMVMFTPLVPFWI	15	ORF1a	3126	3140	0	1
887	15-11_nsp4-887	VMFTPLVPFWITIAY	15	ORF1a	3130	3144	0	0.933333
888	15-11_nsp4-888	PLVPFWITIAYIICI	15	ORF1a	3134	3148	0	0.8
889	15-11_nsp4-889	FWITIAYIICISTKH	15	ORF1a	3138	3152	0	0.733333
890	15-11_nsp4-890	IAYIICISTKHFYWF	15	ORF1a	3142	3156	0	0.733333
891	15-11_nsp4-891	ICISTKHFYWFFSNY	15	ORF1a	3146	3160	0	0.866667
892	15-11_nsp4-892	TKHFYWFFSNYLKRR	15	ORF1a	3150	3164	0	0.933333
893	15-11_nsp4-893	YWFFSNYLKRRVVF	14	ORF1a	3154	3167	0	1
894	15-11_nsp4-894	FSNYLKRRVVFNGV	14	ORF1a	3157	3170	0	1
895	15-11_nsp4-895	YLKRRVVFNGVSF	13	ORF1a	3160	3172	0	1
896	15-11_nsp4-896	KRRVVFNGVSFSTF	14	ORF1a	3162	3175	0	1
897	15-11_nsp4-897	VVFNGVSFSTFEEAA	15	ORF1a	3165	3179	0	1
898	15-11_nsp4-898	GVSFSTFEEAALCTF	15	ORF1a	3169	3183	0	1
899	15-11_nsp4-899	STFEEAALCTFLLNK	15	ORF1a	3173	3187	0	1
900	15-11_nsp4-900	EAALCTFLLNKEMYL	15	ORF1a	3177	3191	0	1
901	15-11_nsp4-901	CTFLLNKEMYLKLR	14	ORF1a	3181	3194	0	1
902	15-11_nsp4-902	LLNKEMYLKLRSDVL	15	ORF1a	3184	3198	0	1
903	15-11_nsp4-903	EMYLKLRSDVLLPL	14	ORF1a	3188	3201	0	0.928571
904	15-11_nsp4-904	LKLRSDVLLPLTQY	14	ORF1a	3191	3204	0	0.928571
905	15-11_nsp4-905	RSDVLLPLTQYNRYL	15	ORF1a	3194	3208	0	0.933333
906	15-11_nsp4-906	LLPLTQYNRYLALY	14	ORF1a	3198	3211	0	0.928571
907	15-11_nsp4-907	LTQYNRYLALYNKYK	15	ORF1a	3201	3215	0	0.866667
908	15-11_nsp4-908	NRYLALYNKYKYF	13	ORF1a	3205	3217	0	0.923077
909	15-11_nsp4-909	YLALYNKYKYFSGAM	15	ORF1a	3207	3221	0	0.916838
910	15-11_nsp4-910	YNKYKYFSGAMDTTSY	16	ORF1a	3211	3226	0	0.922036
911	15-11_nsp4-911	YFSGAMDTTSYREAA	15	ORF1a	3216	3230	0	0.916838
912	15-11_nsp4-912	AMDTTSYREAACCHL	15	ORF1a	3220	3234	0	0.916838
913	15-11_nsp4-913	TSYREAACCHLAKAL	15	ORF1a	3224	3238	0	0.933333
914	15-11_nsp4-914	EAACCHLAKALNDF	14	ORF1a	3228	3241	0	0.928571
915	15-11_nsp4-915	CCHLAKALNDFSNSGSDV	18	ORF1a	3231	3248	0	0.888889
916	15-11_nsp4-916	LNDFSNSGSDVLY	13	ORF1a	3238	3250	0	0.846154
917	15-11_nsp4-917	DFSNSGSDVLYQPPQTSI	18	ORF1a	3240	3257	0	0.888889
918	15-11_nsp4-918	DVLYQPPQTSITSAV	15	ORF1a	3247	3261	0	1
919	15-11_nsp4-919	YQPPQTSITSAVL	13	ORF1a	3250	3262	0	1
920	15-11_nsp4-3C-LP-920	PPQTSITSAVLQSGF	15	ORF1a	3252	3266	0	0.933333
921	15-11_nsp4-3C-LP-921	SITSAVLQSGFRKMA	15	ORF1a	3256	3270	0	0.933333
922	15-11_nsp4-3C-LP-922	AVLQSGFRKMAF	12	ORF1a	3260	3271	0	0.916667
923	15-11_nsp4-3C-LP-923	VLQSGFRKMAFPSGK	15	ORF1a	3261	3275	0	0.866667
924	15-11_3C-LP-924	GFRKMAFPSGKV	12	ORF1a	3265	3276	0	0.833333
925	15-11_3C-LP-925	FRKMAFPSGKVEGCM	15	ORF1a	3266	3280	0	0.866667
926	15-11_3C-LP-926	AFPSGKVEGCMVQV	14	ORF1a	3270	3283	0	0.928571
927	15-11_3C-LP-927	SGKVEGCMVQVTCGTTTL	18	ORF1a	3273	3290	0	0.944444
928	15-11_3C-LP-928	MVQVTCGTTTLNGLW	15	ORF1a	3280	3294	0	1
929	15-11_3C-LP-929	TCGTTTLNGLWLDDV	15	ORF1a	3284	3298	0	1
930	15-11_3C-LP-930	TTLNGLWLDDVVY	13	ORF1a	3288	3300	0	1
931	15-11_3C-LP-931	LNGLWLDDVVYCPRH	15	ORF1a	3290	3304	0	1
932	15-11_3C-LP-932	WLDDVVYCPRHVI	13	ORF1a	3294	3306	0	1
933	15-11_3C-LP-933	DDVVYCPRHVICTSEDM	17	ORF1a	3296	3312	0	0.941176
934	15-11_3C-LP-934	PRHVICTSEDML	12	ORF1a	3302	3313	0	0.916667
935	15-11_3C-LP-935	RHVICTSEDMLNPNY	15	ORF1a	3303	3317	0	0.866667
936	15-11_3C-LP-936	CTSEDMLNPNYEDLL	15	ORF1a	3307	3321	0	0.8
937	15-11_3C-LP-937	DMLNPNYEDLLIRK	14	ORF1a	3311	3324	0	0.779289
938	15-11_3C-LP-938	NPNYEDLLIRKSNH	14	ORF1a	3314	3327	0	0.779289
939	15-11_3C-LP-939	YEDLLIRKSNHNFLV	15	ORF1a	3317	3331	0	0.794003
940	15-11_3C-LP-940	LIRKSNHNFLVQA	13	ORF1a	3321	3333	0	0.846154
941	15-11_3C-LP-941	RKSNHNFLVQAGNV	14	ORF1a	3323	3336	0	0.850079
942	15-11_3C-LP-942	NHNFLVQAGNVQLRV	15	ORF1a	3326	3340	0	0.913371
943	15-11_3C-LP-943	LVQAGNVQLRVIGH	14	ORF1a	3330	3343	0	0.907183
944	15-11_3C-LP-944	AGNVQLRVIGHSM	13	ORF1a	3333	3345	0	0.900044
945	15-11_3C-LP-945	NVQLRVIGHSMQNCV	15	ORF1a	3335	3349	0	0.933333
946	15-11_3C-LP-946	RVIGHSMQNCVLKLK	15	ORF1a	3339	3353	0	0.920936
947	15-11_3C-LP-947	HSMQNCVLKLKVDTA	15	ORF1a	3343	3357	0	0.908538
948	15-11_3C-LP-948	NCVLKLKVDTANPK	14	ORF1a	3347	3360	0	0.902005
949	15-11_3C-LP-949	LKLKVDTANPKTPKY	15	ORF1a	3350	3364	0	0.908538
950	15-11_3C-LP-950	VDTANPKTPKYKFVR	15	ORF1a	3354	3368	0	0.933333
951	15-11_3C-LP-951	NPKTPKYKFVRI	12	ORF1a	3358	3369	0	1
952	15-11_3C-LP-952	PKTPKYKFVRIQPGQTF	17	ORF1a	3359	3375	0	1
953	15-11_3C-LP-953	KFVRIQPGQTFSVLA	15	ORF1a	3365	3379	0	1
954	15-11_3C-LP-954	IQPGQTFSVLACY	13	ORF1a	3369	3381	0	1
955	15-11_3C-LP-955	PGQTFSVLACYNGSPSGV	18	ORF1a	3371	3388	0	1
956	15-11_3C-LP-956	LACYNGSPSGVYQCA	15	ORF1a	3378	3392	0	1
957	15-11_3C-LP-957	NGSPSGVYQCAMR	13	ORF1a	3382	3394	0	1
958	15-11_3C-LP-958	SPSGVYQCAMRPNF	14	ORF1a	3384	3397	0	1
959	15-11_3C-LP-959	GVYQCAMRPNFTIK	14	ORF1a	3387	3400	0	1
960	15-11_3C-LP-960	YQCAMRPNFTIKGSF	15	ORF1a	3389	3403	0	0.933333
961	15-11_3C-LP-961	MRPNFTIKGSFL	12	ORF1a	3393	3404	0	0.916667
962	15-11_3C-LP-962	RPNFTIKGSFLNGSCGSV	18	ORF1a	3394	3411	0	0.888889
963	15-11_3C-LP-963	GSFLNGSCGSVGFNI	15	ORF1a	3401	3415	0	0.866667
964	15-11_3C-LP-964	NGSCGSVGFNIDY	13	ORF1a	3405	3417	0	0.923077
965	15-11_3C-LP-965	SCGSVGFNIDYDCV	14	ORF1a	3407	3420	0	0.928571
966	15-11_3C-LP-966	SVGFNIDYDCVSFCY	15	ORF1a	3410	3424	0	0.933333
967	15-11_3C-LP-967	NIDYDCVSFCYMHHM	15	ORF1a	3414	3428	0	0.933333
968	15-11_3C-LP-968	DCVSFCYMHHMEL	13	ORF1a	3418	3430	0	0.923077
969	15-11_3C-LP-969	VSFCYMHHMELPTGV	15	ORF1a	3420	3434	0	0.933333
970	15-11_3C-LP-970	YMHHMELPTGVHA	13	ORF1a	3424	3436	0	0.923077
971	15-11_3C-LP-971	HHMELPTGVHAGTDL	15	ORF1a	3426	3440	0	0.933333
972	15-11_3C-LP-972	LPTGVHAGTDLEGNF	15	ORF1a	3430	3444	0	0.933333
973	15-11_3C-LP-973	VHAGTDLEGNFYGPF	15	ORF1a	3434	3448	0	0.933333
974	15-11_3C-LP-974	TDLEGNFYGPFVDR	14	ORF1a	3438	3451	0	1
975	15-11_3C-LP-975	EGNFYGPFVDRQTA	14	ORF1a	3441	3454	0	0.878306
976	15-11_3C-LP-976	FYGPFVDRQTAQAA	14	ORF1a	3444	3457	0	0.806878
977	15-11_3C-LP-977	PFVDRQTAQAAGTDTTI	17	ORF1a	3447	3463	0	0.840958
978	15-11_3C-LP-978	TAQAAGTDTTITVNV	15	ORF1a	3453	3467	0	0.819752
979	15-11_3C-LP-979	AGTDTTITVNVLAWL	15	ORF1a	3457	3471	0	1
980	15-11_3C-LP-980	TTITVNVLAWLYAAV	15	ORF1a	3461	3475	0	1
981	15-11_3C-LP-981	VNVLAWLYAAVI	12	ORF1a	3465	3476	0	1
982	15-11_3C-LP-982	NVLAWLYAAVINGDR	15	ORF1a	3466	3480	0	1
983	15-11_3C-LP-983	WLYAAVINGDRWFL	14	ORF1a	3470	3483	0	0.928571
984	15-11_3C-LP-984	AAVINGDRWFLNRF	14	ORF1a	3473	3486	0	0.928571
985	15-11_3C-LP-985	INGDRWFLNRFTTTL	15	ORF1a	3476	3490	0	0.933333
986	15-11_3C-LP-986	RWFLNRFTTTLNDF	14	ORF1a	3480	3493	0	0.928571
987	15-11_3C-LP-987	LNRFTTTLNDFNLVA	15	ORF1a	3483	3497	0	0.933333
988	15-11_3C-LP-988	TTTLNDFNLVAMKY	14	ORF1a	3487	3500	0	0.928571
989	15-11_3C-LP-989	LNDFNLVAMKYNY	13	ORF1a	3490	3502	0	0.923077
990	15-11_3C-LP-990	DFNLVAMKYNYEPL	14	ORF1a	3492	3505	0	0.928571
991	15-11_3C-LP-991	LVAMKYNYEPLTQDH	15	ORF1a	3495	3509	0	0.933333
992	15-11_3C-LP-992	KYNYEPLTQDHVDIL	15	ORF1a	3499	3513	0	0.933333
993	15-11_3C-LP-993	EPLTQDHVDILGPL	14	ORF1a	3503	3516	0	1
994	15-11_3C-LP-994	TQDHVDILGPLSA	13	ORF1a	3506	3518	0	0.923077
995	15-11_3C-LP-995	DHVDILGPLSAQTGI	15	ORF1a	3508	3522	0	0.933333
996	15-11_3C-LP-996	ILGPLSAQTGIAVL	14	ORF1a	3512	3525	0	0.928571
997	15-11_3C-LP-997	PLSAQTGIAVLDMCA	15	ORF1a	3515	3529	0	0.879753
998	15-11_3C-LP-998	AQTGIAVLDMCASLK	15	ORF1a	3518	3532	0	0.879753
999	15-11_3C-LP-999	IAVLDMCASLKELL	14	ORF1a	3522	3535	0	0.907069
1000	15-11_3C-LP-1000	LDMCASLKELLQNGM	15	ORF1a	3525	3539	0	0.913265
1001	15-11_3C-LP-1001	ASLKELLQNGMNGR	14	ORF1a	3529	3542	0	0.928571
1002	15-11_3C-LP-1002	KELLQNGMNGRTIL	14	ORF1a	3532	3545	0	1
1003	15-11_3C-LP-1003	LQNGMNGRTILGSAL	15	ORF1a	3535	3549	0	1
1004	15-11_3C-LP-1004	MNGRTILGSALL	12	ORF1a	3539	3550	0	1
1005	15-11_3C-LP-1005	NGRTILGSALLEDEF	15	ORF1a	3540	3554	0	0.933333
1006	15-11_3C-LP-1006	ILGSALLEDEFTPF	14	ORF1a	3544	3557	0	0.928571
1007	15-11_3C-LP-1007	SALLEDEFTPFDVVR	15	ORF1a	3547	3561	0	0.933333
1008	15-11_3C-LP-1008	EDEFTPFDVVRQCSGV	16	ORF1a	3551	3566	0	0.9375
1009	15-11_3C-LP-1009	PFDVVRQCSGVTF	13	ORF1a	3556	3568	0	1
1010	15-11_3C-LP-nsp6-1010	DVVRQCSGVTFQSAV	15	ORF1a	3558	3572	0	1
1011	15-11_3C-LP-nsp6-1011	RQCSGVTFQSAVKR	14	ORF1a	3561	3574	0	1
1012	15-11_3C-LP-nsp6-1012	SGVTFQSAVKRTIK	14	ORF1a	3564	3577	0	0.928571
1013	15-11_3C-LP-nsp6-1013	TFQSAVKRTIKGTHH	15	ORF1a	3567	3581	0	0.866667
1014	15-11_nsp6-1014	AVKRTIKGTHHWLLL	15	ORF1a	3571	3585	0	0.866667
1015	15-11_nsp6-1015	TIKGTHHWLLLTIL	14	ORF1a	3575	3588	0	0.857143
1016	15-11_nsp6-1016	GTHHWLLLTILTSLL	15	ORF1a	3578	3592	0	0.866667
1017	15-11_nsp6-1017	WLLLTILTSLLVLV	14	ORF1a	3582	3595	0	0.892856
1018	15-11_nsp6-1018	LTILTSLLVLVQSTQW	16	ORF1a	3585	3600	0	0.906249
1019	15-11_nsp6-1019	SLLVLVQSTQWSLFF	15	ORF1a	3590	3604	0	0.899999
1020	15-11_nsp6-1020	LVQSTQWSLFFFLY	14	ORF1a	3594	3607	0	0.928571
1021	15-11_nsp6-1021	STQWSLFFFLYENAF	15	ORF1a	3597	3611	0	0.933333
1022	15-11_nsp6-1022	SLFFFLYENAFLPFA	15	ORF1a	3601	3615	0	0.933333
1023	15-11_nsp6-1023	FLYENAFLPFAMGII	15	ORF1a	3605	3619	0	0.931812
1024	15-11_nsp6-1024	NAFLPFAMGIIAMSA	15	ORF1a	3609	3623	0	0.933333
1025	15-11_nsp6-1025	PFAMGIIAMSAFAMM	15	ORF1a	3613	3627	0	0.933333
1026	15-11_nsp6-1026	GIIAMSAFAMMFVKH	15	ORF1a	3617	3631	0	0.933333
1027	15-11_nsp6-1027	MSAFAMMFVKHKHAF	15	ORF1a	3621	3635	0	1
1028	15-11_nsp6-1028	AMMFVKHKHAFLCLF	15	ORF1a	3625	3639	0	1
1029	15-11_nsp6-1029	VKHKHAFLCLFLL	13	ORF1a	3629	3641	0	1
1030	15-11_nsp6-1030	HKHAFLCLFLLPSLA	15	ORF1a	3631	3645	0	1
1031	15-11_nsp6-1031	FLCLFLLPSLATVAY	15	ORF1a	3635	3649	0	0.933333
1032	15-11_nsp6-1032	FLLPSLATVAYFNMV	15	ORF1a	3639	3653	0	0.933333
1033	15-11_nsp6-1033	SLATVAYFNMVYMPA	15	ORF1a	3643	3657	0	0.933333
1034	15-11_nsp6-1034	VAYFNMVYMPASWVM	15	ORF1a	3647	3661	0	0.933333
1035	15-11_nsp6-1035	NMVYMPASWVMRIM	14	ORF1a	3651	3664	0	1
1036	15-11_nsp6-1036	YMPASWVMRIMTWL	14	ORF1a	3654	3667	0	1
1037	15-11_nsp6-1037	ASWVMRIMTWLDMV	14	ORF1a	3657	3670	0	1
1038	15-11_nsp6-1038	VMRIMTWLDMVDTSL	15	ORF1a	3660	3674	0	1
1039	15-11_nsp6-1039	MTWLDMVDTSLSGFK	15	ORF1a	3664	3678	0	0.933333
1040	15-11_nsp6-1040	DMVDTSLSGFKLK	13	ORF1a	3668	3680	0	0.923077
1041	15-11_nsp6-1041	VDTSLSGFKLKDCVM	15	ORF1a	3670	3684	0	0.933333
1042	15-11_nsp6-1042	LSGFKLKDCVMYASA	15	ORF1a	3674	3688	0	0.933333
1043	15-11_nsp6-1043	KLKDCVMYASAVVLL	15	ORF1a	3678	3692	0	1
1044	15-11_nsp6-1044	CVMYASAVVLLILM	14	ORF1a	3682	3695	0	1
1045	15-11_nsp6-1045	YASAVVLLILMTAR	14	ORF1a	3685	3698	0	1
1046	15-11_nsp6-1046	AVVLLILMTARTVY	14	ORF1a	3688	3701	0	1
1047	15-11_nsp6-1047	LLILMTARTVYDDGA	15	ORF1a	3691	3705	0	0.933333
1048	15-11_nsp6-1048	MTARTVYDDGARRVW	15	ORF1a	3695	3709	0	0.933333
1049	15-11_nsp6-1049	TVYDDGARRVWTLM	14	ORF1a	3699	3712	0	0.928571
1050	15-11_nsp6-1050	DDGARRVWTLMNVL	14	ORF1a	3702	3715	0	0.928571
1051	15-11_nsp6-1051	ARRVWTLMNVLTLVY	15	ORF1a	3705	3719	0	0.933333
1052	15-11_nsp6-1052	WTLMNVLTLVYKVYY	15	ORF1a	3709	3723	0	0.933333
1053	15-11_nsp6-1053	NVLTLVYKVYYGNAL	15	ORF1a	3713	3727	0	0.933333
1054	15-11_nsp6-1054	LVYKVYYGNALDQAI	15	ORF1a	3717	3731	0	0.933333
1055	15-11_nsp6-1055	VYYGNALDQAISMWA	15	ORF1a	3721	3735	0	1
1056	15-11_nsp6-1056	NALDQAISMWALII	14	ORF1a	3725	3738	0	1
1057	15-11_nsp6-1057	DQAISMWALIISV	13	ORF1a	3728	3740	0	1
1058	15-11_nsp6-1058	AISMWALIISVTSNY	15	ORF1a	3730	3744	0	1
1059	15-11_nsp6-1059	WALIISVTSNYSGVV	15	ORF1a	3734	3748	0	1
1060	15-11_nsp6-1060	ISVTSNYSGVVTTVM	15	ORF1a	3738	3752	0	0.933333
1061	15-11_nsp6-1061	SNYSGVVTTVMFLAR	15	ORF1a	3742	3756	0	0.933333
1062	15-11_nsp6-1062	GVVTTVMFLARGIVF	15	ORF1a	3746	3760	0	0.866667
1063	15-11_nsp6-1063	TVMFLARGIVFMCV	14	ORF1a	3750	3763	0	0.857143
1064	15-11_nsp6-1064	FLARGIVFMCVEY	13	ORF1a	3753	3765	0	0.923077
1065	15-11_nsp6-1065	ARGIVFMCVEYCPIF	15	ORF1a	3755	3769	0	0.933333
1066	15-11_nsp6-1066	VFMCVEYCPIFFI	13	ORF1a	3759	3771	0	1
1067	15-11_nsp6-1067	MCVEYCPIFFITGNTL	16	ORF1a	3761	3776	0	0.9375
1068	15-11_nsp6-1068	CPIFFITGNTLQCIM	15	ORF1a	3766	3780	0	0.866667
1069	15-11_nsp6-1069	FITGNTLQCIMLVY	14	ORF1a	3770	3783	0	0.857143
1070	15-11_nsp6-1070	GNTLQCIMLVYCFL	14	ORF1a	3773	3786	0	0.857143
1071	15-11_nsp6-1071	LQCIMLVYCFLGYF	14	ORF1a	3776	3789	0	0.928571
1072	15-11_nsp6-1072	IMLVYCFLGYFCTCY	15	ORF1a	3779	3793	0	1
1073	15-11_nsp6-1073	YCFLGYFCTCYFGLF	15	ORF1a	3783	3797	0	0.933333
1074	15-11_nsp6-1074	GYFCTCYFGLFCLL	14	ORF1a	3787	3800	0	0.928571
1075	15-11_nsp6-1075	CTCYFGLFCLLNRYF	15	ORF1a	3790	3804	0	0.933333
1076	15-11_nsp6-1076	FGLFCLLNRYFRLTL	15	ORF1a	3794	3808	0	0.933333
1077	15-11_nsp6-1077	CLLNRYFRLTLGVY	14	ORF1a	3798	3811	0	1
1078	15-11_nsp6-1078	NRYFRLTLGVYDYLV	15	ORF1a	3801	3815	0	1
1079	15-11_nsp6-1079	RLTLGVYDYLVSTQEF	16	ORF1a	3805	3820	0	1
1080	15-11_nsp6-1080	VYDYLVSTQEFRYM	14	ORF1a	3810	3823	0	1
1081	15-11_nsp6-1081	YLVSTQEFRYMNSQGL	16	ORF1a	3813	3828	0	0.9375
1082	15-11_nsp6-1082	TQEFRYMNSQGLL	13	ORF1a	3817	3829	0	0.881155
1083	15-11_nsp6-1083	EFRYMNSQGLLPPK	14	ORF1a	3819	3832	0	0.889644
1084	15-11_nsp6-1084	YMNSQGLLPPKNSI	14	ORF1a	3822	3835	0	0.850716
1085	15-11_nsp6-1085	SQGLLPPKNSIDAFK	15	ORF1a	3825	3839	0	0.824335
1086	15-11_nsp6-1086	LPPKNSIDAFKLNIK	15	ORF1a	3829	3843	0	0.860669
1087	15-11_nsp6-1087	NSIDAFKLNIKLLGV	15	ORF1a	3833	3847	0	0.866667
1088	15-11_nsp6-1088	AFKLNIKLLGVGGK	14	ORF1a	3837	3850	0	0.928571
1089	15-11_nsp6-1089	LNIKLLGVGGKPCIK	15	ORF1a	3840	3854	0	1
1090	15-11_nsp6-1090	LLGVGGKPCIKVATV	15	ORF1a	3844	3858	0	1
1091	15-11_nsp6-7-1091	GGKPCIKVATVQSKM	15	ORF1a	3848	3862	0	1
1092	15-11_nsp6-7-1092	CIKVATVQSKMSDVK	15	ORF1a	3852	3866	0	1
1093	15-11_nsp6-7-1093	ATVQSKMSDVKCTSV	15	ORF1a	3856	3870	0	1
1094	15-11_nsp7-1094	SKMSDVKCTSVVLL	14	ORF1a	3860	3873	0	1
1095	15-11_nsp7-1095	SDVKCTSVVLLSVL	14	ORF1a	3863	3876	0	1
1096	15-11_nsp7-1096	KCTSVVLLSVLQQLR	15	ORF1a	3866	3880	0	1
1097	15-11_nsp7-1097	VVLLSVLQQLRV	12	ORF1a	3870	3881	0	1
1098	15-11_nsp7-1098	VLLSVLQQLRVESSSK	16	ORF1a	3871	3886	0	0.933055
1099	15-11_nsp7-1099	LQQLRVESSSKLWA	14	ORF1a	3876	3889	0	0.923492
1100	15-11_nsp7-1100	LRVESSSKLWAQCV	14	ORF1a	3879	3892	0	0.920723
1101	15-11_nsp7-1101	ESSSKLWAQCVQLH	14	ORF1a	3882	3895	0	0.920723
1102	15-11_nsp7-1102	SKLWAQCVQLHNDIL	15	ORF1a	3885	3899	0	0.897001
1103	15-11_nsp7-1103	AQCVQLHNDILLAK	14	ORF1a	3889	3902	0	0.928571
1104	15-11_nsp7-1104	VQLHNDILLAKDTTEA	16	ORF1a	3892	3907	0	1
1105	15-11_nsp7-1105	DILLAKDTTEAFEKM	15	ORF1a	3897	3911	0	1
1106	15-11_nsp7-1106	AKDTTEAFEKMVSLL	15	ORF1a	3901	3915	0	1
1107	15-11_nsp7-1107	TEAFEKMVSLLSVLL	15	ORF1a	3905	3919	0	1
1108	15-11_nsp7-1108	EKMVSLLSVLLSM	13	ORF1a	3909	3921	0	1
1109	15-11_nsp7-1109	MVSLLSVLLSMQGAV	15	ORF1a	3911	3925	0	1
1110	15-11_nsp7-1110	LSVLLSMQGAVDINK	15	ORF1a	3915	3929	0	0.866667
1111	15-11_nsp7-1111	LSMQGAVDINKL	12	ORF1a	3919	3930	0	0.833333
1112	15-11_nsp7-1112	SMQGAVDINKLCEEM	15	ORF1a	3920	3934	0	0.866667
1113	15-11_nsp7-1113	AVDINKLCEEMLDNR	15	ORF1a	3924	3938	0	0.860669
1114	15-11_nsp7-1114	NKLCEEMLDNRATL	14	ORF1a	3928	3941	0	0.928571
1115	15-11_nsp7-8-1115	CEEMLDNRATLQAIA	15	ORF1a	3931	3945	0	0.933333
1116	15-11_nsp7-8-1116	LDNRATLQAIASEF	14	ORF1a	3935	3948	0	0.889644
1117	15-11_nsp7-8-1117	RATLQAIASEFSSL	14	ORF1a	3938	3951	0	0.850718
1118	15-11_nsp7-8-1118	LQAIASEFSSLPSYA	15	ORF1a	3941	3955	0	0.824338
1119	15-11_nsp8-1119	ASEFSSLPSYAAFA	14	ORF1a	3945	3958	0	0.772864
1120	15-11_nsp8-1120	FSSLPSYAAFATA	13	ORF1a	3948	3960	0	0.797314
1121	15-11_nsp8-1121	SLPSYAAFATAQEAY	15	ORF1a	3950	3964	0	0.666667
1122	15-11_nsp8-1122	YAAFATAQEAYEQAV	15	ORF1a	3954	3968	0	0.666667
1123	15-11_nsp8-1123	ATAQEAYEQAVA	12	ORF1a	3958	3969	0	0.666667
1124	15-11_nsp8-1124	TAQEAYEQAVANGDSEV	17	ORF1a	3959	3975	0	0.764706
1125	15-11_nsp8-1125	EQAVANGDSEVVLKK	15	ORF1a	3965	3979	0	0.8
1126	15-11_nsp8-1126	ANGDSEVVLKKLKK	14	ORF1a	3969	3982	0	0.857143
1127	15-11_nsp8-1127	DSEVVLKKLKKSLNV	15	ORF1a	3972	3986	0	0.860671
1128	15-11_nsp8-1128	VLKKLKKSLNVAK	13	ORF1a	3976	3988	0	0.839236
1129	15-11_nsp8-1129	KKLKKSLNVAKSEF	14	ORF1a	3978	3991	0	0.850718
1130	15-11_nsp8-1130	KKSLNVAKSEFDRDA	15	ORF1a	3981	3995	0	0.86067
1131	15-11_nsp8-1131	NVAKSEFDRDAAMQR	15	ORF1a	3985	3999	0	0.933333
1132	15-11_nsp8-1132	SEFDRDAAMQRKLEK	15	ORF1a	3989	4003	0	0.933333
1133	15-11_nsp8-1133	RDAAMQRKLEKMA	13	ORF1a	3993	4005	0	0.923077
1134	15-11_nsp8-1134	AAMQRKLEKMADQAM	15	ORF1a	3995	4009	0	1
1135	15-11_nsp8-1135	RKLEKMADQAMTQMY	15	ORF1a	3999	4013	0	1
1136	15-11_nsp8-1136	KMADQAMTQMYKQAR	15	ORF1a	4003	4017	0	0.933333
1137	15-11_nsp8-1137	DQAMTQMYKQAR	12	ORF1a	4006	4017	0	0.916667
1138	15-11_nsp8-1138	AMTQMYKQARSEDKR	15	ORF1a	4008	4022	0	0.866667
1139	15-11_nsp8-1139	MYKQARSEDKRAKV	14	ORF1a	4012	4025	0	0.714286
1140	15-11_nsp8-1140	KQARSEDKRAKVTSA	15	ORF1a	4014	4028	0	0.666667
1141	15-11_nsp8-1141	SEDKRAKVTSAMQTM	15	ORF1a	4018	4032	0	0.6
1142	15-11_nsp8-1142	RAKVTSAMQTMLFTM	15	ORF1a	4022	4036	0	0.666667
1143	15-11_nsp8-1143	TSAMQTMLFTMLRKL	15	ORF1a	4026	4040	0	0.733333
1144	15-11_nsp8-1144	MQTMLFTMLRKL	12	ORF1a	4029	4040	0	0.75
1145	15-11_nsp8-1145	TMLFTMLRKLDNDAL	15	ORF1a	4031	4045	0	0.866667
1146	15-11_nsp8-1146	TMLRKLDNDALNNII	15	ORF1a	4035	4049	0	0.933333
1147	15-11_nsp8-1147	KLDNDALNNIINNAR	15	ORF1a	4039	4053	0	1
1148	15-11_nsp8-1148	DALNNIINNARDGCV	15	ORF1a	4043	4057	0	1
1149	15-11_nsp8-1149	NIINNARDGCVPLNI	15	ORF1a	4047	4061	0	1
1150	15-11_nsp8-1150	NARDGCVPLNIIPL	14	ORF1a	4051	4064	0	1
1151	15-11_nsp8-1151	DGCVPLNIIPLTTAA	15	ORF1a	4054	4068	0	0.866667
1152	15-11_nsp8-1152	PLNIIPLTTAAKLMV	15	ORF1a	4058	4072	0	0.893409
1153	15-11_nsp8-1153	IPLTTAAKLMVVI	13	ORF1a	4062	4074	0	0.877011
1154	15-11_nsp8-1154	LTTAAKLMVVIPDY	14	ORF1a	4064	4077	0	0.843021
1155	15-11_nsp8-1155	AAKLMVVIPDYNTYK	15	ORF1a	4067	4081	0	0.853487
1156	15-11_nsp8-1156	MVVIPDYNTYKNTCD	15	ORF1a	4071	4085	0	0.873448
1157	15-11_nsp8-1157	PDYNTYKNTCDGTTF	15	ORF1a	4075	4089	0	0.8
1158	15-11_nsp8-1158	TYKNTCDGTTFTYA	14	ORF1a	4079	4092	0	0.889645
1159	15-11_nsp8-1159	NTCDGTTFTYASALW	15	ORF1a	4082	4096	0	0.897002
1160	15-11_nsp8-1160	GTTFTYASALWEI	13	ORF1a	4086	4098	0	0.923077
1161	15-11_nsp8-1161	TFTYASALWEIQQVV	15	ORF1a	4088	4102	0	0.933333
1162	15-11_nsp8-1162	ASALWEIQQVVDA	13	ORF1a	4092	4104	0	0.923077
1163	15-11_nsp8-1163	ALWEIQQVVDADSKI	15	ORF1a	4094	4108	0	0.8
1164	15-11_nsp8-1164	IQQVVDADSKIVQL	14	ORF1a	4098	4111	0	0.785714
1165	15-11_nsp8-1165	VVDADSKIVQLSEI	14	ORF1a	4101	4114	0	0.714286
1166	15-11_nsp8-1166	ADSKIVQLSEISM	13	ORF1a	4104	4116	0	0.769231
1167	15-11_nsp8-1167	SKIVQLSEISMDNSPNL	17	ORF1a	4106	4122	0	0.882353
1168	15-11_nsp8-1168	SEISMDNSPNLAWPL	15	ORF1a	4112	4126	0	0.933333
1169	15-11_nsp8-1169	MDNSPNLAWPLIVTA	15	ORF1a	4116	4130	0	0.933333
1170	15-11_nsp8-1170	PNLAWPLIVTALRA	14	ORF1a	4120	4133	0	0.889645
1171	15-11_nsp8-1171	AWPLIVTALRANSAV	15	ORF1a	4123	4137	0	0.897002
1172	15-11_nsp8-1172	IVTALRANSAVKL	13	ORF1a	4127	4139	0	0.881156
1173	15-11_nsp8-9-1173	TALRANSAVKLQNNEL	16	ORF1a	4129	4144	0	0.869379
1174	15-11_nsp8-9-1174	NSAVKLQNNELSPVA	15	ORF1a	4134	4148	0	0.933333
1175	15-11_nsp8-9-1175	KLQNNELSPVALRQM	15	ORF1a	4138	4152	0	0.933333
1176	15-11_nsp9-1176	NELSPVALRQMSCAA	15	ORF1a	4142	4156	0	1
1177	15-11_nsp9-1177	PVALRQMSCAAGTTQTA	17	ORF1a	4146	4162	0	1
1178	15-11_nsp9-1178	MSCAAGTTQTACTDDNA	17	ORF1a	4152	4168	0	0.941176
1179	15-11_nsp9-1179	TTQTACTDDNALAYY	15	ORF1a	4158	4172	0	0.866667
1180	15-11_nsp9-1180	ACTDDNALAYYNTTK	15	ORF1a	4162	4176	0	0.733333
1181	15-11_nsp9-1181	DNALAYYNTTKGGRF	15	ORF1a	4166	4180	0	0.733333
1182	15-11_nsp9-1182	AYYNTTKGGRFVLAL	15	ORF1a	4170	4184	0	0.666667
1183	15-11_nsp9-1183	TTKGGRFVLALLSDL	15	ORF1a	4174	4188	0	0.733333
1184	15-11_nsp9-1184	GRFVLALLSDLQDLK	15	ORF1a	4178	4192	0	0.866667
1185	15-11_nsp9-1185	LALLSDLQDLKWARF	15	ORF1a	4182	4196	0	0.866667
1186	15-11_nsp9-1186	SDLQDLKWARFPK	13	ORF1a	4186	4198	0	0.923077
1187	15-11_nsp9-1187	LQDLKWARFPKSDGTGTI	18	ORF1a	4188	4205	0	0.944444
1188	15-11_nsp9-1188	RFPKSDGTGTIYTEL	15	ORF1a	4195	4209	0	1
1189	15-11_nsp9-1189	SDGTGTIYTELEPPCR	16	ORF1a	4199	4214	0	0.9375
1190	15-11_nsp9-1190	TIYTELEPPCRFV	13	ORF1a	4204	4216	0	0.923077
1191	15-11_nsp9-1191	YTELEPPCRFVTDTPK	16	ORF1a	4206	4221	0	0.9375
1192	15-11_nsp9-1192	PPCRFVTDTPKGPKV	15	ORF1a	4211	4225	0	0.933333
1193	15-11_nsp9-1193	FVTDTPKGPKVKYLY	15	ORF1a	4215	4229	0	1
1194	15-11_nsp9-1194	TPKGPKVKYLYFIK	14	ORF1a	4219	4232	0	1
1195	15-11_nsp9-1195	GPKVKYLYFIKGL	13	ORF1a	4222	4234	0	1
1196	15-11_nsp9-1196	KVKYLYFIKGLNNL	14	ORF1a	4224	4237	0	1
1197	15-11_nsp9-1197	YLYFIKGLNNLNRGM	15	ORF1a	4227	4241	0	1
1198	15-11_nsp9-1198	IKGLNNLNRGMVL	13	ORF1a	4231	4243	0	1
1199	15-11_nsp9-1199	GLNNLNRGMVLGSLA	15	ORF1a	4233	4247	0	1
1200	15-11_nsp9-1200	LNRGMVLGSLAATVR	15	ORF1a	4237	4251	0	1
1201	15-11_nsp9-10-1201	MVLGSLAATVRLQA	14	ORF1a	4241	4254	0	1
1202	15-11_nsp9-10-1202	GSLAATVRLQAGNA	14	ORF1a	4244	4257	0	1
1203	15-11_nsp9-10-1203	AATVRLQAGNATEV	14	ORF1a	4247	4260	0	1
1204	15-11_nsp9-10-1204	VRLQAGNATEVPA	13	ORF1a	4250	4262	0	1
1205	15-11_nsp9-10-1205	LQAGNATEVPANSTV	15	ORF1a	4252	4266	0	1
1206	15-11_nsp10-1206	NATEVPANSTVLSF	14	ORF1a	4256	4269	0	1
1207	15-11_nsp10-1207	EVPANSTVLSFCAFA	15	ORF1a	4259	4273	0	1
1208	15-11_nsp10-1208	NSTVLSFCAFAVDAA	15	ORF1a	4263	4277	0	1
1209	15-11_nsp10-1209	LSFCAFAVDAAKAYK	15	ORF1a	4267	4281	0	1
1210	15-11_nsp10-1210	AFAVDAAKAYKDYLA	15	ORF1a	4271	4285	0	1
1211	15-11_nsp10-1211	DAAKAYKDYLASGGQPI	17	ORF1a	4275	4291	0	1
1212	15-11_nsp10-1212	KDYLASGGQPITNCV	15	ORF1a	4281	4295	0	1
1213	15-11_nsp10-1213	ASGGQPITNCVKML	14	ORF1a	4285	4298	0	1
1214	15-11_nsp10-1214	GQPITNCVKMLCTH	14	ORF1a	4288	4301	0	1
1215	15-11_nsp10-1215	ITNCVKMLCTHTGTGQA	17	ORF1a	4291	4307	0	0.941176
1216	15-11_nsp10-1216	MLCTHTGTGQAITV	14	ORF1a	4297	4310	0	0.928571
1217	15-11_nsp10-1217	THTGTGQAITVTPEA	15	ORF1a	4300	4314	0	0.933333
1218	15-11_nsp10-1218	TGQAITVTPEANM	13	ORF1a	4304	4316	0	1
1219	15-11_nsp10-1219	GQAITVTPEANM	12	ORF1a	4305	4316	0	1
1220	15-11_nsp10-1220	AITVTPEANMDQESF	15	ORF1a	4307	4321	0	0.933333
1221	15-11_nsp10-1221	TPEANMDQESFGGA	14	ORF1a	4311	4324	0	0.928571
1222	15-11_nsp10-1222	ANMDQESFGGASCCL	15	ORF1a	4314	4328	0	0.933333
1223	15-11_nsp10-1223	DQESFGGASCCLYCR	15	ORF1a	4317	4331	0	0.933333
1224	15-11_nsp10-1224	FGGASCCLYCRCHI	14	ORF1a	4321	4334	0	0.928571
1225	15-11_nsp10-1225	ASCCLYCRCHIDH	13	ORF1a	4324	4336	0	1
1226	15-11_nsp10-1226	CCLYCRCHIDHPNPK	15	ORF1a	4326	4340	0	1
1227	15-11_nsp10-1227	CRCHIDHPNPKGF	13	ORF1a	4330	4342	0	1
1228	15-11_nsp10-1228	CHIDHPNPKGFCDLK	15	ORF1a	4332	4346	0	1
1229	15-11_nsp10-1229	HPNPKGFCDLKGKYV	15	ORF1a	4336	4350	0	1
1230	15-11_nsp10-1230	KGFCDLKGKYVQI	13	ORF1a	4340	4352	0	1
1231	15-11_nsp10-1231	FCDLKGKYVQIPTTCA	16	ORF1a	4342	4357	0	1
1232	15-11_nsp10-1232	GKYVQIPTTCANDPV	15	ORF1a	4347	4361	0	1
1233	15-11_nsp10-1233	VQIPTTCANDPVGF	14	ORF1a	4350	4363	0	1
1234	15-11_nsp10-1234	PTTCANDPVGFTLK	14	ORF1a	4353	4366	0	1
1235	15-11_nsp10-1235	CANDPVGFTLKNTV	14	ORF1a	4356	4369	0	1
1236	15-11_nsp10-1236	DPVGFTLKNTVCTV	14	ORF1a	4359	4372	0	1
1237	15-11_nsp10-1237	GFTLKNTVCTVCGMW	15	ORF1a	4362	4376	0	1
1238	15-11_nsp10-1238	KNTVCTVCGMWKGY	14	ORF1a	4366	4379	0	1
1239	15-11_nsp10-1239	VCTVCGMWKGYGCSCDQL	18	ORF1a	4369	4386	0	0.944444
1240	15-11_nsp10-1240	WKGYGCSCDQLREPM	15	ORF1a	4376	4390	0	0.866667
1241	15-11_nsp10-11-1241	GCSCDQLREPMLQSA	15	ORF1a	4380	4394	0	0.8
1242	15-11_nsp10-11-1242	DQLREPMLQSADA	13	ORF1a	4384	4396	0	0.846154
1243	15-11_nsp10-11-1243	LREPMLQSADAQSFL	15	ORF1a	4386	4400	0	0.933333
1244	15-11_nsp10-11-1244	MLQSADAQSFLNGFAV	16	ORF1a	4390	4405	0	0.9375
1245	15-11_nsp11-1245	SADAQSFLNGFAV	13	ORF1a	4393	4405	0	0.923077
1246	15-11_Pol-1246	SADAQSFLNRVCGV	14	ORF1ab
1247	15-11_Pol-1247	AQSFLNRVCGVSAAR	15	ORF1ab
1248	15-11_Pol-1248	LNRVCGVSAARL	12	ORF1ab
1249	15-11_Pol-1249	NRVCGVSAARLTPCG	15	ORF1ab
1250	15-11_Pol-1250	GVSAARLTPCGTGTSTDV	18	ORF1ab	4	21	0	0.944444
1251	15-11_Pol-1251	TPCGTGTSTDVVYRA	15	ORF1ab	11	25	0	0.933333
1252	15-11_Pol-1252	TGTSTDVVYRAFDIY	15	ORF1ab	15	29	0	0.933333
1253	15-11_Pol-1253	TDVVYRAFDIYNDKV	15	ORF1ab	19	33	0	1
1254	15-11_Pol-1254	YRAFDIYNDKVAGFA	15	ORF1ab	23	37	0	0.933333
1255	15-11_Pol-1255	DIYNDKVAGFAKFLK	15	ORF1ab	27	41	0	0.933333
1256	15-11_Pol-1256	DKVAGFAKFLKTNCCR	16	ORF1ab	31	46	0	0.906249
1257	15-11_Pol-1257	FAKFLKTNCCRFQEK	15	ORF1ab	36	50	0	0.933333
1258	15-11_Pol-1258	LKTNCCRFQEKDEDDNL	17	ORF1ab	40	56	0	0.941176
1259	15-11_Pol-1259	RFQEKDEDDNLIDSY	15	ORF1ab	46	60	0	1
1260	15-11_Pol-1260	KDEDDNLIDSYFVVK	15	ORF1ab	50	64	0	1
1261	15-11_Pol-1261	DNLIDSYFVVKRHTF	15	ORF1ab	54	68	0	1
1262	15-11_Pol-1262	DSYFVVKRHTFSNY	14	ORF1ab	58	71	0	1
1263	15-11_Pol-1263	FVVKRHTFSNYQH	13	ORF1ab	61	73	0	1
1264	15-11_Pol-1264	VKRHTFSNYQHEETI	15	ORF1ab	63	77	0	0.886297
1265	15-11_Pol-1265	TFSNYQHEETIYNLL	15	ORF1ab	67	81	0	0.886297
1266	15-11_Pol-1266	YQHEETIYNLLK	12	ORF1ab	71	82	0	0.857872
1267	15-11_Pol-1267	HEETIYNLLKDCPAV	15	ORF1ab	73	87	0	0.86278
1268	15-11_Pol-1268	IYNLLKDCPAVAKH	14	ORF1ab	77	90	0	0.920115
1269	15-11_Pol-1269	LLKDCPAVAKHDFFK	15	ORF1ab	80	94	0	0.917548
1270	15-11_Pol-1270	CPAVAKHDFFKFRI	14	ORF1ab	84	97	0	0.911658
1271	15-11_Pol-1271	VAKHDFFKFRIDGDM	15	ORF1ab	87	101	0	0.910957
1272	15-11_Pol-1272	DFFKFRIDGDMVPHI	15	ORF1ab	91	105	0	0.86067
1273	15-11_Pol-1273	FRIDGDMVPHISRQR	15	ORF1ab	95	109	0	0.897001
1274	15-11_Pol-1274	GDMVPHISRQRLTKY	15	ORF1ab	99	113	0	0.897002
1275	15-11_Pol-1275	PHISRQRLTKYTMA	14	ORF1ab	103	116	0	1
1276	15-11_Pol-1276	SRQRLTKYTMADLVY	15	ORF1ab	106	120	0	1
1277	15-11_Pol-1277	LTKYTMADLVYALRH	15	ORF1ab	110	124	0	1
1278	15-11_Pol-1278	TMADLVYALRHF	12	ORF1ab	114	125	0	1
1279	15-11_Pol-1279	MADLVYALRHFDEGN	15	ORF1ab	115	129	0	1
1280	15-11_Pol-1280	VYALRHFDEGNCDTL	15	ORF1ab	119	133	0	1
1281	15-11_Pol-1281	RHFDEGNCDTLKEIL	15	ORF1ab	123	137	0	1
1282	15-11_Pol-1282	EGNCDTLKEILVTY	14	ORF1ab	127	140	0	1
1283	15-11_Pol-1283	CDTLKEILVTYNCCDDDY	18	ORF1ab	130	147	0	1
1284	15-11_Pol-1284	LVTYNCCDDDYFNKK	15	ORF1ab	137	151	0	1
1285	15-11_Pol-1285	NCCDDDYFNKKDWY	14	ORF1ab	141	154	0	1
1286	15-11_Pol-1286	DDDYFNKKDWYDFV	14	ORF1ab	144	157	0	1
1287	15-11_Pol-1287	YFNKKDWYDFVENPDI	16	ORF1ab	147	162	0	1
1288	15-11_Pol-1288	DWYDFVENPDILRVY	15	ORF1ab	152	166	0	1
1289	15-11_Pol-1289	FVENPDILRVYANL	14	ORF1ab	156	169	0	1
1290	15-11_Pol-1290	NPDILRVYANLGERV	15	ORF1ab	159	173	0	0.933333
1291	15-11_Pol-1291	LRVYANLGERVRQAL	15	ORF1ab	163	177	0	0.866667
1292	15-11_Pol-1292	ANLGERVRQALLKTV	15	ORF1ab	167	181	0	0.866667
1293	15-11_Pol-1293	ERVRQALLKTVQF	13	ORF1ab	171	183	0	0.846154
1294	15-11_Pol-1294	VRQALLKTVQFCDAM	15	ORF1ab	173	187	0	0.866667
1295	15-11_Pol-1295	LLKTVQFCDAMRNA	14	ORF1ab	177	190	0	0.928571
1296	15-11_Pol-1296	TVQFCDAMRNAGIV	14	ORF1ab	180	193	0	0.785714
1297	15-11_Pol-1297	FCDAMRNAGIVGVL	14	ORF1ab	183	196	0	0.857143
1298	15-11_Pol-1298	AMRNAGIVGVLTL	13	ORF1ab	186	198	0	0.846154
1299	15-11_Pol-1299	RNAGIVGVLTLDNQDL	16	ORF1ab	188	203	0	0.8125
1300	15-11_Pol-1300	VGVLTLDNQDLNGNW	15	ORF1ab	193	207	0	0.866667
1301	15-11_Pol-1301	TLDNQDLNGNWYDF	14	ORF1ab	197	210	0	0.928571
1302	15-11_Pol-1302	NQDLNGNWYDFGDFI	15	ORF1ab	200	214	0	0.866667
1303	15-11_Pol-1303	NGNWYDFGDFIQTTP	15	ORF1ab	204	218	0	0.933333
1304	15-11_Pol-1304	YDFGDFIQTTPGSGV	15	ORF1ab	208	222	0	0.866667
1305	15-11_Pol-1305	DFIQTTPGSGVPVV	14	ORF1ab	212	225	0	0.857143
1306	15-11_Pol-1306	IQTTPGSGVPVVDSY	15	ORF1ab	214	228	0	0.933333
1307	15-11_Pol-1307	PGSGVPVVDSYYSLL	15	ORF1ab	218	232	0	0.933333
1308	15-11_Pol-1308	VPVVDSYYSLLMPIL	15	ORF1ab	222	236	0	1
1309	15-11_Pol-1309	DSYYSLLMPILTLTR	15	ORF1ab	226	240	0	1
1310	15-11_Pol-1310	SLLMPILTLTRALTA	15	ORF1ab	230	244	0	1
1311	15-11_Pol-1311	PILTLTRALTAESHV	15	ORF1ab	234	248	0	1
1312	15-11_Pol-1312	LTRALTAESHVDTDL	15	ORF1ab	238	252	0	0.933333
1313	15-11_Pol-1313	LTAESHVDTDLTKPY	15	ORF1ab	242	256	0	0.833332
1314	15-11_Pol-1314	SHVDTDLTKPYIKW	14	ORF1ab	246	259	0	0.821427
1315	15-11_Pol-1315	DTDLTKPYIKWDLLK	15	ORF1ab	249	263	0	0.833332
1316	15-11_Pol-1316	TKPYIKWDLLKYDF	14	ORF1ab	253	266	0	0.903375
1317	15-11_Pol-1317	YIKWDLLKYDFTEER	15	ORF1ab	256	270	0	1
1318	15-11_Pol-1318	DLLKYDFTEERLKLF	15	ORF1ab	260	274	0	1
1319	15-11_Pol-1319	YDFTEERLKLFDRYF	15	ORF1ab	264	278	0	1
1320	15-11_Pol-1320	EERLKLFDRYFKYW	14	ORF1ab	268	281	0	1
1321	15-11_Pol-1321	LKLFDRYFKYWDQTY	15	ORF1ab	271	285	0	1
1322	15-11_Pol-1322	DRYFKYWDQTYH	12	ORF1ab	275	286	0	1
1323	15-11_Pol-1323	RYFKYWDQTYHPNCV	15	ORF1ab	276	290	0	0.933333
1324	15-11_Pol-1324	YWDQTYHPNCVNCL	14	ORF1ab	280	293	0	0.928571
1325	15-11_Pol-1325	DQTYHPNCVNCLDDR	15	ORF1ab	282	296	0	0.933333
1326	15-11_Pol-1326	HPNCVNCLDDRCILH	15	ORF1ab	286	300	0	0.933333
1327	15-11_Pol-1327	VNCLDDRCILHCANF	15	ORF1ab	290	304	0	0.933333
1328	15-11_Pol-1328	DDRCILHCANFNVLF	15	ORF1ab	294	308	0	1
1329	15-11_Pol-1329	ILHCANFNVLFSTVF	15	ORF1ab	298	312	0	1
1330	15-11_Pol-1330.13P	ANFNVLFSTVFPP	13	ORF1ab	302	314	1	0.923077
1330	15-11_Pol-1330.13L	ANFNVLFSTVFPL	13	ORF1ab	302	314	1	0.923077
1331	15-11_Pol-1331.11P	FNVLFSTVFPPTSF	14	ORF1ab	304	317	1	0.928571
1331	15-11_Pol-1331.11L	FNVLFSTVFPLTSF	14	ORF1ab	304	317	1	0.928571
1332	15-11_Pol-1332.8P	LFSTVFPPTSFGPLV	15	ORF1ab	307	321	1	0.932842
1332	15-11_Pol-1332.8L	LFSTVFPLTSFGPLV	15	ORF1ab	307	321	1	0.932842
1333	15-11_Pol-1333.4P	VFPPTSFGPLVRKIF	15	ORF1ab	311	325	1	0.932351
1333	15-11_Pol-1333.4L	VFPLTSFGPLVRKIF	15	ORF1ab	311	325	1	0.932351
1334	15-11_Pol-1334	TSFGPLVRKIFVDGV	15	ORF1ab	315	329	0	0.866667
1335	15-11_Pol-1335	PLVRKIFVDGVPFVV	15	ORF1ab	319	333	0	0.8
1336	15-11_Pol-1336	KIFVDGVPFVVSTGY	15	ORF1ab	323	337	0	0.933333
1337	15-11_Pol-1337	DGVPFVVSTGYHFR	14	ORF1ab	327	340	0	1
1338	15-11_Pol-1338	PFVVSTGYHFRELGV	15	ORF1ab	330	344	0	1
1339	15-11_Pol-1339	STGYHFRELGVVH	13	ORF1ab	334	346	0	1
1340	15-11_Pol-1340	GYHFRELGVVHNQDV	15	ORF1ab	336	350	0	1
1341	15-11_Pol-1341	RELGVVHNQDVNLH	14	ORF1ab	340	353	0	1
1342	15-11_Pol-1342	GVVHNQDVNLHSSRL	15	ORF1ab	343	357	0	1
1343	15-11_Pol-1343	NQDVNLHSSRLSFK	14	ORF1ab	347	360	0	1
1344	15-11_Pol-1344	VNLHSSRLSFKELLV	15	ORF1ab	350	364	0	0.933333
1345	15-11_Pol-1345	SSRLSFKELLVYAA	14	ORF1ab	354	367	0	0.928571
1346	15-11_Pol-1346	LSFKELLVYAADPAM	15	ORF1ab	357	371	0	0.933333
1347	15-11_Pol-1347	ELLVYAADPAMHAA	14	ORF1ab	361	374	0	0.928571
1348	15-11_Pol-1348	VYAADPAMHAASGNL	15	ORF1ab	364	378	0	1
1349	15-11_Pol-1349	DPAMHAASGNLLLDK	15	ORF1ab	368	382	0	1
1350	15-11_Pol-1350	HAASGNLLLDKR	12	ORF1ab	372	383	0	1
1351	15-11_Pol-1351	AASGNLLLDKRTTCF	15	ORF1ab	373	387	0	1
1352	15-11_Pol-1352	NLLLDKRTTCFSVAA	15	ORF1ab	377	391	0	1
1353	15-11_Pol-1353	DKRTTCFSVAAL	12	ORF1ab	381	392	0	1
1354	15-11_Pol-1354	KRTTCFSVAALTNNV	15	ORF1ab	382	396	0	1
1355	15-11_Pol-1355	CFSVAALTNNVAF	13	ORF1ab	386	398	0	0.923077
1356	15-11_Pol-1356	SVAALTNNVAFQTVK	15	ORF1ab	388	402	0	0.933333
1357	15-11_Pol-1357	LTNNVAFQTVKPGNF	15	ORF1ab	392	406	0	0.933333
1358	15-11_Pol-1358	VAFQTVKPGNFNKDF	15	ORF1ab	396	410	0	0.933333
1359	15-11_Pol-1359	TVKPGNFNKDFYDFA	15	ORF1ab	400	414	0	0.933333
1360	15-11_Pol-1360	GNFNKDFYDFAVSK	14	ORF1ab	404	417	0	0.889643
1361	15-11_Pol-1361	NKDFYDFAVSKGFFK	15	ORF1ab	407	421	0	0.897
1362	15-11_Pol-1362	YDFAVSKGFFKEGSSV	16	ORF1ab	411	426	0	0.903438
1363	15-11_Pol-1363	SKGFFKEGSSVELKH	15	ORF1ab	416	430	0	0.897001
1364	15-11_Pol-1364	FKEGSSVELKHFFFA	15	ORF1ab	420	434	0	0.933333
1365	15-11_Pol-1365	SSVELKHFFFAQDGNA	16	ORF1ab	424	439	0	0.875
1366	15-11_Pol-1366	KHFFFAQDGNAAI	13	ORF1ab	429	441	0	0.881155
1367	15-11_Pol-1367	FFFAQDGNAAISDY	14	ORF1ab	431	444	0	0.889644
1368	15-11_Pol-1368	AQDGNAAISDYDYYR	15	ORF1ab	434	448	0	0.860669
1369	15-11_Pol-1369	NAAISDYDYYRYNL	14	ORF1ab	438	451	0	0.889644
1370	15-11_Pol-1370	ISDYDYYRYNLPTM	14	ORF1ab	441	454	0	0.928571
1371	15-11_Pol-1371	YDYYRYNLPTMCDIR	15	ORF1ab	444	458	0	0.866667
1372	15-11_Pol-1372	RYNLPTMCDIRQLLF	15	ORF1ab	448	462	0	0.866667
1373	15-11_Pol-1373	PTMCDIRQLLFVVEV	15	ORF1ab	452	466	0	0.933333
1374	15-11_Pol-1374	DIRQLLFVVEVVDKY	15	ORF1ab	456	470	0	0.933333
1375	15-11_Pol-1375	LLFVVEVVDKYFDCY	15	ORF1ab	460	474	0	1
1376	15-11_Pol-1376	VEVVDKYFDCYDGGCI	16	ORF1ab	464	479	0	1
1377	15-11_Pol-1377	KYFDCYDGGCINA	13	ORF1ab	469	481	0	1
1378	15-11_Pol-1378	FDCYDGGCINANQVI	15	ORF1ab	471	485	0	0.933333
1379	15-11_Pol-1379	DGGCINANQVIVNNL	15	ORF1ab	475	489	0	0.933333
1380	15-11_Pol-1380	INANQVIVNNLDKSA	15	ORF1ab	479	493	0	0.933333
1381	15-11_Pol-1381	NQVIVNNLDKSAGF	14	ORF1ab	482	495	0	0.928571
1382	15-11_Pol-1382	IVNNLDKSAGFPFNK	15	ORF1ab	485	499	0	1
1383	15-11_Pol-1383	LDKSAGFPFNKWGKA	15	ORF1ab	489	503	0	1
1384	15-11_Pol-1384	AGFPFNKWGKARLYY	15	ORF1ab	493	507	0	1
1385	15-11_Pol-1385	FNKWGKARLYYDSM	14	ORF1ab	497	510	0	1
1386	15-11_Pol-1386	WGKARLYYDSMSY	13	ORF1ab	500	512	0	1
1387	15-11_Pol-1387	KARLYYDSMSYEDQDA	16	ORF1ab	502	517	0	1
1388	15-11_Pol-1388	YDSMSYEDQDALFAY	15	ORF1ab	507	521	0	1
1389	15-11_Pol-1389	SYEDQDALFAYTKR	14	ORF1ab	511	524	0	1
1390	15-11_Pol-1390	DQDALFAYTKRNVI	14	ORF1ab	514	527	0	1
1391	15-11_Pol-1391	ALFAYTKRNVIPTI	14	ORF1ab	517	530	0	1
1392	15-11_Pol-1392	AYTKRNVIPTITQM	14	ORF1ab	520	533	0	1
1393	15-11_Pol-1393	KRNVIPTITQMNLKY	15	ORF1ab	523	537	0	1
1394	15-11_Pol-1394	IPTITQMNLKYAISA	15	ORF1ab	527	541	0	1
1395	15-11_Pol-1395	TQMNLKYAISAKNRA	15	ORF1ab	531	545	0	0.933333
1396	15-11_Pol-1396	LKYAISAKNRARTVA	15	ORF1ab	535	549	0	0.933333
1397	15-11_Pol-1397	ISAKNRARTVAGVSI	15	ORF1ab	539	553	0	0.933333
1398	15-11_Pol-1398	NRARTVAGVSICSTM	15	ORF1ab	543	557	0	0.866667
1399	15-11_Pol-1399	TVAGVSICSTMTNR	14	ORF1ab	547	560	0	0.928571
1400	15-11_Pol-1400	GVSICSTMTNRQFH	14	ORF1ab	550	563	0	0.928571
1401	15-11_Pol-1401	ICSTMTNRQFHQKLL	15	ORF1ab	553	567	0	0.933333
1402	15-11_Pol-1402	MTNRQFHQKLLKSIA	15	ORF1ab	557	571	0	0.933333
1403	15-11_Pol-1403	RQFHQKLLKSIAATR	15	ORF1ab	560	574	0	1
1404	15-11_Pol-1404	HQKLLKSIAATRGA	14	ORF1ab	563	576	0	0.928571
1405	15-11_Pol-1405	LLKSIAATRGATVVI	15	ORF1ab	566	580	0	0.933333
1406	15-11_Pol-1406	IAATRGATVVIGTSK	15	ORF1ab	570	584	0	0.933333
1407	15-11_Pol-1407	RGATVVIGTSKFY	13	ORF1ab	574	586	0	0.923077
1408	15-11_Pol-1408	ATVVIGTSKFYGGWH	15	ORF1ab	576	590	0	0.933333
1409	15-11_Pol-1409	IGTSKFYGGWHNMLK	15	ORF1ab	580	594	0	1
1410	15-11_Pol-1410	KFYGGWHNMLKTVY	14	ORF1ab	584	597	0	1
1411	15-11_Pol-1411	GGWHNMLKTVYSDV	14	ORF1ab	587	600	0	1
1412	15-11_Pol-1412	HNMLKTVYSDVENPH	15	ORF1ab	590	604	0	1
1413	15-11_Pol-1413	KTVYSDVENPHLMGW	15	ORF1ab	594	608	0	1
1414	15-11_Pol-1414	SDVENPHLMGWDYPK	15	ORF1ab	598	612	0	1
1415	15-11_Pol-1415	NPHLMGWDYPKCDRA	15	ORF1ab	602	616	0	1
1416	15-11_Pol-1416	MGWDYPKCDRAMPNM	15	ORF1ab	606	620	0	1
1417	15-11_Pol-1417	YPKCDRAMPNMLRIM	15	ORF1ab	610	624	0	1
1418	15-11_Pol-1418	DRAMPNMLRIMASLV	15	ORF1ab	614	628	0	1
1419	15-11_Pol-1419	PNMLRIMASLVLARK	15	ORF1ab	618	632	0	1
1420	15-11_Pol-1420	RIMASLVLARKH	12	ORF1ab	622	633	0	1
1421	15-11_Pol-1421	IMASLVLARKHTTCCSL	17	ORF1ab	623	639	0	1
1422	15-11_Pol-1422	LARKHTTCCSLSHRF	15	ORF1ab	629	643	0	1
1423	15-11_Pol-1423	HTTCCSLSHRFYRLA	15	ORF1ab	633	647	0	1
1424	15-11_Pol-1424	CSLSHRFYRLANECA	15	ORF1ab	637	651	0	0.933333
1425	15-11_Pol-1425	HRFYRLANECAQVL	14	ORF1ab	641	654	0	0.928571
1426	15-11_Pol-1426	YRLANECAQVLSEMV	15	ORF1ab	644	658	0	0.933333
1427	15-11_Pol-1427	NECAQVLSEMVM	12	ORF1ab	648	659	0	0.916667
1428	15-11_Pol-1428	ECAQVLSEMVMCGGSL	16	ORF1ab	649	664	0	0.9375
1429	15-11_Pol-1429	LSEMVMCGGSLYVK	14	ORF1ab	654	667	0	1
1430	15-11_Pol-1430	MVMCGGSLYVKPGGT	15	ORF1ab	657	671	0	0.666667
1431	15-11_Pol-1431	GGSLYVKPGGTSSGDA	16	ORF1ab	661	676	0	0.75
1432	15-11_Pol-1432	VKPGGTSSGDATTAY	15	ORF1ab	666	680	0	0.8
1433	15-11_Pol-1433	GTSSGDATTAYANSV	15	ORF1ab	670	684	0	0.866667
1434	15-11_Pol-1434	GDATTAYANSVFNI	14	ORF1ab	674	687	0	1
1435	15-11_Pol-1435	TTAYANSVFNICQAV	15	ORF1ab	677	691	0	1
1436	15-11_Pol-1436	ANSVFNICQAVTANV	15	ORF1ab	681	695	0	1
1437	15-11_Pol-1437	FNICQAVTANVNALL	15	ORF1ab	685	699	0	1
1438	15-11_Pol-1438	CQAVTANVNALL	12	ORF1ab	688	699	0	1
1439	15-11_Pol-1439	AVTANVNALLSTDGNK	16	ORF1ab	690	705	0	1
1440	15-11_Pol-1440	VNALLSTDGNKIADK	15	ORF1ab	695	709	0	0.933333
1441	15-11_Pol-1441	LSTDGNKIADKYVR	14	ORF1ab	699	712	0	0.928571
1442	15-11_Pol-1442	DGNKIADKYVRNLQH	15	ORF1ab	702	716	0	0.933333
1443	15-11_Pol-1443	IADKYVRNLQHRLY	14	ORF1ab	706	719	0	0.928571
1444	15-11_Pol-1444	KYVRNLQHRLYECLY	15	ORF1ab	709	723	0	1
1445	15-11_Pol-1445	NLQHRLYECLYRNR	14	ORF1ab	713	726	0	1
1446	15-11_Pol-1446	HRLYECLYRNRDV	13	ORF1ab	716	728	0	1
1447	15-11_Pol-1447	LYECLYRNRDVDTDF	15	ORF1ab	718	732	0	1
1448	15-11_Pol-1448	LYRNRDVDTDFVNEF	15	ORF1ab	722	736	0	0.933333
1449	15-11_Pol-1449	RDVDTDFVNEFYAYL	15	ORF1ab	726	740	0	0.933333
1450	15-11_Pol-1450	TDFVNEFYAYLRKHF	15	ORF1ab	730	744	0	0.933333
1451	15-11_Pol-1451	NEFYAYLRKHFSMMI	15	ORF1ab	734	748	0	0.933333
1452	15-11_Pol-1452	AYLRKHFSMMIL	12	ORF1ab	738	749	0	1
1453	15-11_Pol-1453	YLRKHFSMMILSDDA	15	ORF1ab	739	753	0	1
1454	15-11_Pol-1454	HFSMMILSDDAVVCF	15	ORF1ab	743	757	0	1
1455	15-11_Pol-1455	MILSDDAVVCFNSTY	15	ORF1ab	747	761	0	1
1456	15-11_Pol-1456	DDAVVCFNSTYA	12	ORF1ab	751	762	0	0.916667
1457	15-11_Pol-1457	DAVVCFNSTYASQGL	15	ORF1ab	752	766	0	0.913372
1458	15-11_Pol-1458	CFNSTYASQGLVASI	15	ORF1ab	756	770	0	0.913368
1459	15-11_Pol-1459	TYASQGLVASIKNFK	15	ORF1ab	760	774	0	0.893403
1460	15-11_Pol-1460	SQGLVASIKNFKSVL	15	ORF1ab	763	777	0	0.913368
1461	15-11_Pol-1461	VASIKNFKSVLYY	13	ORF1ab	767	779	0	0.923077
1462	15-11_Pol-1462	SIKNFKSVLYYQNNV	15	ORF1ab	769	783	0	0.933333
1463	15-11_Pol-1463	FKSVLYYQNNVFM	13	ORF1ab	773	785	0	1
1464	15-11_Pol-1464	SVLYYQNNVFMSEAK	15	ORF1ab	775	789	0	1
1465	15-11_Pol-1465	YQNNVFMSEAKCW	13	ORF1ab	779	791	0	1
1466	15-11_Pol-1466	NNVFMSEAKCWTETDL	16	ORF1ab	781	796	0	1
1467	15-11_Pol-1467	SEAKCWTETDLTK	13	ORF1ab	786	798	0	1
1468	15-11_Pol-1468	AKCWTETDLTKGPH	14	ORF1ab	788	801	0	0.928571
1469	15-11_Pol-1469	WTETDLTKGPHEF	13	ORF1ab	791	803	0	0.923077
1470	15-11_Pol-1470	ETDLTKGPHEFCSQH	15	ORF1ab	793	807	0	0.933333
1471	15-11_Pol-1471	TKGPHEFCSQHTMLV	15	ORF1ab	797	811	0	0.933333
1472	15-11_Pol-1472	HEFCSQHTMLVK	12	ORF1ab	801	812	0	0.916667
1473	15-11_Pol-1473	EFCSQHTMLVKQGDDY	16	ORF1ab	802	817	0	0.875
1474	15-11_Pol-1474	HTMLVKQGDDYVYL	14	ORF1ab	807	820	0	0.857143
1475	15-11_Pol-1475	LVKQGDDYVYLPY	13	ORF1ab	810	822	0	0.769231
1476	15-11_Pol-1476	KQGDDYVYLPYPDPSR	16	ORF1ab	812	827	0	0.8125
1477	15-11_Pol-1477	YVYLPYPDPSRILGA	15	ORF1ab	817	831	0	0.933333
1478	15-11_Pol-1478	PYPDPSRILGAGCFV	15	ORF1ab	821	835	0	0.866667
1479	15-11_Pol-1479	PSRILGAGCFVDDIV	15	ORF1ab	825	839	0	0.933333
1480	15-11_Pol-1480	LGAGCFVDDIVK	12	ORF1ab	829	840	0	0.916667
1481	15-11_Pol-1481	GAGCFVDDIVKTDGTL	16	ORF1ab	830	845	0	0.9375
1482	15-11_Pol-1482	VDDIVKTDGTLMIER	15	ORF1ab	835	849	0	1
1483	15-11_Pol-1483	VKTDGTLMIERFVSL	15	ORF1ab	839	853	0	1
1484	15-11_Pol-1484	GTLMIERFVSLAIDA	15	ORF1ab	843	857	0	1
1485	15-11_Pol-1485	IERFVSLAIDAYPL	14	ORF1ab	847	860	0	1
1486	15-11_Pol-1486	FVSLAIDAYPLTKH	14	ORF1ab	850	863	0	1
1487	15-11_Pol-1487	LAIDAYPLTKHPNQEY	16	ORF1ab	853	868	0	0.9375
1488	15-11_Pol-1488	YPLTKHPNQEYADVF	15	ORF1ab	858	872	0	0.897001
1489	15-11_Pol-1489	KHPNQEYADVFHLYL	15	ORF1ab	862	876	0	0.897001
1490	15-11_Pol-1490	NQEYADVFHLYLQYI	15	ORF1ab	865	879	0	0.897001
1491	15-11_Pol-1491	ADVFHLYLQYIRKLH	15	ORF1ab	869	883	0	0.933333
1492	15-11_Pol-1492	HLYLQYIRKLHDEL	14	ORF1ab	873	886	0	1
1493	15-11_Pol-1493	LQYIRKLHDELTGHM	15	ORF1ab	876	890	0	1
1494	15-11_Pol-1494	RKLHDELTGHMLDMY	15	ORF1ab	880	894	0	1
1495	15-11_Pol-1495	DELTGHMLDMYSVML	15	ORF1ab	884	898	0	1
1496	15-11_Pol-1496	GHMLDMYSVMLTNDNTSR	18	ORF1ab	888	905	0	0.944444
1497	15-11_Pol-1497	SVMLTNDNTSRYW	13	ORF1ab	895	907	0	0.923077
1498	15-11_Pol-1498	MLTNDNTSRYWEPEF	15	ORF1ab	897	911	0	0.933333
1499	15-11_Pol-1499	DNTSRYWEPEFYEAM	15	ORF1ab	901	915	0	0.933333
1500	15-11_Pol-1500	RYWEPEFYEAMYTPH	15	ORF1ab	905	919	0	0.933333
1501	15-11_Pol-1501	PEFYEAMYTPHTVL	14	ORF1ab	909	922	0	0.928571
1502	15-11_Pol-Hel-1502	YEAMYTPHTVLQAV	14	ORF1ab	912	925	0	0.928571
1503	15-11_Pol-Hel-1503	MYTPHTVLQAVGACV	15	ORF1ab	915	929	0	0.866667
1504	15-11_Pol-Hel-1504	HTVLQAVGACVL	12	ORF1ab	919	930	0	0.833333
1505	15-11_Pol-Hel-1505	TVLQAVGACVLCNSQTSL	18	ORF1ab	920	937	0	0.777778
1506	15-11_Hel-1506	ACVLCNSQTSLRCGA	15	ORF1ab	927	941	0	0.824339
1507	15-11_Hel-1507	CNSQTSLRCGACIRR	15	ORF1ab	931	945	0	0.86067
1508	15-11_Hel-1508	TSLRCGACIRRPFL	14	ORF1ab	935	948	0	0.889645
1509	15-11_Hel-1509	RCGACIRRPFLCCK	14	ORF1ab	938	951	0	0.928571
1510	15-11_Hel-1510	ACIRRPFLCCKCCY	14	ORF1ab	941	954	0	0.928571
1511	15-11_Hel-1511	RRPFLCCKCCYDHVI	15	ORF1ab	944	958	0	1
1512	15-11_Hel-1512	LCCKCCYDHVISTSH	15	ORF1ab	948	962	0	1
1513	15-11_Hel-1513	CCYDHVISTSHKLVL	15	ORF1ab	952	966	0	1
1514	15-11_Hel-1514	HVISTSHKLVLSV	13	ORF1ab	956	968	0	1
1515	15-11_Hel-1515	ISTSHKLVLSVNPYV	15	ORF1ab	958	972	0	0.866667
1516	15-11_Hel-1516	HKLVLSVNPYVCNA	14	ORF1ab	962	975	0	0.785714
1517	15-11_Hel-1517	VLSVNPYVCNAPGCDV	16	ORF1ab	965	980	0	0.75
1518	15-11_Hel-1518	PYVCNAPGCDVTDV	14	ORF1ab	970	983	0	0.642857
1519	15-11_Hel-1519	CNAPGCDVTDVTQLY	15	ORF1ab	973	987	0	0.8
1520	15-11_Hel-1520	GCDVTDVTQLYLGGM	15	ORF1ab	977	991	0	0.866667
1521	15-11_Hel-1521	TDVTQLYLGGMSYY	14	ORF1ab	981	994	0	0.928571
1522	15-11_Hel-1522	TQLYLGGMSYYCKSH	15	ORF1ab	984	998	0	0.933333
1523	15-11_Hel-1523	LGGMSYYCKSHKPPI	15	ORF1ab	988	1002	0	0.866664
1524	15-11_Hel-1524	SYYCKSHKPPISFPL	15	ORF1ab	992	1006	0	0.866664
1525	15-11_Hel-1525	KSHKPPISFPLCA	13	ORF1ab	996	1008	0	0.846151
1526	15-11_Hel-1526	HKPPISFPLCANGQV	15	ORF1ab	998	1012	0	0.899999
1527	15-11_Hel-1527	ISFPLCANGQVFGLY	15	ORF1ab	1002	1016	0	0.933333
1528	15-11_Hel-1528	LCANGQVFGLYK	12	ORF1ab	1006	1017	0	0.916667
1529	15-11_Hel-1529	CANGQVFGLYKNTCV	15	ORF1ab	1007	1021	0	0.933333
1530	15-11_Hel-1530	GQVFGLYKNTCV	12	ORF1ab	1010	1021	0	0.916667
1531	15-11_Hel-1531	VFGLYKNTCVGSDNV	15	ORF1ab	1012	1026	0	0.933333
1532	15-11_Hel-1532	YKNTCVGSDNVTDF	14	ORF1ab	1016	1029	0	1
1533	15-11_Hel-1533	TCVGSDNVTDFNAIA	15	ORF1ab	1019	1033	0	1
1534	15-11_Hel-1534	SDNVTDFNAIATCDW	15	ORF1ab	1023	1037	0	1
1535	15-11_Hel-1535	TDFNAIATCDWTNA	14	ORF1ab	1027	1040	0	1
1536	15-11_Hel-1536	NAIATCDWTNAGDYI	15	ORF1ab	1030	1044	0	1
1537	15-11_Hel-1537	TCDWTNAGDYILA	13	ORF1ab	1034	1046	0	1
1538	15-11_Hel-1538	DWTNAGDYILANTCTER	17	ORF1ab	1036	1052	0	1
1539	15-11_Hel-1539	DYILANTCTERLKLF	15	ORF1ab	1042	1056	0	0.933333
1540	15-11_Hel-1540	ANTCTERLKLFAA	13	ORF1ab	1046	1058	0	0.923077
1541	15-11_Hel-1541	TCTERLKLFAAETLK	15	ORF1ab	1048	1062	0	0.933333
1542	15-11_Hel-1542	RLKLFAAETLKA	12	ORF1ab	1052	1063	0	0.916667
1543	15-11_Hel-1543	LKLFAAETLKATEETF	16	ORF1ab	1053	1068	0	0.875
1544	15-11_Hel-1544	AETLKATEETFKLSY	15	ORF1ab	1058	1072	0	0.933333
1545	15-11_Hel-1545	KATEETFKLSYGIA	14	ORF1ab	1062	1075	0	0.928571
1546	15-11_Hel-1546	EETFKLSYGIATVR	14	ORF1ab	1065	1078	0	0.928571
1547	15-11_Hel-1547	FKLSYGIATVREVL	14	ORF1ab	1068	1081	0	1
1548	15-11_Hel-1548	SYGIATVREVLSDR	14	ORF1ab	1071	1084	0	1
1549	15-11_Hel-1549	IATVREVLSDRELHL	15	ORF1ab	1074	1088	0	1
1550	15-11_Hel-1550	REVLSDRELHLSWEV	15	ORF1ab	1078	1092	0	0.933333
1551	15-11_Hel-1551	SDRELHLSWEVGKPR	15	ORF1ab	1082	1096	0	0.897
1552	15-11_Hel-1552	LHLSWEVGKPRPPL	14	ORF1ab	1086	1099	0	0.850716
1553	15-11_Hel-1553	SWEVGKPRPPLNRNY	15	ORF1ab	1089	1103	0	0.860669
1554	15-11_Hel-1554	GKPRPPLNRNYVF	13	ORF1ab	1093	1105	0	0.881155
1555	15-11_Hel-1555	PRPPLNRNYVFTGYR	15	ORF1ab	1095	1109	0	0.897001
1556	15-11_Hel-1556	LNRNYVFTGYRVTK	14	ORF1ab	1099	1112	0	0.928571
1557	15-11_Hel-1557	NYVFTGYRVTKNSKV	15	ORF1ab	1102	1116	0	1
1558	15-11_Hel-1558	TGYRVTKNSKVQI	13	ORF1ab	1106	1118	0	1
1559	15-11_Hel-1559	YRVTKNSKVQIGEY	14	ORF1ab	1108	1121	0	1
1560	15-11_Hel-1560	TKNSKVQIGEYTFEK	15	ORF1ab	1111	1125	0	0.933333
1561	15-11_Hel-1561	KVQIGEYTFEKGDY	14	ORF1ab	1115	1128	0	0.928571
1562	15-11_Hel-1562	IGEYTFEKGDYGDAV	15	ORF1ab	1118	1132	0	0.918325
1563	15-11_Hel-1563	TFEKGDYGDAVVYR	14	ORF1ab	1122	1135	0	0.912491
1564	15-11_Hel-1564	KGDYGDAVVYRGTTTY	16	ORF1ab	1125	1140	0	0.909359
1565	15-11_Hel-1565	DAVVYRGTTTYKLNV	15	ORF1ab	1130	1144	0	0.903316
1566	15-11_Hel-1566	YRGTTTYKLNVGDYF	15	ORF1ab	1134	1148	0	0.866667
1567	15-11_Hel-1567	TTYKLNVGDYFVL	13	ORF1ab	1138	1150	0	0.913969
1568	15-11_Hel-1568	YKLNVGDYFVLTSH	14	ORF1ab	1140	1153	0	0.920114
1569	15-11_Hel-1569	NVGDYFVLTSHTVM	14	ORF1ab	1143	1156	0	0.920114
1570	15-11_Hel-1570	DYFVLTSHTVMPLSA	15	ORF1ab	1146	1160	0	0.933333
1571	15-11_Hel-1571	LTSHTVMPLSAPTLV	15	ORF1ab	1150	1164	0	0.933333
1572	15-11_Hel-1572	TVMPLSAPTLVPQEH	15	ORF1ab	1154	1168	0	0.933333
1573	15-11_Hel-1573	LSAPTLVPQEHYVRI	15	ORF1ab	1158	1172	0	0.933333
1574	15-11_Hel-1574	TLVPQEHYVRITGLY	15	ORF1ab	1162	1176	0	0.933333
1575	15-11_Hel-1575	PQEHYVRITGLYPTL	15	ORF1ab	1165	1179	0	0.933333
1576	15-11_Hel-1576	YVRITGLYPTLNI	13	ORF1ab	1169	1181	0	0.923077
1577	15-11_Hel-1577	RITGLYPTLNISDEF	15	ORF1ab	1171	1185	0	0.866667
1578	15-11_Hel-1578	LYPTLNISDEFSSNV	15	ORF1ab	1175	1189	0	0.866667
1579	15-11_Hel-1579	LNISDEFSSNVANY	14	ORF1ab	1179	1192	0	0.928571
1580	15-11_Hel-1580	SDEFSSNVANYQKV	14	ORF1ab	1182	1195	0	0.928571
1581	15-11_Hel-1581	FSSNVANYQKVGMQK	15	ORF1ab	1185	1199	0	0.933333
1582	15-11_Hel-1582	VANYQKVGMQKYSTL	15	ORF1ab	1189	1203	0	0.8
1583	15-11_Hel-1583	YQKVGMQKYSTL	12	ORF1ab	1192	1203	0	0.75
1584	15-11_Hel-1584	KVGMQKYSTLQGPPGTGK	18	ORF1ab	1194	1211	0	0.833333
1585	15-11_Hel-1585	STLQGPPGTGKSHFA	15	ORF1ab	1201	1215	0	0.866667
1586	15-11_Hel-1586	GPPGTGKSHFAIGLA	15	ORF1ab	1205	1219	0	1
1587	15-11_Hel-1587	TGKSHFAIGLALYY	14	ORF1ab	1209	1222	0	1
1588	15-11_Hel-1588	SHFAIGLALYYPSAR	15	ORF1ab	1212	1226	0	1
1589	15-11_Hel-1589	IGLALYYPSARIVY	14	ORF1ab	1216	1229	0	0.928571
1590	15-11_Hel-1590	ALYYPSARIVYTA	13	ORF1ab	1219	1231	0	0.846154
1591	15-11_Hel-1591	YYPSARIVYTACSHA	15	ORF1ab	1221	1235	0	0.866667
1592	15-11_Hel-1592	ARIVYTACSHAAVDA	15	ORF1ab	1225	1239	0	0.866667
1593	15-11_Hel-1593	YTACSHAAVDALCEK	15	ORF1ab	1229	1243	0	0.933333
1594	15-11_Hel-1594	SHAAVDALCEKALKY	15	ORF1ab	1233	1247	0	1
1595	15-11_Hel-1595	VDALCEKALKYLPI	14	ORF1ab	1237	1250	0	1
1596	15-11_Hel-1596	LCEKALKYLPIDK	13	ORF1ab	1240	1252	0	1
1597	15-11_Hel-1597	EKALKYLPIDKCSRI	15	ORF1ab	1242	1256	0	1
1598	15-11_Hel-1598	KYLPIDKCSRIIPAR	15	ORF1ab	1246	1260	0	1
1599	15-11_Hel-1599	IDKCSRIIPARARV	14	ORF1ab	1250	1263	0	0.928571
1600	15-11_Hel-1600	CSRIIPARARVECF	14	ORF1ab	1253	1266	0	0.928571
1601	15-11_Hel-1601	IIPARARVECFDKFK	15	ORF1ab	1256	1270	0	0.933333
1602	15-11_Hel-1602	RARVECFDKFKV	12	ORF1ab	1260	1271	0	0.896047
1603	15-11_Hel-1603	ARVECFDKFKVNSTL	15	ORF1ab	1261	1275	0	0.900342
1604	15-11_Hel-1604	CFDKFKVNSTLEQYV	15	ORF1ab	1265	1279	0	0.900342
1605	15-11_Hel-1605	FKVNSTLEQYVFCTV	15	ORF1ab	1269	1283	0	0.900343
1606	15-11_Hel-1606	STLEQYVFCTVNAL	14	ORF1ab	1273	1286	0	0.857143
1607	15-11_Hel-1607	EQYVFCTVNALPETTA	16	ORF1ab	1276	1291	0	0.914255
1608	15-11_Hel-1608	CTVNALPETTADIVV	15	ORF1ab	1281	1295	0	0.920936
1609	15-11_Hel-1609	ALPETTADIVVFDEI	15	ORF1ab	1285	1299	0	0.920936
1610	15-11_Hel-1610	TTADIVVFDEISMA	14	ORF1ab	1289	1302	0	0.928571
1611	15-11_Hel-1611	DIVVFDEISMATNY	14	ORF1ab	1292	1305	0	1
1612	15-11_Hel-1612	VFDEISMATNYDLSV	15	ORF1ab	1295	1309	0	1
1613	15-11_Hel-1613	ISMATNYDLSVVNAR	15	ORF1ab	1299	1313	0	1
1614	15-11_Hel-1614	TNYDLSVVNARLRAK	15	ORF1ab	1303	1317	0	0.933333
1615	15-11_Hel-1615	LSVVNARLRAKHYVY	15	ORF1ab	1307	1321	0	0.897002
1616	15-11_Hel-1616	NARLRAKHYVYI	12	ORF1ab	1311	1322	0	0.871252
1617	15-11_Hel-1617	ARLRAKHYVYIGDPA	15	ORF1ab	1312	1326	0	0.897002
1618	15-11_Hel-1618	AKHYVYIGDPAQLPA	15	ORF1ab	1316	1330	0	0.933333
1619	15-11_Hel-1619	VYIGDPAQLPAPRTL	15	ORF1ab	1320	1334	0	1
1620	15-11_Hel-1620	DPAQLPAPRTLLTK	14	ORF1ab	1324	1337	0	0.928571
1621	15-11_Hel-1621	AQLPAPRTLLTKGTL	15	ORF1ab	1326	1340	0	0.933333
1622	15-11_Hel-1622	APRTLLTKGTLEPEY	15	ORF1ab	1330	1344	0	0.933333
1623	15-11_Hel-1623	LLTKGTLEPEYFNSV	15	ORF1ab	1334	1348	0	0.897001
1624	15-11_Hel-1624	GTLEPEYFNSVCRLM	15	ORF1ab	1338	1352	0	0.933333
1625	15-11_Hel-1625	PEYFNSVCRLMKTI	14	ORF1ab	1342	1355	0	0.928571
1626	15-11_Hel-1626	FNSVCRLMKTIGPDM	15	ORF1ab	1345	1359	0	0.866667
1627	15-11_Hel-1627	CRLMKTIGPDMFL	13	ORF1ab	1349	1361	0	0.923077
1628	15-11_Hel-1628	LMKTIGPDMFLGTCR	15	ORF1ab	1351	1365	0	0.933333
1629	15-11_Hel-1629	IGPDMFLGTCRRCPA	15	ORF1ab	1355	1369	0	0.933333
1630	15-11_Hel-1630	MFLGTCRRCPAEIV	14	ORF1ab	1359	1372	0	0.928571
1631	15-11_Hel-1631	GTCRRCPAEIVDTV	14	ORF1ab	1362	1375	0	0.857143
1632	15-11_Hel-1632	RRCPAEIVDTVSALV	15	ORF1ab	1365	1379	0	0.8
1633	15-11_Hel-1633	AEIVDTVSALVYDNK	15	ORF1ab	1369	1383	0	0.873446
1634	15-11_Hel-1634	DTVSALVYDNKLKAH	15	ORF1ab	1373	1387	0	0.893408
1635	15-11_Hel-1635	ALVYDNKLKAHKDK	14	ORF1ab	1377	1390	0	0.864406
1636	15-11_Hel-1636	YDNKLKAHKDKSA	13	ORF1ab	1380	1392	0	0.816949
1637	15-11_Hel-1637	NKLKAHKDKSAQCFK	15	ORF1ab	1382	1396	0	0.781468
1638	15-11_Hel-1638	AHKDKSAQCFKMFYK	15	ORF1ab	1386	1400	0	0.831065
1639	15-11_Hel-1639	KSAQCFKMFYKGVI	14	ORF1ab	1390	1403	0	0.846392
1640	15-11_Hel-1640	AQCFKMFYKGVITH	14	ORF1ab	1392	1405	0	0.785714
1641	15-11_Hel-1641	FKMFYKGVITHDV	13	ORF1ab	1395	1407	0	0.923077
1642	15-11_Hel-1642	MFYKGVITHDVSSAI	15	ORF1ab	1397	1411	0	1
1643	15-11_Hel-1643	GVITHDVSSAINR	13	ORF1ab	1401	1413	0	1
1644	15-11_Hel-1644	ITHDVSSAINRPQI	14	ORF1ab	1403	1416	0	1
1645	15-11_Hel-1645	DVSSAINRPQIGVVR	15	ORF1ab	1406	1420	0	1
1646	15-11_Hel-1646	AINRPQIGVVREFL	14	ORF1ab	1410	1423	0	1
1647	15-11_Hel-1647.15P	RPQIGVVREFLTRNP	15	ORF1ab	1413	1427	1	0.933333
1647	15-11_Hel-1647.15L	RPQIGVVREFLTRNL	15	ORF1ab	1413	1427	1	0.933333
1648	15-11_Hel-1648.11P	GVVREFLTRNPAWRK	15	ORF1ab	1417	1431	1	0.933333
1648	15-11_Hel-1648.11L	GVVREFLTRNLAWRK	15	ORF1ab	1417	1431	1	0.933333
1649	15-11_Hel-1649.7P	EFLTRNPAWRKAVFI	15	ORF1ab	1421	1435	1	0.933333
1649	15-11_Hel-1649.7L	EFLTRNLAWRKAVFI	15	ORF1ab	1421	1435	1	0.933333
1650	15-11_Hel-1650.3P	RNPAWRKAVFISPY	14	ORF1ab	1425	1438	1	0.928571
1650	15-11_Hel-1650.3L	RNLAWRKAVFISPY	14	ORF1ab	1425	1438	1	0.928571
1651	15-11_Hel-1651	AWRKAVFISPYNSQNA	16	ORF1ab	1428	1443	0	1
1652	15-11_Hel-1652	VFISPYNSQNAVASK	15	ORF1ab	1433	1447	0	0.933333
1653	15-11_Hel-1653	PYNSQNAVASKILGL	15	ORF1ab	1437	1451	0	0.933333
1654	15-11_Hel-1654	SQNAVASKILGL	12	ORF1ab	1440	1451	0	0.916667
1655	15-11_Hel-1655	NAVASKILGLPTQTV	15	ORF1ab	1442	1456	0	0.866667
1656	15-11_Hel-1656	SKILGLPTQTVDSSQ	15	ORF1ab	1446	1460	0	0.866667
1657	15-11_Hel-1657.15Y	GLPTQTVDSSQGSEY	15	ORF1ab	1450	1464	1	0.932759
1657	15-11_Hel-1657.15C	GLPTQTVDSSQGSEC	15	ORF1ab	1450	1464	1	0.932759
1658	15-11_Hel-1658.12Y	TQTVDSSQGSEYDYV	15	ORF1ab	1453	1467	1	0.932759
1658	15-11_Hel-1658.12C	TQTVDSSQGSECDYV	15	ORF1ab	1453	1467	1	0.932759
1659	15-11_Hel-1659.8Y	DSSQGSEYDYVIF	13	ORF1ab	1457	1469	1	0.923077
1659	15-11_Hel-1659.8C	DSSQGSECDYVIF	13	ORF1ab	1457	1469	1	0.923077
1660	15-11_Hel-1660.6Y	SQGSEYDYVIFTQTTETA	18	ORF1ab	1459	1476	1	0.941394
1660	15-11_Hel-1660.6C	SQGSECDYVIFTQTTETA	18	ORF1ab	1459	1476	1	0.941394
1661	15-11_Hel-1661	YVIFTQTTETAH	12	ORF1ab	1466	1477	0	0.854678
1662	15-11_Hel-1662	VIFTQTTETAHSCNV	15	ORF1ab	1467	1481	0	0.883742
1663	15-11_Hel-1663	TQTTETAHSCNVNRF	15	ORF1ab	1470	1484	0	0.908538
1664	15-11_Hel-1664	ETAHSCNVNRFNVAI	15	ORF1ab	1474	1488	0	0.866667
1665	15-11_Hel-1665	SCNVNRFNVAITRAK	15	ORF1ab	1478	1492	0	1
1666	15-11_Hel-1666	NRFNVAITRAKVGIL	15	ORF1ab	1482	1496	0	1
1667	15-11_Hel-1667	VAITRAKVGILCIM	14	ORF1ab	1486	1499	0	0.928571
1668	15-11_Hel-1668	TRAKVGILCIMSDR	14	ORF1ab	1489	1502	0	0.928571
1669	15-11_Hel-1669	KVGILCIMSDRDLY	14	ORF1ab	1492	1505	0	0.928571
1670	15-11_Hel-1670	ILCIMSDRDLYDKL	14	ORF1ab	1495	1508	0	0.928571
1671	15-11_Hel-1671	IMSDRDLYDKLQF	13	ORF1ab	1498	1510	0	0.923077
1672	15-11_Hel-1672	SDRDLYDKLQFTSL	14	ORF1ab	1500	1513	0	1
1673	15-11_Hel-1673	DLYDKLQFTSLEIPR	15	ORF1ab	1503	1517	0	1
1674	15-11_Hel-1674	KLQFTSLEIPRRNVA	15	ORF1ab	1507	1521	0	1
1675	15-11_Hel-Exo-1675	TSLEIPRRNVATLQA	15	ORF1ab	1511	1525	0	1
1676	15-11_Hel-Exo-1676	IPRRNVATLQAENV	14	ORF1ab	1515	1528	0	1
1677	15-11_Hel-Exo-1677	RNVATLQAENVTGLF	15	ORF1ab	1518	1532	0	1
1678	15-11_Hel-Exo-1678	TLQAENVTGLFK	12	ORF1ab	1522	1533	0	1
1679	15-11_Hel-Exo-1679	LQAENVTGLFKDCSK	15	ORF1ab	1523	1537	0	1
1680	15-11_Hel-Exo-1680	NVTGLFKDCSKVI	13	ORF1ab	1527	1539	0	0.923077
1681	15-11_Exo-1681	TGLFKDCSKVITGLH	15	ORF1ab	1529	1543	0	0.907767
1682	15-11_Exo-1682	KDCSKVITGLHPTQA	15	ORF1ab	1533	1547	0	0.907767
1683	15-11_Exo-1683	KVITGLHPTQAPTHL	15	ORF1ab	1537	1551	0	0.907767
1684	15-11_Exo-1684	GLHPTQAPTHLSV	13	ORF1ab	1541	1553	0	0.923077
1685	15-11_Exo-1685	HPTQAPTHLSVDTKF	15	ORF1ab	1543	1557	0	0.866667
1686	15-11_Exo-1686	APTHLSVDTKFK	12	ORF1ab	1547	1558	0	0.833333
1687	15-11_Exo-1687	PTHLSVDTKFKTEGL	15	ORF1ab	1548	1562	0	0.830335
1688	15-11_Exo-1688	SVDTKFKTEGLCVDI	15	ORF1ab	1552	1566	0	0.830335
1689	15-11_Exo-1689	KFKTEGLCVDIPGI	14	ORF1ab	1556	1569	0	0.857143
1690	15-11_Exo-1690	TEGLCVDIPGIPKDM	15	ORF1ab	1559	1573	0	0.862781
1691	15-11_Exo-1691	CVDIPGIPKDMTYRR	15	ORF1ab	1563	1577	0	0.862781
1692	15-11_Exo-1692	PGIPKDMTYRRLISM	15	ORF1ab	1567	1581	0	0.862781
1693	15-11_Exo-1693	KDMTYRRLISMMGFK	15	ORF1ab	1571	1585	0	0.866667
1694	15-11_Exo-1694	YRRLISMMGFKMNY	14	ORF1ab	1575	1588	0	0.928571
1695	15-11_Exo-1695	LISMMGFKMNYQV	13	ORF1ab	1578	1590	0	1
1696	15-11_Exo-1696	SMMGFKMNYQVNGY	14	ORF1ab	1580	1593	0	1
1697	15-11_Exo-1697	GFKMNYQVNGYPNMF	15	ORF1ab	1583	1597	0	1
1698	15-11_Exo-1698	NYQVNGYPNMFITR	14	ORF1ab	1587	1600	0	1
1699	15-11_Exo-1699	VNGYPNMFITREEAI	15	ORF1ab	1590	1604	0	0.933333
1700	15-11_Exo-1700	PNMFITREEAIRHVR	15	ORF1ab	1594	1608	0	0.866667
1701	15-11_Exo-1701	ITREEAIRHVRAWI	14	ORF1ab	1598	1611	0	0.857143
1702	15-11_Exo-1702	EEAIRHVRAWIGFDV	15	ORF1ab	1601	1615	0	0.8
1703	15-11_Exo-1703	RHVRAWIGFDVEGCH	15	ORF1ab	1605	1619	0	0.866667
1704	15-11_Exo-1704	AWIGFDVEGCHATR	14	ORF1ab	1609	1622	0	0.857143
1705	15-11_Exo-1705	GFDVEGCHATREAV	14	ORF1ab	1612	1625	0	0.857143
1706	15-11_Exo-1706	VEGCHATREAVGTNL	15	ORF1ab	1615	1629	0	0.866667
1707	15-11_Exo-1707	HATREAVGTNLPLQL	15	ORF1ab	1619	1633	0	0.933333
1708	15-11_Exo-1708	EAVGTNLPLQLGF	13	ORF1ab	1623	1635	0	1
1709	15-11_Exo-1709	VGTNLPLQLGFSTGV	15	ORF1ab	1625	1639	0	0.933333
1710	15-11_Exo-1710	LPLQLGFSTGVNLVA	15	ORF1ab	1629	1643	0	0.86067
1711	15-11_Exo-1711	LGFSTGVNLVAV	12	ORF1ab	1633	1644	0	0.825837
1712	15-11_Exo-1712	GFSTGVNLVAVPTGY	15	ORF1ab	1634	1648	0	0.809718
1713	15-11_Exo-1713	GVNLVAVPTGYV	12	ORF1ab	1638	1649	0	0.82079
1714	15-11_Exo-1714	VNLVAVPTGYVDTPN	15	ORF1ab	1639	1653	0	0.856632
1715	15-11_Exo-1715	AVPTGYVDTPNNTDF	15	ORF1ab	1643	1657	0	0.856631
1716	15-11_Exo-1716	GYVDTPNNTDFSRV	14	ORF1ab	1647	1660	0	0.857143
1717	15-11_Exo-1717	DTPNNTDFSRVSAK	14	ORF1ab	1650	1663	0	0.928571
1718	15-11_Exo-1718	NNTDFSRVSAKPPPGDQF	18	ORF1ab	1653	1670	0	0.944444
1719	15-11_Exo-1719	VSAKPPPGDQFKHLI	15	ORF1ab	1660	1674	0	1
1720	15-11_Exo-1720	PPPGDQFKHLIPLMY	15	ORF1ab	1664	1678	0	1
1721	15-11_Exo-1721	DQFKHLIPLMYKGL	14	ORF1ab	1668	1681	0	0.928571
1722	15-11_Exo-1722	KHLIPLMYKGLPWNV	15	ORF1ab	1671	1685	0	0.933333
1723	15-11_Exo-1723	PLMYKGLPWNVVRIK	15	ORF1ab	1675	1689	0	0.933333
1724	15-11_Exo-1724	KGLPWNVVRIKIVQM	15	ORF1ab	1679	1693	0	0.933333
1725	15-11_Exo-1725	WNVVRIKIVQML	12	ORF1ab	1683	1694	0	1
1726	15-11_Exo-1726	NVVRIKIVQMLSDTL	15	ORF1ab	1684	1698	0	1
1727	15-11_Exo-1727	IKIVQMLSDTLKNL	14	ORF1ab	1688	1701	0	1
1728	15-11_Exo-1728	VQMLSDTLKNLSDRV	15	ORF1ab	1691	1705	0	1
1729	15-11_Exo-1729	SDTLKNLSDRVVFVL	15	ORF1ab	1695	1709	0	1
1730	15-11_Exo-1730	KNLSDRVVFVLWAH	14	ORF1ab	1699	1712	0	1
1731	15-11_Exo-1731	SDRVVFVLWAHGFEL	15	ORF1ab	1702	1716	0	1
1732	15-11_Exo-1732	VFVLWAHGFELTSMK	15	ORF1ab	1706	1720	0	1
1733	15-11_Exo-1733	WAHGFELTSMKYFVK	15	ORF1ab	1710	1724	0	1
1734	15-11_Exo-1734	FELTSMKYFVKI	12	ORF1ab	1714	1725	0	1
1735	15-11_Exo-1735	ELTSMKYFVKIGPER	15	ORF1ab	1715	1729	0	0.933333
1736	15-11_Exo-1736	MKYFVKIGPERTCCL	15	ORF1ab	1719	1733	0	0.933333
1737	15-11_Exo-1737	VKIGPERTCCLCDRR	15	ORF1ab	1723	1737	0	0.933333
1738	15-11_Exo-1738	PERTCCLCDRRATCF	15	ORF1ab	1727	1741	0	0.794004
1739	15-11_Exo-1739	CCLCDRRATCFSTA	14	ORF1ab	1731	1744	0	0.818217
1740	15-11_Exo-1740	CDRRATCFSTASDTY	15	ORF1ab	1734	1748	0	0.830336
1741	15-11_Exo-1741	ATCFSTASDTYACWH	15	ORF1ab	1738	1752	0	0.830336
1742	15-11_Exo-1742	STASDTYACWHHSI	14	ORF1ab	1742	1755	0	1
1743	15-11_Exo-1743	SDTYACWHHSIGFDY	15	ORF1ab	1745	1759	0	0.933333
1744	15-11_Exo-1744	ACWHHSIGFDYVY	13	ORF1ab	1749	1761	0	0.923077
1745	15-11_Exo-1745	WHHSIGFDYVYNPFM	15	ORF1ab	1751	1765	0	0.92914
1746	15-11_Exo-1746	IGFDYVYNPFMIDV	14	ORF1ab	1755	1768	0	0.924078
1747	15-11_Exo-1747	DYVYNPFMIDVQQW	14	ORF1ab	1758	1771	0	0.928571
1748	15-11_Exo-1748	YNPFMIDVQQWGF	13	ORF1ab	1761	1773	0	0.923077
1749	15-11_Exo-1749	PFMIDVQQWGFTGNL	15	ORF1ab	1763	1777	0	0.933333
1750	15-11_Exo-1750	DVQQWGFTGNLQSNH	15	ORF1ab	1767	1781	0	0.933333
1751	15-11_Exo-1751	WGFTGNLQSNHDLY	14	ORF1ab	1771	1784	0	0.928571
1752	15-11_Exo-1752	TGNLQSNHDLYCQVH	15	ORF1ab	1774	1788	0	0.933333
1753	15-11_Exo-1753	LQSNHDLYCQVHGNA	15	ORF1ab	1777	1791	0	0.933333
1754	15-11_Exo-1754	HDLYCQVHGNAHVA	14	ORF1ab	1781	1794	0	1
1755	15-11_Exo-1755	YCQVHGNAHVASCDA	15	ORF1ab	1784	1798	0	1
1756	15-11_Exo-1756	HGNAHVASCDAIMTR	15	ORF1ab	1788	1802	0	1
1757	15-11_Exo-1757	HVASCDAIMTRCLAV	15	ORF1ab	1792	1806	0	1
1758	15-11_Exo-1758	CDAIMTRCLAVHECF	15	ORF1ab	1796	1810	0	1
1759	15-11_Exo-1759	MTRCLAVHECFVKRV	15	ORF1ab	1800	1814	0	0.933333
1760	15-11_Exo-1760	LAVHECFVKRVDWTI	15	ORF1ab	1804	1818	0	0.933333
1761	15-11_Exo-1761	ECFVKRVDWTIEYPI	15	ORF1ab	1808	1822	0	0.933333
1762	15-11_Exo-1762	KRVDWTIEYPII	12	ORF1ab	1812	1823	0	1
1763	15-11_Exo-1763	RVDWTIEYPIIGDEL	15	ORF1ab	1813	1827	0	1
1764	15-11_Exo-1764	TIEYPIIGDELKINA	15	ORF1ab	1817	1831	0	1
1765	15-11_Exo-1765	PIIGDELKINAACRK	15	ORF1ab	1821	1835	0	1
1766	15-11_Exo-1766	DELKINAACRKVQHM	15	ORF1ab	1825	1839	0	0.897002
1767	15-11_Exo-1767	INAACRKVQHMVVKA	15	ORF1ab	1829	1843	0	0.897002
1768	15-11_Exo-1768	CRKVQHMVVKAALLA	15	ORF1ab	1833	1847	0	0.924159
1769	15-11_Exo-1769	VQHMVVKAALLADKF	15	ORF1ab	1836	1850	0	0.920923
1770	15-11_Exo-1770	VVKAALLADKFPVLH	15	ORF1ab	1840	1854	0	0.924159
1771	15-11_Exo-1771	ALLADKFPVLHDI	13	ORF1ab	1844	1856	0	0.912491
1772	15-11_Exo-1772	LADKFPVLHDIGNPK	15	ORF1ab	1846	1860	0	0.897002
1773	15-11_Exo-1773	FPVLHDIGNPKAIK	14	ORF1ab	1850	1863	0	0.889645
1774	15-11_Exo-1774	LHDIGNPKAIKCV	13	ORF1ab	1853	1865	0	1
1775	15-11_Exo-1775	DIGNPKAIKCVPQA	14	ORF1ab	1855	1868	0	1
1776	15-11_Exo-1776	NPKAIKCVPQADVEW	15	ORF1ab	1858	1872	0	1
1777	15-11_Exo-1777	IKCVPQADVEWKFY	14	ORF1ab	1862	1875	0	1
1778	15-11_Exo-1778	VPQADVEWKFYDA	13	ORF1ab	1865	1877	0	1
1779	15-11_Exo-1779	PQADVEWKFYDA	12	ORF1ab	1866	1877	0	1
1780	15-11_Exo-1780	ADVEWKFYDAQPCSDK	16	ORF1ab	1868	1883	0	1
1781	15-11_Exo-1781	KFYDAQPCSDKAYKI	15	ORF1ab	1873	1887	0	1
1782	15-11_Exo-1782	AQPCSDKAYKIEELF	15	ORF1ab	1877	1891	0	0.933333
1783	15-11_Exo-1783	SDKAYKIEELFYSYA	15	ORF1ab	1881	1895	0	0.866667
1784	15-11_Exo-1784	YKIEELFYSYATH	13	ORF1ab	1885	1897	0	0.846154
1785	15-11_Exo-1785	IEELFYSYATHSDKF	15	ORF1ab	1887	1901	0	0.860669
1786	15-11_Exo-1786	FYSYATHSDKFTDGV	15	ORF1ab	1891	1905	0	0.86067
1787	15-11_Exo-1787	ATHSDKFTDGVCLFW	15	ORF1ab	1895	1909	0	0.860669
1788	15-11_Exo-1788	DKFTDGVCLFWNCNV	15	ORF1ab	1899	1913	0	0.897001
1789	15-11_Exo-1789	DGVCLFWNCNVDRY	14	ORF1ab	1903	1916	0	0.928571
1790	15-11_Exo-1790	CLFWNCNVDRYPA	13	ORF1ab	1906	1918	0	0.923077
1791	15-11_Exo-1791	FWNCNVDRYPANSIV	15	ORF1ab	1908	1922	0	0.933333
1792	15-11_Exo-1792	NVDRYPANSIVCRF	14	ORF1ab	1912	1925	0	0.928571
1793	15-11_Exo-1793	RYPANSIVCRFDTRV	15	ORF1ab	1915	1929	0	0.933333
1794	15-11_Exo-1794	NSIVCRFDTRVLSNL	15	ORF1ab	1919	1933	0	1
1795	15-11_Exo-1795	CRFDTRVLSNLNL	13	ORF1ab	1923	1935	0	1
1796	15-11_Exo-1796	FDTRVLSNLNLPGCD	15	ORF1ab	1925	1939	0	1
1797	15-11_Exo-1797	VLSNLNLPGCDGGSL	15	ORF1ab	1929	1943	0	1
1798	15-11_Exo-1798	LNLPGCDGGSLYVNK	15	ORF1ab	1933	1947	0	1
1799	15-11_Exo-1799	GCDGGSLYVNKHAFH	15	ORF1ab	1937	1951	0	0.933333
1800	15-11_Exo-1800	GSLYVNKHAFHTPAF	15	ORF1ab	1941	1955	0	0.896986
1801	15-11_Exo-1801	VNKHAFHTPAFDKSA	15	ORF1ab	1945	1959	0	0.896985
1802	15-11_Exo-1802	AFHTPAFDKSAFVNL	15	ORF1ab	1949	1963	0	0.860637
1803	15-11_Exo-1803	PAFDKSAFVNLKQL	14	ORF1ab	1953	1966	0	0.889627
1804	15-11_Exo-1804	DKSAFVNLKQLPFFY	15	ORF1ab	1956	1970	0	0.866667
1805	15-11_Exo-1805	FVNLKQLPFFYY	12	ORF1ab	1960	1971	0	0.833333
1806	15-11_Exo-1806	VNLKQLPFFYYSDSP	15	ORF1ab	1961	1975	0	0.866667
1807	15-11_Exo-1807	KQLPFFYYSDSPCESH	16	ORF1ab	1964	1979	0	0.9375
1808	15-11_Exo-1808	FYYSDSPCESHGKQV	15	ORF1ab	1969	1983	0	1
1809	15-11_Exo-1809	DSPCESHGKQVVSDI	15	ORF1ab	1973	1987	0	1
1810	15-11_Exo-1810	ESHGKQVVSDIDYV	14	ORF1ab	1977	1990	0	1
1811	15-11_Exo-1811	GKQVVSDIDYVPLK	14	ORF1ab	1980	1993	0	1
1812	15-11_Exo-1812	VVSDIDYVPLKSA	13	ORF1ab	1983	1995	0	1
1813	15-11_Exo-1813	SDIDYVPLKSATCI	14	ORF1ab	1985	1998	0	1
1814	15-11_Exo-1814	DYVPLKSATCITR	13	ORF1ab	1988	2000	0	1
1815	15-11_Exo-1815	VPLKSATCITRCNL	14	ORF1ab	1990	2003	0	1
1816	15-11_Exo-1816	KSATCITRCNLGGAV	15	ORF1ab	1993	2007	0	1
1817	15-11_Exo-1817	CITRCNLGGAVCRHH	15	ORF1ab	1997	2011	0	1
1818	15-11_Exo-1818	CNLGGAVCRHHANEY	15	ORF1ab	2001	2015	0	1
1819	15-11_Exo-1819	GAVCRHHANEYRLYL	15	ORF1ab	2005	2019	0	1
1820	15-11_Exo-1820	RHHANEYRLYLDAY	14	ORF1ab	2009	2022	0	1
1821	15-11_Exo-1821	ANEYRLYLDAYNMMI	15	ORF1ab	2012	2026	0	0.933333
1822	15-11_Exo-1822	RLYLDAYNMMISAGF	15	ORF1ab	2016	2030	0	0.896987
1823	15-11_Exo-1823	DAYNMMISAGFSLWV	15	ORF1ab	2020	2034	0	0.896988
1824	15-11_Exo-1824	MMISAGFSLWVYKQF	15	ORF1ab	2024	2038	0	0.896988
1825	15-11_Exo-1825	AGFSLWVYKQFDTY	14	ORF1ab	2028	2041	0	1
1826	15-11_Exo-1826	SLWVYKQFDTYNLW	14	ORF1ab	2031	2044	0	1
1827	15-11_Exo-1827	VYKQFDTYNLWNTF	14	ORF1ab	2034	2047	0	1
1828	15-11_Exo-1828	KQFDTYNLWNTFTRL	15	ORF1ab	2036	2050	0	0.933333
1829	15-11_Exo-End-1829	TYNLWNTFTRLQSL	14	ORF1ab	2040	2053	0	0.928571
1830	15-11_Exo-End-1830	LWNTFTRLQSLENVA	15	ORF1ab	2043	2057	0	0.866667
1831	15-11_Exo-End-1831	FTRLQSLENVAFNVV	15	ORF1ab	2047	2061	0	0.908538
1832	15-11_Exo-End-1832	LQSLENVAFNVVNK	14	ORF1ab	2050	2063	0	0.902005
1833	15-11_End-1833	LENVAFNVVNKGHF	14	ORF1ab	2053	2066	0	0.902005
1834	15-11_End-1834	VAFNVVNKGHFDGQQGEV	18	ORF1ab	2056	2073	0	0.892358
1835	15-11_End-1835	KGHFDGQQGEVPVSI	15	ORF1ab	2063	2077	0	0.916838
1836	15-11_End-1836	DGQQGEVPVSII	12	ORF1ab	2067	2078	0	0.916667
1837	15-11_End-1837	GQQGEVPVSIINNTV	15	ORF1ab	2068	2082	0	0.933333
1838	15-11_End-1838	EVPVSIINNTVYTKV	15	ORF1ab	2072	2086	0	0.933333
1839	15-11_End-1839	SIINNTVYTKVDGV	14	ORF1ab	2076	2089	0	1
1840	15-11_End-1840	NNTVYTKVDGVDVEL	15	ORF1ab	2079	2093	0	1
1841	15-11_End-1841	YTKVDGVDVELFENK	15	ORF1ab	2083	2097	0	1
1842	15-11_End-1842	DGVDVELFENKTTL	14	ORF1ab	2087	2100	0	1
1843	15-11_End-1843	DVELFENKTTLPVNV	15	ORF1ab	2090	2104	0	1
1844	15-11_End-1844	FENKTTLPVNVAFEL	15	ORF1ab	2094	2108	0	1
1845	15-11_End-1845	TTLPVNVAFELWAKR	15	ORF1ab	2098	2112	0	1
1846	15-11_End-1846	VNVAFELWAKRNIK	14	ORF1ab	2102	2115	0	1
1847	15-11_End-1847	AFELWAKRNIKPV	13	ORF1ab	2105	2117	0	0.923077
1848	15-11_End-1848	ELWAKRNIKPVPEVK	15	ORF1ab	2107	2121	0	0.933333
1849	15-11_End-1849	KRNIKPVPEVKIL	13	ORF1ab	2111	2123	0	0.923077
1850	15-11_End-1850	NIKPVPEVKILNNL	14	ORF1ab	2113	2126	0	0.928571
1851	15-11_End-1851	PVPEVKILNNLGVDI	15	ORF1ab	2116	2130	0	0.897002
1852	15-11_End-1852	VKILNNLGVDIAA	13	ORF1ab	2120	2132	0	0.881156
1853	15-11_End-1853	ILNNLGVDIAANTVI	15	ORF1ab	2122	2136	0	0.897002
1854	15-11_End-1854	LGVDIAANTVIWDYK	15	ORF1ab	2126	2140	0	0.86067
1855	15-11_End-1855	IAANTVIWDYKRDA	14	ORF1ab	2130	2143	0	0.857143
1856	15-11_End-1856	NTVIWDYKRDAPAHI	15	ORF1ab	2133	2147	0	0.933333
1857	15-11_End-1857	WDYKRDAPAHISTI	14	ORF1ab	2137	2150	0	0.928571
1858	15-11_End-1858	KRDAPAHISTIGV	13	ORF1ab	2140	2152	0	1
1859	15-11_End-1859	DAPAHISTIGVCSM	14	ORF1ab	2142	2155	0	1
1860	15-11_End-1860	AHISTIGVCSMTDIA	15	ORF1ab	2145	2159	0	1
1861	15-11_End-1861	TIGVCSMTDIAKK	13	ORF1ab	2149	2161	0	1
1862	15-11_End-1862	GVCSMTDIAKKPTETI	16	ORF1ab	2151	2166	0	0.875
1863	15-11_End-1863	TDIAKKPTETICAPL	15	ORF1ab	2156	2170	0	0.866667
1864	15-11_End-1864	KKPTETICAPLTVFF	15	ORF1ab	2160	2174	0	0.866667
1865	15-11_End-1865	ETICAPLTVFFDGRV	15	ORF1ab	2164	2178	0	0.91337
1866	15-11_End-1866	APLTVFFDGRVDGQV	15	ORF1ab	2168	2182	0	0.819491
1867	15-11_End-1867	VFFDGRVDGQVDLFR	15	ORF1ab	2172	2186	0	0.819491
1868	15-11_End-1868	GRVDGQVDLFRNAR	14	ORF1ab	2176	2189	0	0.806598
1869	15-11_End-1869	DGQVDLFRNARNGVL	15	ORF1ab	2179	2193	0	0.866667
1870	15-11_End-1870	DLFRNARNGVLI	12	ORF1ab	2183	2194	0	1
1871	15-11_End-1871	LFRNARNGVLITEGSV	16	ORF1ab	2184	2199	0	0.9375
1872	15-11_End-1872	RNGVLITEGSVKGL	14	ORF1ab	2189	2202	0	0.928571
1873	15-11_End-1873	VLITEGSVKGLQPSV	15	ORF1ab	2192	2206	0	0.897
1874	15-11_End-1874	EGSVKGLQPSVGPK	14	ORF1ab	2196	2209	0	0.928571
1875	15-11_End-1875	VKGLQPSVGPKQASL	15	ORF1ab	2199	2213	0	0.933333
1876	15-11_End-1876	LQPSVGPKQASLNGV	15	ORF1ab	2202	2216	0	0.933333
1877	15-11_End-1877	VGPKQASLNGVTLI	14	ORF1ab	2206	2219	0	1
1878	15-11_End-1878	KQASLNGVTLIGEAV	15	ORF1ab	2209	2223	0	0.933333
1879	15-11_End-1879	LNGVTLIGEAVKTQF	15	ORF1ab	2213	2227	0	0.933333
1880	15-11_End-1880	TLIGEAVKTQFNYYK	15	ORF1ab	2217	2231	0	0.933333
1881	15-11_End-1881	EAVKTQFNYYKKV	13	ORF1ab	2221	2233	0	0.923077
1882	15-11_End-1882	VKTQFNYYKKVDGVV	15	ORF1ab	2223	2237	0	0.866667
1883	15-11_End-1883	FNYYKKVDGVVQQL	14	ORF1ab	2227	2240	0	0.928571
1884	15-11_End-1884	YKKVDGVVQQLPETY	15	ORF1ab	2230	2244	0	0.933333
1885	15-11_End-1885	DGVVQQLPETYF	12	ORF1ab	2234	2245	0	0.916667
1886	15-11_End-1886	GVVQQLPETYFTQSR	15	ORF1ab	2235	2249	0	1
1887	15-11_End-1887	VQQLPETYFTQSRNL	15	ORF1ab	2237	2251	0	1
1888	15-11_End-1888	PETYFTQSRNLQEFK	15	ORF1ab	2241	2255	0	1
1889	15-11_End-1889	FTQSRNLQEFKPR	13	ORF1ab	2245	2257	0	0.923077
1890	15-11_End-1890	TQSRNLQEFKPRSQM	15	ORF1ab	2246	2260	0	0.933333
1891	15-11_End-1891	NLQEFKPRSQMEIDF	15	ORF1ab	2250	2264	0	0.933333
1892	15-11_End-1892	FKPRSQMEIDFLELA	15	ORF1ab	2254	2268	0	0.866667
1893	15-11_End-1893	SQMEIDFLELAMDEF	15	ORF1ab	2258	2272	0	0.866667
1894	15-11_End-1894	IDFLELAMDEFIERY	15	ORF1ab	2262	2276	0	0.8
1895	15-11_End-1895	ELAMDEFIERYKL	13	ORF1ab	2266	2278	0	0.769231
1896	15-11_End-1896	AMDEFIERYKLEGYA	15	ORF1ab	2268	2282	0	0.8
1897	15-11_End-1897	FIERYKLEGYAFEHI	15	ORF1ab	2272	2286	0	0.866667
1898	15-11_End-1898	YKLEGYAFEHIVY	13	ORF1ab	2276	2288	0	1
1899	15-11_End-1899	LEGYAFEHIVYGDF	14	ORF1ab	2278	2291	0	1
1900	15-11_End-1900	YAFEHIVYGDFSH	13	ORF1ab	2281	2293	0	1
1901	15-11_End-1901	FEHIVYGDFSHSQL	14	ORF1ab	2283	2296	0	0.928571
1902	15-11_End-1902	IVYGDFSHSQLGGLH	15	ORF1ab	2286	2300	0	0.933333
1903	15-11_End-1903	DFSHSQLGGLHLLI	14	ORF1ab	2290	2303	0	0.857143
1904	15-11_End-1904	HSQLGGLHLLIGLAK	15	ORF1ab	2293	2307	0	0.866667
1905	15-11_End-1905	GGLHLLIGLAKRFK	14	ORF1ab	2297	2310	0	0.857143
1906	15-11_End-1906	HLLIGLAKRFKESPF	15	ORF1ab	2300	2314	0	0.866667
1907	15-11_End-1907	GLAKRFKESPFEL	13	ORF1ab	2304	2316	0	0.923077
1908	15-11_End-1908	AKRFKESPFELEDFI	15	ORF1ab	2306	2320	0	0.866667
1909	15-11_End-1909	KESPFELEDFIPM	13	ORF1ab	2310	2322	0	0.923077
1910	15-11_End-1910	SPFELEDFIPMDSTV	15	ORF1ab	2312	2326	0	0.866667
1911	15-11_End-1911	LEDFIPMDSTVKNYF	15	ORF1ab	2316	2330	0	0.866667
1912	15-11_End-1912	IPMDSTVKNYFITDA	15	ORF1ab	2320	2334	0	0.8
1913	15-11_End-1913	STVKNYFITDAQTGSSK	17	ORF1ab	2324	2340	0	0.941176
1914	15-11_End-1914	FITDAQTGSSKCV	13	ORF1ab	2330	2342	0	0.923077
1915	15-11_End-1915	TDAQTGSSKCVCSVI	15	ORF1ab	2332	2346	0	0.933333
1916	15-11_End-1916	TGSSKCVCSVIDLLL	15	ORF1ab	2336	2350	0	0.933333
1917	15-11_End-1917	KCVCSVIDLLLDDFV	15	ORF1ab	2340	2354	0	1
1918	15-11_End-1918	SVIDLLLDDFVEIIK	15	ORF1ab	2344	2358	0	1
1919	15-11_End-1919	LLLDDFVEIIKSQDL	15	ORF1ab	2348	2362	0	1
1920	15-11_End-1920	DFVEIIKSQDLSVV	14	ORF1ab	2352	2365	0	0.928571
1921	15-11_End-1921	EIIKSQDLSVVSKVV	15	ORF1ab	2355	2369	0	0.933333
1922	15-11_End-1922	SQDLSVVSKVVKVTI	15	ORF1ab	2359	2373	0	0.933333
1923	15-11_End-1923	SVVSKVVKVTIDY	13	ORF1ab	2363	2375	0	0.923077
1924	15-11_End-1924	VSKVVKVTIDYTEI	14	ORF1ab	2365	2378	0	1
1925	15-11_End-1925	VVKVTIDYTEISFML	15	ORF1ab	2368	2382	0	1
1926	15-11_End-1926	TIDYTEISFMLWCK	14	ORF1ab	2372	2385	0	1
1927	15-11_End-1927	YTEISFMLWCKDGHV	15	ORF1ab	2375	2389	0	1
1928	15-11_End-1928	SFMLWCKDGHVETFY	15	ORF1ab	2379	2393	0	1
1929	15-11_End-1929	WCKDGHVETFYPKL	14	ORF1ab	2383	2396	0	1
1930	15-11_End-Met-1930	DGHVETFYPKLQSSQA	16	ORF1ab	2386	2401	0	1
1931	15-11_End-Met-1931	TFYPKLQSSQAW	12	ORF1ab	2391	2402	0	1
1932	15-11_End-Met-1932	FYPKLQSSQAWQPGV	15	ORF1ab	2392	2406	0	1
1933	15-11_End-Met-1933	LQSSQAWQPGVAM	13	ORF1ab	2396	2408	0	1
1934	15-11_Met-1934	SSQAWQPGVAMPNLY	15	ORF1ab	2398	2412	0	0.933333
1935	15-11_Met-1935	WQPGVAMPNLYKMQR	15	ORF1ab	2402	2416	0	0.933333
1936	15-11_Met-1936	VAMPNLYKMQRMLL	14	ORF1ab	2406	2419	0	0.928571
1937	15-11_Met-1937	PNLYKMQRMLLEK	13	ORF1ab	2409	2421	0	0.923077
1938	15-11_Met-1938	LYKMQRMLLEKCDL	14	ORF1ab	2411	2424	0	1
1939	15-11_Met-1939	MQRMLLEKCDLQNY	14	ORF1ab	2414	2427	0	1
1940	15-11_Met-1940	MLLEKCDLQNYGDSA	15	ORF1ab	2417	2431	0	0.933333
1941	15-11_Met-1941	KCDLQNYGDSATLPK	15	ORF1ab	2421	2435	0	0.933333
1942	15-11_Met-1942	LQNYGDSATLPKGIM	15	ORF1ab	2424	2438	0	0.933333
1943	15-11_Met-1943	GDSATLPKGIMMNVA	15	ORF1ab	2428	2442	0	0.933333
1944	15-11_Met-1944	TLPKGIMMNVAKY	13	ORF1ab	2432	2444	0	1
1945	15-11_Met-1945	PKGIMMNVAKYTQL	14	ORF1ab	2434	2447	0	1
1946	15-11_Met-1946	IMMNVAKYTQLCQYL	15	ORF1ab	2437	2451	0	1
1947	15-11_Met-1947	VAKYTQLCQYLNTL	14	ORF1ab	2441	2454	0	1
1948	15-11_Met-1948	YTQLCQYLNTLTLAV	15	ORF1ab	2444	2458	0	1
1949	15-11_Met-1949	CQYLNTLTLAVPYNM	15	ORF1ab	2448	2462	0	1
1950	15-11_Met-1950	NTLTLAVPYNMRVIH	15	ORF1ab	2452	2466	0	1
1951	15-11_Met-1951	LAVPYNMRVIHFGA	14	ORF1ab	2456	2469	0	1
1952	15-11_Met-1952	PYNMRVIHFGAGSDK	15	ORF1ab	2459	2473	0	1
1953	15-11_Met-1953	RVIHFGAGSDKGVA	14	ORF1ab	2463	2476	0	1
1954	15-11_Met-1954	HFGAGSDKGVAPGTA	15	ORF1ab	2466	2480	0	1
1955	15-11_Met-1955	GSDKGVAPGTAVLR	14	ORF1ab	2470	2483	0	1
1956	15-11_Met-1956	KGVAPGTAVLRQWL	14	ORF1ab	2473	2486	0	1
1957	15-11_Met-1957	APGTAVLRQWLPTGTL	16	ORF1ab	2476	2491	0	0.9375
1958	15-11_Met-1958	VLRQWLPTGTLLV	13	ORF1ab	2481	2493	0	0.923077
1959	15-11_Met-1959	RQWLPTGTLLVDSDL	15	ORF1ab	2483	2497	0	0.933333
1960	15-11_Met-1960	PTGTLLVDSDLNDFV	15	ORF1ab	2487	2501	0	0.933333
1961	15-11_Met-1961	LLVDSDLNDFVSDA	14	ORF1ab	2491	2504	0	1
1962	15-11_Met-1962	DSDLNDFVSDADSTL	15	ORF1ab	2494	2508	0	0.933333
1963	15-11_Met-1963	NDFVSDADSTLI	12	ORF1ab	2498	2509	0	0.916667
1964	15-11_Met-1964	DFVSDADSTLIGDCA	15	ORF1ab	2499	2513	0	0.933333
1965	15-11_Met-1965	DADSTLIGDCATVH	14	ORF1ab	2503	2516	0	0.928571
1966	15-11_Met-1966	STLIGDCATVHTANK	15	ORF1ab	2506	2520	0	1
1967	15-11_Met-1967	GDCATVHTANKWDLI	15	ORF1ab	2510	2524	0	1
1968	15-11_Met-1968	TVHTANKWDLIISDM	15	ORF1ab	2514	2528	0	1
1969	15-11_Met-1969	ANKWDLIISDMYDPK	15	ORF1ab	2518	2532	0	1
1970	15-11_Met-1970	DLIISDMYDPKTKNV	15	ORF1ab	2522	2536	0	1
1971	15-11_Met-1971	SDMYDPKTKNVTK	13	ORF1ab	2526	2538	0	0.923077
1972	15-11_Met-1972	MYDPKTKNVTKENDSK	16	ORF1ab	2528	2543	0	0.9375
1973	15-11_Met-1973	TKNVTKENDSKEGFF	15	ORF1ab	2533	2547	0	0.933333
1974	15-11_Met-1974	TKENDSKEGFFTYI	14	ORF1ab	2537	2550	0	0.857143
1975	15-11_Met-1975	NDSKEGFFTYICGFI	15	ORF1ab	2540	2554	0	0.933333
1976	15-11_Met-1976	EGFFTYICGFIQQKL	15	ORF1ab	2544	2558	0	0.91337
1977	15-11_Met-1977	TYICGFIQQKLAL	13	ORF1ab	2548	2560	0	0.881258
1978	15-11_Met-1978	ICGFIQQKLALGGSV	15	ORF1ab	2550	2564	0	0.872546
1979	15-11_Met-1979	IQQKLALGGSVAIKI	15	ORF1ab	2554	2568	0	0.872545
1980	15-11_Met-1980	LALGGSVAIKITEH	14	ORF1ab	2558	2571	0	0.896006
1981	15-11_Met-1981	GGSVAIKITEHSWNA	15	ORF1ab	2561	2575	0	0.933333
1982	15-11_Met-1982	AIKITEHSWNADLYK	15	ORF1ab	2565	2579	0	0.933333
1983	15-11_Met-1983	TEHSWNADLYKLMGH	15	ORF1ab	2569	2583	0	0.933333
1984	15-11_Met-1984	WNADLYKLMGHFAWW	15	ORF1ab	2573	2587	0	0.8
[truncated: 822 more rows]

## Sheet: 15-10-3-3
N	OLP ID	OLP Sequence (Consensus)	Length (aa)	ORF	Start	End	Variant	Normalized Entropy (aa)
1	15-10_LP-1	MESLVPGFNEKTHV	14	ORF1a	1	14	0	0.785714
2	15-10_LP-2	VPGFNEKTHVQLSL	14	ORF1a	5	18	0	0.857143
3	15-10_LP-3	NEKTHVQLSLPVLQV	15	ORF1a	9	23	0	0.866667
4	15-10_LP-4	VQLSLPVLQVRDVLV	15	ORF1a	14	28	0	0.8
5	15-10_LP-5	PVLQVRDVLVRGF	13	ORF1a	19	31	0	0.834507
6	15-10_LP-6	LQVRDVLVRGFGDSV	15	ORF1a	21	35	0	0.856578
7	15-10_LP-7	VLVRGFGDSVEEVL	14	ORF1a	26	39	0	0.873747
8	15-10_LP-8	GFGDSVEEVLSEAR	14	ORF1a	30	43	0	0.901159
9	15-10_LP-9	SVEEVLSEARQHLK	14	ORF1a	34	47	0	0.928571
10	15-10_LP-10	VLSEARQHLKDGTCGL	16	ORF1a	38	53	0	1
11	15-10_LP-11	RQHLKDGTCGLVEV	14	ORF1a	43	56	0	1
12	15-10_LP-12	KDGTCGLVEVEKGVL	15	ORF1a	47	61	0	1
13	15-10_LP-13	GLVEVEKGVLPQL	13	ORF1a	52	64	0	1
14	15-10_LP-14	EVEKGVLPQLEQPYV	15	ORF1a	55	69	0	1
15	15-10_LP-15	VLPQLEQPYVFIKR	14	ORF1a	60	73	0	1
16	15-10_LP-16	LEQPYVFIKRSDAR	14	ORF1a	64	77	0	0.928571
17	15-10_LP-17	YVFIKRSDARTAPH	14	ORF1a	68	81	0	0.92034
18	15-10_LP-18	KRSDARTAPHGHVMV	15	ORF1a	72	86	0	0.92949
19	15-10_LP-19	RTAPHGHVMVELVA	14	ORF1a	77	90	0	0.928571
20	15-10_LP-20	HGHVMVELVAELEGI	15	ORF1a	81	95	0	1
21	15-10_LP-21	VELVAELEGIQYGR	14	ORF1a	86	99	0	0.928571
22	15-10_LP-22	AELEGIQYGRSGETL	15	ORF1a	90	104	0	0.933333
23	15-10_LP-23	IQYGRSGETLGVLV	14	ORF1a	95	108	0	0.857143
24	15-10_LP-24	RSGETLGVLVPHV	13	ORF1a	99	111	0	0.923077
25	15-10_LP-25	ETLGVLVPHVGEIPV	15	ORF1a	102	116	0	0.933333
26	15-10_LP-26	LVPHVGEIPVAYRKV	15	ORF1a	107	121	0	0.838836
27	15-10_LP-27	GEIPVAYRKVLLRK	14	ORF1a	112	125	0	0.827324
28	15-10_LP-28	VAYRKVLLRKNGNK	14	ORF1a	116	129	0	0.768725
29	15-10_LP-29	KVLLRKNGNKGAGGH	15	ORF1a	120	134	0	0.856625
30	15-10_LP-30	KNGNKGAGGHSYGA	14	ORF1a	125	138	0	0.873779
31	15-10_LP-31	KGAGGHSYGADLKSF	15	ORF1a	129	143	0	0.907763
32	15-10_LP-32	HSYGADLKSFDL	12	ORF1a	134	145	0	1
33	15-10_LP-33	YGADLKSFDLGDEL	14	ORF1a	136	149	0	1
34	15-10_LP-34	LKSFDLGDELGTDPY	15	ORF1a	140	154	0	1
35	15-10_LP-35	LGDELGTDPYEDF	13	ORF1a	145	157	0	1
36	15-10_LP-36	ELGTDPYEDFQENW	14	ORF1a	148	161	0	1
37	15-10_LP-37	DPYEDFQENWNTKH	14	ORF1a	152	165	0	0.928571
38	15-10_LP-38	DFQENWNTKHSSGV	14	ORF1a	156	169	0	0.928571
39	15-10_LP-39	NWNTKHSSGVTRELM	15	ORF1a	160	174	0	0.933333
40	15-10_LP-40	HSSGVTRELMREL	13	ORF1a	165	177	0	0.923077
41	15-10_LP-nsp2-41	GVTRELMRELNGGAY	15	ORF1a	168	182	0	1
42	15-10_LP-nsp2-42	LMRELNGGAYTRYV	14	ORF1a	173	186	0	1
43	15-10_LP-nsp2-43	LNGGAYTRYVDNNF	14	ORF1a	177	190	0	0.928571
44	15-10_nsp2-44	AYTRYVDNNFCGPDGY	16	ORF1a	181	196	0	0.9375
45	15-10_nsp2-45	DNNFCGPDGYPLECI	15	ORF1a	187	201	0	0.933333
46	15-10_nsp2-46	GPDGYPLECIKDLLA	15	ORF1a	192	206	0	1
47	15-10_nsp2-47	PLECIKDLLARAGKA	15	ORF1a	197	211	0	0.933333
48	15-10_nsp2-48	KDLLARAGKASCTL	14	ORF1a	202	215	0	0.928571
49	15-10_nsp2-49	ARAGKASCTLSEQL	14	ORF1a	206	219	0	0.928571
50	15-10_nsp2-50	KASCTLSEQLDFI	13	ORF1a	210	222	0	1
51	15-10_nsp2-51	CTLSEQLDFIDTKR	14	ORF1a	213	226	0	0.857143
52	15-10_nsp2-52	EQLDFIDTKRGVY	13	ORF1a	217	229	0	0.846154
53	15-10_nsp2-53	DFIDTKRGVYCCREH	15	ORF1a	220	234	0	0.866667
54	15-10_nsp2-54	KRGVYCCREHEHEIA	15	ORF1a	225	239	0	1
55	15-10_nsp2-55	CCREHEHEIAWYTER	15	ORF1a	230	244	0	1
56	15-10_nsp2-56	EHEIAWYTERSEKSY	15	ORF1a	235	249	0	1
57	15-10_nsp2-57	WYTERSEKSYEL	12	ORF1a	240	251	0	1
58	15-10_nsp2-58	TERSEKSYELQTPF	14	ORF1a	242	255	0	1
59	15-10_nsp2-59	EKSYELQTPFEIKLA	15	ORF1a	246	260	0	1
60	15-10_nsp2-60.15T	LQTPFEIKLAKKFDT	15	ORF1a	251	265	1	0.933333
60	15-10_nsp2-60.15T	LQTPFEIKLAKKFDI	15	ORF1a	251	265	1	0.933333
61	15-10_nsp2-61.10T	EIKLAKKFDTFNGECPNF	18	ORF1a	256	273	1	0.944022
61	15-10_nsp2-61.10	EIKLAKKFDIFNGECPNF	18	ORF1a	256	273	1	0.944022
62	15-10_nsp2-62.2T	DTFNGECPNFVFPL	14	ORF1a	264	277	1	0.928028
62	15-10_nsp2-62.2I	DIFNGECPNFVFPL	14	ORF1a	264	277	1	0.928028
63	15-10_nsp2-63	GECPNFVFPLNSIIK	15	ORF1a	268	282	0	0.860658
64	15-10_nsp2-64	FVFPLNSIIKTIQPR	15	ORF1a	273	287	0	0.896997
65	15-10_nsp2-65	NSIIKTIQPRVEKKK	15	ORF1a	278	292	0	0.860662
66	15-10_nsp2-66	TIQPRVEKKKLDGFM	15	ORF1a	283	297	0	0.8
67	15-10_nsp2-67	VEKKKLDGFMGRIR	14	ORF1a	288	301	0	0.714286
68	15-10_nsp2-68	KLDGFMGRIRSVYPV	15	ORF1a	292	306	0	0.8
69	15-10_nsp2-69	MGRIRSVYPVASPNE	15	ORF1a	297	311	0	0.866667
70	15-10_nsp2-70	SVYPVASPNECNQM	14	ORF1a	302	315	0	0.928571
71	15-10_nsp2-71	VASPNECNQMCLSTL	15	ORF1a	306	320	0	0.866667
72	15-10_nsp2-72	ECNQMCLSTLMKCDH	15	ORF1a	311	325	0	0.907409
73	15-10_nsp2-73	CLSTLMKCDHCGETSW	16	ORF1a	316	331	0	0.913194
74	15-10_nsp2-74	KCDHCGETSWQTGDF	15	ORF1a	322	336	0	0.919203
75	15-10_nsp2-75	GETSWQTGDFVKA	13	ORF1a	327	339	0	0.923077
76	15-10_nsp2-76	SWQTGDFVKATCEF	14	ORF1a	330	343	0	0.928571
77	15-10_nsp2-77	GDFVKATCEFCGTENL	16	ORF1a	334	349	0	1
78	15-10_nsp2-78	TCEFCGTENLTKEGA	15	ORF1a	340	354	0	1
79	15-10_nsp2-79	GTENLTKEGATTCGY	15	ORF1a	345	359	0	0.866667
80	15-10_nsp2-80	TKEGATTCGYLPQNA	15	ORF1a	350	364	0	0.866667
81	15-10_nsp2-81	TTCGYLPQNAVVKIY	15	ORF1a	355	369	0	0.866667
82	15-10_nsp2-82	LPQNAVVKIYCPACH	15	ORF1a	360	374	0	0.8
83	15-10_nsp2-83	VVKIYCPACHNSEV	14	ORF1a	365	378	0	0.909524
84	15-10_nsp2-84	YCPACHNSEVGPEH	14	ORF1a	369	382	0	0.880273
85	15-10_nsp2-85	CHNSEVGPEHSLAEY	15	ORF1a	373	387	0	0.894178
86	15-10_nsp2-86	VGPEHSLAEYHNESGL	16	ORF1a	378	393	0	0.878345
87	15-10_nsp2-87	LAEYHNESGLKTILR	15	ORF1a	384	398	0	0.883833
88	15-10_nsp2-88	NESGLKTILRKGGR	14	ORF1a	389	402	0	0.87554
89	15-10_nsp2-89	LKTILRKGGRTIAF	14	ORF1a	393	406	0	0.785714
90	15-10_nsp2-90	LRKGGRTIAFGGCVF	15	ORF1a	397	411	0	0.8
91	15-10_nsp2-91	RTIAFGGCVFSYV	13	ORF1a	402	414	0	0.846154
92	15-10_nsp2-92	AFGGCVFSYVGCHNK	15	ORF1a	405	419	0	0.933333
93	15-10_nsp2-93	VFSYVGCHNKCAYWV	15	ORF1a	410	424	0	0.897
94	15-10_nsp2-94	GCHNKCAYWVPRASA	15	ORF1a	415	429	0	0.824335
95	15-10_nsp2-95	CAYWVPRASANI	12	ORF1a	420	431	0	0.75
96	15-10_nsp2-96	YWVPRASANIGCNH	14	ORF1a	422	435	0	0.785714
97	15-10_nsp2-97	RASANIGCNHTGVV	14	ORF1a	426	439	0	0.857143
98	15-10_nsp2-98	NIGCNHTGVVGEGSEGL	17	ORF1a	430	446	0	0.941176
99	15-10_nsp2-99	GVVGEGSEGLNDNLL	15	ORF1a	437	451	0	0.866667
100	15-10_nsp2-100	GSEGLNDNLLEILQK	15	ORF1a	442	456	0	0.856628
101	15-10_nsp2-101	NDNLLEILQKEKVNI	15	ORF1a	447	461	0	0.882196
102	15-10_nsp2-102	EILQKEKVNINIV	13	ORF1a	452	464	0	0.893576
103	15-10_nsp2-103	LQKEKVNINIVGDFK	15	ORF1a	454	468	0	0.933333
104	15-10_nsp2-104	VNINIVGDFKLNEEI	15	ORF1a	459	473	0	1
105	15-10_nsp2-105	VGDFKLNEEIAIILA	15	ORF1a	464	478	0	0.8
106	15-10_nsp2-106	LNEEIAIILASFSA	14	ORF1a	469	482	0	0.785714
107	15-10_nsp2-107	IAIILASFSASTSAF	15	ORF1a	473	487	0	0.8
108	15-10_nsp2-108	ASFSASTSAFVETVK	15	ORF1a	478	492	0	0.866667
109	15-10_nsp2-109	STSAFVETVKGLDYK	15	ORF1a	483	497	0	0.933333
110	15-10_nsp2-110	VETVKGLDYKAFKQI	15	ORF1a	488	502	0	0.933333
111	15-10_nsp2-111	GLDYKAFKQIVESCGNF	17	ORF1a	493	509	0	0.941176
112	15-10_nsp2-112	KQIVESCGNFKVTK	14	ORF1a	500	513	0	0.928571
113	15-10_nsp2-113	ESCGNFKVTKGKAKK	15	ORF1a	504	518	0	0.866667
114	15-10_nsp2-114	FKVTKGKAKKGAWNI	15	ORF1a	509	523	0	0.907766
115	15-10_nsp2-115	GKAKKGAWNIGEQK	14	ORF1a	514	527	0	0.901178
116	15-10_nsp2-116	KGAWNIGEQKSIL	13	ORF1a	518	530	0	0.923077
117	15-10_nsp2-117	WNIGEQKSILSPLYA	15	ORF1a	521	535	0	1
118	15-10_nsp2-118	EQKSILSPLYAFA	13	ORF1a	525	537	0	1
119	15-10_nsp2-119	SILSPLYAFASEAAR	15	ORF1a	528	542	0	0.933333
120	15-10_nsp2-120	LYAFASEAARVVRSI	15	ORF1a	533	547	0	0.872166
121	15-10_nsp2-121	SEAARVVRSIFSRTL	15	ORF1a	538	552	0	0.884821
122	15-10_nsp2-122	VVRSIFSRTLETA	13	ORF1a	543	555	0	0.849678
123	15-10_nsp2-123	SIFSRTLETAQNSVR	15	ORF1a	546	560	0	0.889789
124	15-10_nsp2-124	TLETAQNSVRVLQKA	15	ORF1a	551	565	0	0.879755
125	15-10_nsp2-125	AQNSVRVLQKAAITI	15	ORF1a	555	569	0	0.933333
126	15-10_nsp2-126	RVLQKAAITILDGI	14	ORF1a	560	573	0	1
127	15-10_nsp2-127	KAAITILDGISQYSL	15	ORF1a	564	578	0	1
128	15-10_nsp2-128	ILDGISQYSLRLIDA	15	ORF1a	569	583	0	1
129	15-10_nsp2-129	SQYSLRLIDAMMF	13	ORF1a	574	586	0	0.923077
130	15-10_nsp2-130	SLRLIDAMMFTSDLA	15	ORF1a	577	591	0	0.933333
131	15-10_nsp2-131	DAMMFTSDLATNNLV	15	ORF1a	582	596	0	0.933333
132	15-10_nsp2-132	TSDLATNNLVVMAYI	15	ORF1a	587	601	0	0.933333
133	15-10_nsp2-133	TNNLVVMAYITGGVV	15	ORF1a	592	606	0	0.933333
134	15-10_nsp2-134	VMAYITGGVVQL	12	ORF1a	597	608	0	0.916667
135	15-10_nsp2-135	AYITGGVVQLTSQWL	15	ORF1a	599	613	0	0.830335
136	15-10_nsp2-136	GVVQLTSQWLTNIF	14	ORF1a	604	617	0	0.889644
137	15-10_nsp2-137	LTSQWLTNIFGTVY	14	ORF1a	608	621	0	0.889644
138	15-10_nsp2-138	WLTNIFGTVYEKLK	14	ORF1a	612	625	0	1
139	15-10_nsp2-139	IFGTVYEKLKPVLDW	15	ORF1a	616	630	0	0.866667
140	15-10_nsp2-140	YEKLKPVLDWLEEKF	15	ORF1a	621	635	0	0.666667
141	15-10_nsp2-141	PVLDWLEEKFKEGV	14	ORF1a	626	639	0	0.642857
142	15-10_nsp2-142	WLEEKFKEGVEFLR	14	ORF1a	630	643	0	0.642857
143	15-10_nsp2-143	KFKEGVEFLRDGWEI	15	ORF1a	634	648	0	0.866667
144	15-10_nsp2-144	VEFLRDGWEIVKFI	14	ORF1a	639	652	0	0.928571
145	15-10_nsp2-145	RDGWEIVKFISTCA	14	ORF1a	643	656	0	0.857143
146	15-10_nsp2-146	EIVKFISTCACEIV	14	ORF1a	647	660	0	0.902003
147	15-10_nsp2-147	FISTCACEIVGGQIV	15	ORF1a	651	665	0	0.908534
148	15-10_nsp2-148	ACEIVGGQIVTCAK	14	ORF1a	656	669	0	0.915286
149	15-10_nsp2-149	VGGQIVTCAKEIK	13	ORF1a	660	672	0	0.90877
150	15-10_nsp2-150	GQIVTCAKEIKESV	14	ORF1a	662	675	0	0.928571
151	15-10_nsp2-151	TCAKEIKESVQTFFK	15	ORF1a	666	680	0	0.933333
152	15-10_nsp2-152	IKESVQTFFKLVNKF	15	ORF1a	671	685	0	0.866667
153	15-10_nsp2-153	VQTFFKLVNKFLAL	14	ORF1a	675	688	0	0.928571
154	15-10_nsp2-154	FKLVNKFLALCADSI	15	ORF1a	679	693	0	0.933333
155	15-10_nsp2-155	KFLALCADSIIIGGA	15	ORF1a	684	698	0	1
156	15-10_nsp2-156	CADSIIIGGAKLKAL	15	ORF1a	689	703	0	1
157	15-10_nsp2-157	IIGGAKLKALNL	12	ORF1a	694	705	0	0.833333
158	15-10_nsp2-158	GGAKLKALNLGETFV	15	ORF1a	696	710	0	0.933333
159	15-10_nsp2-159	KALNLGETFVTHSK	14	ORF1a	701	714	0	0.857143
160	15-10_nsp2-160	LGETFVTHSKGLYRK	15	ORF1a	705	719	0	0.8
161	15-10_nsp2-161	VTHSKGLYRKCVKSR	15	ORF1a	710	724	0	0.866667
162	15-10_nsp2-162	GLYRKCVKSREETGL	15	ORF1a	715	729	0	0.933333
163	15-10_nsp2-163	CVKSREETGLLMPLK	15	ORF1a	720	734	0	1
164	15-10_nsp2-164	EETGLLMPLKAPKEI	15	ORF1a	725	739	0	0.897
165	15-10_nsp2-165	LMPLKAPKEIIFL	13	ORF1a	730	742	0	0.881154
166	15-10_nsp2-166	LKAPKEIIFLEGETL	15	ORF1a	733	747	0	0.897
167	15-10_nsp2-167	EIIFLEGETLPTEVL	15	ORF1a	738	752	0	0.933333
168	15-10_nsp2-168	EGETLPTEVLTEEVV	15	ORF1a	743	757	0	0.866667
169	15-10_nsp2-169	PTEVLTEEVVLK	12	ORF1a	748	759	0	0.833333
170	15-10_nsp2-170	EVLTEEVVLKTGDL	14	ORF1a	750	763	0	0.857143
171	15-10_nsp2-171	EEVVLKTGDLQPL	13	ORF1a	754	766	0	0.839228
172	15-10_nsp2-172	VLKTGDLQPLEQPTSEA	17	ORF1a	757	773	0	0.909117
173	15-10_nsp2-173	LQPLEQPTSEAVEA	14	ORF1a	763	776	0	0.850712
174	15-10_nsp2-174	EQPTSEAVEAPLV	13	ORF1a	767	779	0	0.692308
175	15-10_nsp2-175	TSEAVEAPLVGTPV	14	ORF1a	770	783	0	0.714286
176	15-10_nsp2-176	VEAPLVGTPVCINGL	15	ORF1a	774	788	0	0.733333
177	15-10_nsp2-177	VGTPVCINGLMLLEI	15	ORF1a	779	793	0	0.902603
178	15-10_nsp2-178	CINGLMLLEIKDTEK	15	ORF1a	784	798	0	0.871875
179	15-10_nsp2-179	MLLEIKDTEKYCALA	15	ORF1a	789	803	0	0.871874
180	15-10_nsp2-180	KDTEKYCALAPNMMV	15	ORF1a	794	808	0	0.838836
181	15-10_nsp2-181	YCALAPNMMVTNNTF	15	ORF1a	799	813	0	0.860665
182	15-10_nsp2-182	PNMMVTNNTFTLK	13	ORF1a	804	816	0	0.839226
183	15-10_nsp2-3-183	MVTNNTFTLKGGA	13	ORF1a	807	819	0	0.846154
184	15-10_nsp2-3-184	NNTFTLKGGAPTKV	14	ORF1a	810	823	0	0.928571
185	15-10_nsp2-3-185	TLKGGAPTKVTF	12	ORF1a	814	825	0	0.916667
186	15-10_nsp3-186	KGGAPTKVTFGDDTV	15	ORF1a	816	830	0	0.866667
187	15-10_nsp3-187	TKVTFGDDTVIEV	13	ORF1a	821	833	0	0.923077
188	15-10_nsp3-188	TFGDDTVIEVQGYK	14	ORF1a	824	837	0	0.928571
189	15-10_nsp3-189	DTVIEVQGYKSVNI	14	ORF1a	828	841	0	1
190	15-10_nsp3-190	EVQGYKSVNITFEL	14	ORF1a	832	845	0	1
191	15-10_nsp3-191	YKSVNITFELDERI	14	ORF1a	836	849	0	1
192	15-10_nsp3-192	NITFELDERIDKVL	14	ORF1a	840	853	0	0.928571
193	15-10_nsp3-193	ELDERIDKVLNEK	13	ORF1a	844	856	0	0.923077
194	15-10_nsp3-194	ERIDKVLNEKCSAY	14	ORF1a	847	860	0	0.90718
195	15-10_nsp3-195	KVLNEKCSAYTVEL	14	ORF1a	851	864	0	0.928571
196	15-10_nsp3-196	EKCSAYTVELGTEV	14	ORF1a	855	868	0	0.928571
197	15-10_nsp3-197	AYTVELGTEVNEFA	14	ORF1a	859	872	0	0.928571
198	15-10_nsp3-198	ELGTEVNEFACVVA	14	ORF1a	863	876	0	0.928571
199	15-10_nsp3-199	EVNEFACVVADAVIK	15	ORF1a	867	881	0	0.933333
200	15-10_nsp3-200	ACVVADAVIKTLQPV	15	ORF1a	872	886	0	0.933333
201	15-10_nsp3-201	DAVIKTLQPVSELL	14	ORF1a	877	890	0	1
202	15-10_nsp3-202	KTLQPVSELLTPLGI	15	ORF1a	881	895	0	1
203	15-10_nsp3-203	VSELLTPLGIDLDEW	15	ORF1a	886	900	0	0.860666
204	15-10_nsp3-204	TPLGIDLDEWSMATY	15	ORF1a	891	905	0	0.86278
205	15-10_nsp3-205	DLDEWSMATYYLF	13	ORF1a	896	908	0	0.823495
206	15-10_nsp3-206	EWSMATYYLFDESGEF	16	ORF1a	899	914	0	0.9375
207	15-10_nsp3-207	YYLFDESGEFKLASH	15	ORF1a	905	919	0	1
208	15-10_nsp3-208	ESGEFKLASHMYCSF	15	ORF1a	910	924	0	1
209	15-10_nsp3-209	KLASHMYCSFYPPDE	15	ORF1a	915	929	0	1
210	15-10_nsp3-210	MYCSFYPPDEDEEEG	15	ORF1a	920	934	0	1
211	15-10_nsp3-211	YPPDEDEEEGDCEEEEF	17	ORF1a	925	941	0	1
212	15-10_nsp3-212	EEGDCEEEEFEPSTQY	16	ORF1a	932	947	0	0.903438
213	15-10_nsp3-213	EEEFEPSTQYEY	12	ORF1a	938	949	0	0.871251
214	15-10_nsp3-214	EFEPSTQYEYGTEDDY	16	ORF1a	940	955	0	0.903439
215	15-10_nsp3-215	TQYEYGTEDDYQGK	14	ORF1a	945	958	0	0.928571
216	15-10_nsp3-216	YGTEDDYQGKPLEF	14	ORF1a	949	962	0	0.892856
217	15-10_nsp3-217	DDYQGKPLEFGATSA	15	ORF1a	953	967	0	0.866664
218	15-10_nsp3-218	KPLEFGATSAAL	12	ORF1a	958	969	0	0.791662
219	15-10_nsp3-219	LEFGATSAALQPEEE	15	ORF1a	960	974	0	0.92245
220	15-10_nsp3-220	TSAALQPEEEQEEDW	15	ORF1a	965	979	0	0.926079
221	15-10_nsp3-221	LQPEEEQEEDWL	12	ORF1a	969	980	0	0.916667
222	15-10_nsp3-222	PEEEQEEDWLDDDSQQTV	18	ORF1a	971	988	0	0.944444
223	15-10_nsp3-223	WLDDDSQQTVGQQDG	15	ORF1a	979	993	0	0.897001
224	15-10_nsp3-224	SQQTVGQQDGSEDNQ	15	ORF1a	984	998	0	0.794003
225	15-10_nsp3-225	GQQDGSEDNQTTTI	14	ORF1a	989	1002	0	0.740362
226	15-10_nsp3-226	GSEDNQTTTIQTIV	14	ORF1a	993	1006	0	0.81179
227	15-10_nsp3-227	NQTTTIQTIVEV	12	ORF1a	997	1008	0	0.825838
228	15-10_nsp3-228	TTTIQTIVEVQPQL	14	ORF1a	999	1012	0	0.857143
229	15-10_nsp3-229	IQTIVEVQPQLEMEL	15	ORF1a	1002	1016	0	0.866667
230	15-10_nsp3-230	EVQPQLEMELTPVV	14	ORF1a	1007	1020	0	0.857143
231	15-10_nsp3-231	PQLEMELTPVVQTI	14	ORF1a	1010	1023	0	0.928571
232	15-10_nsp3-232	MELTPVVQTIEVNSF	15	ORF1a	1014	1028	0	0.933333
233	15-10_nsp3-233	VVQTIEVNSFSGYLK	15	ORF1a	1019	1033	0	1
234	15-10_nsp3-234	EVNSFSGYLKLTDNV	15	ORF1a	1024	1038	0	0.897001
235	15-10_nsp3-235	SGYLKLTDNVYIKNA	15	ORF1a	1029	1043	0	0.897001
236	15-10_nsp3-236	LTDNVYIKNADIV	13	ORF1a	1034	1046	0	0.881155
237	15-10_nsp3-237	NVYIKNADIVEEAKK	15	ORF1a	1037	1051	0	0.909816
238	15-10_nsp3-238	NADIVEEAKKVKPTV	15	ORF1a	1042	1056	0	0.909816
239	15-10_nsp3-239	EEAKKVKPTVVVNAA	15	ORF1a	1047	1061	0	0.909816
240	15-10_nsp3-240	VKPTVVVNAANVYLK	15	ORF1a	1052	1066	0	1
241	15-10_nsp3-241	VVNAANVYLKHGGGV	15	ORF1a	1057	1071	0	1
242	15-10_nsp3-242	NVYLKHGGGVAGAL	14	ORF1a	1062	1075	0	1
243	15-10_nsp3-243	KHGGGVAGALNKA	13	ORF1a	1066	1078	0	1
244	15-10_nsp3-244	GGVAGALNKATNNAM	15	ORF1a	1069	1083	0	1
245	15-10_nsp3-245	ALNKATNNAMQV	12	ORF1a	1074	1085	0	0.916667
246	15-10_nsp3-246	NKATNNAMQVESDDY	15	ORF1a	1076	1090	0	0.933333
247	15-10_nsp3-247	NAMQVESDDYIA	12	ORF1a	1081	1092	0	0.916667
248	15-10_nsp3-248	MQVESDDYIATNGPL	15	ORF1a	1083	1097	0	0.933333
249	15-10_nsp3-249	DDYIATNGPLKV	12	ORF1a	1088	1099	0	1
250	15-10_nsp3-250	YIATNGPLKVGGSCV	15	ORF1a	1090	1104	0	1
251	15-10_nsp3-251	GPLKVGGSCVLSGH	14	ORF1a	1095	1108	0	0.928571
252	15-10_nsp3-252	VGGSCVLSGHNLAKH	15	ORF1a	1099	1113	0	0.907767
253	15-10_nsp3-253	VLSGHNLAKHCLHVV	15	ORF1a	1104	1118	0	0.907766
254	15-10_nsp3-254	NLAKHCLHVVGPNV	14	ORF1a	1109	1122	0	0.928571
255	15-10_nsp3-255	HCLHVVGPNVNK	12	ORF1a	1113	1124	0	0.916667
256	15-10_nsp3-256	LHVVGPNVNKGEDI	14	ORF1a	1115	1128	0	0.889644
257	15-10_nsp3-257	GPNVNKGEDIQLLK	14	ORF1a	1119	1132	0	0.889644
258	15-10_nsp3-258	NKGEDIQLLKSAY	13	ORF1a	1123	1135	0	0.881156
259	15-10_nsp3-259	EDIQLLKSAYENF	13	ORF1a	1126	1138	0	1
260	15-10_nsp3-260	IQLLKSAYENFNQH	14	ORF1a	1128	1141	0	1
261	15-10_nsp3-261	KSAYENFNQHEVLLA	15	ORF1a	1132	1146	0	0.933333
262	15-10_nsp3-262	NFNQHEVLLAPLLSA	15	ORF1a	1137	1151	0	0.933333
263	15-10_nsp3-263	EVLLAPLLSAGIFGA	15	ORF1a	1142	1156	0	0.866667
264	15-10_nsp3-264	PLLSAGIFGADPIH	14	ORF1a	1147	1160	0	0.857143
265	15-10_nsp3-265	AGIFGADPIHSLRV	14	ORF1a	1151	1164	0	0.857143
266	15-10_nsp3-266	GADPIHSLRVCVDTV	15	ORF1a	1155	1169	0	0.866667
267	15-10_nsp3-267	HSLRVCVDTVRTNVY	15	ORF1a	1160	1174	0	0.933333
268	15-10_nsp3-268	CVDTVRTNVYLAVF	14	ORF1a	1165	1178	0	0.928571
269	15-10_nsp3-269	VRTNVYLAVFDKNLY	15	ORF1a	1169	1183	0	1
270	15-10_nsp3-270	YLAVFDKNLYDKLV	14	ORF1a	1174	1187	0	1
271	15-10_nsp3-271	FDKNLYDKLVSSFL	14	ORF1a	1178	1191	0	1
272	15-10_nsp3-272	LYDKLVSSFLEMK	13	ORF1a	1182	1194	0	1
273	15-10_nsp3-273	KLVSSFLEMKSEKQV	15	ORF1a	1185	1199	0	1
274	15-10_nsp3-274	FLEMKSEKQVEQKIA	15	ORF1a	1190	1204	0	0.933333
275	15-10_nsp3-275	SEKQVEQKIAEIPK	14	ORF1a	1195	1208	0	0.928571
276	15-10_nsp3-276	VEQKIAEIPKEEVK	14	ORF1a	1199	1212	0	0.928571
277	15-10_nsp3-277	IAEIPKEEVKPFI	13	ORF1a	1203	1215	0	1
278	15-10_nsp3-278	IPKEEVKPFITESK	14	ORF1a	1206	1219	0	1
279	15-10_nsp3-279	EVKPFITESKPSV	13	ORF1a	1210	1222	0	0.923077
280	15-10_nsp3-280	PFITESKPSVEQRK	14	ORF1a	1213	1226	0	0.928571
281	15-10_nsp3-281	ESKPSVEQRKQDDKK	15	ORF1a	1217	1231	0	0.8
282	15-10_nsp3-282	VEQRKQDDKKIKACV	15	ORF1a	1222	1236	0	0.866667
283	15-10_nsp3-283	KQDDKKIKACVEEV	14	ORF1a	1226	1239	0	0.857143
284	15-10_nsp3-284	KKIKACVEEVTTTL	14	ORF1a	1230	1243	0	0.928571
285	15-10_nsp3-285	ACVEEVTTTLEETKF	15	ORF1a	1234	1248	0	1
286	15-10_nsp3-286	VTTTLEETKFLTENL	15	ORF1a	1239	1253	0	1
287	15-10_nsp3-287	EETKFLTENLLLYI	14	ORF1a	1244	1257	0	0.928571
288	15-10_nsp3-288	FLTENLLLYIDI	12	ORF1a	1248	1259	0	0.916667
289	15-10_nsp3-289	TENLLLYIDINGNLH	15	ORF1a	1250	1264	0	0.933333
290	15-10_nsp3-290	LYIDINGNLHPDSA	14	ORF1a	1255	1268	0	0.928571
291	15-10_nsp3-291	INGNLHPDSATLV	13	ORF1a	1259	1271	0	1
292	15-10_nsp3-292	NLHPDSATLVSDIDI	15	ORF1a	1262	1276	0	1
293	15-10_nsp3-293	SATLVSDIDITFLKK	15	ORF1a	1267	1281	0	1
294	15-10_nsp3-294	SDIDITFLKKDAPYI	15	ORF1a	1272	1286	0	0.933333
295	15-10_nsp3-295	TFLKKDAPYIVGDVV	15	ORF1a	1277	1291	0	0.913371
296	15-10_nsp3-296	DAPYIVGDVVQEGVL	15	ORF1a	1282	1296	0	0.893408
297	15-10_nsp3-297	VGDVVQEGVLTAVVI	15	ORF1a	1287	1301	0	0.866667
298	15-10_nsp3-298	VQEGVLTAVVIPTKK	15	ORF1a	1291	1305	0	0.933333
299	15-10_nsp3-299	LTAVVIPTKKAGGTTEM	17	ORF1a	1296	1312	0	0.941176
300	15-10_nsp3-300	TKKAGGTTEMLAKAL	15	ORF1a	1303	1317	0	0.933333
301	15-10_nsp3-301	GTTEMLAKALRKV	13	ORF1a	1308	1320	0	0.923077
302	15-10_nsp3-302	EMLAKALRKVPTDNY	15	ORF1a	1311	1325	0	0.919208
303	15-10_nsp3-303	ALRKVPTDNYITTY	14	ORF1a	1316	1329	0	0.928571
304	15-10_nsp3-304	VPTDNYITTYPGQGL	15	ORF1a	1320	1334	0	0.919208
305	15-10_nsp3-305	YITTYPGQGLNGYTV	15	ORF1a	1325	1339	0	0.933333
306	15-10_nsp3-306	PGQGLNGYTVEEAK	14	ORF1a	1330	1343	0	0.857143
307	15-10_nsp3-307	LNGYTVEEAKTVLKK	15	ORF1a	1334	1348	0	0.866667
308	15-10_nsp3-308	VEEAKTVLKKCKSAF	15	ORF1a	1339	1353	0	0.8
309	15-10_nsp3-309	TVLKKCKSAFYIL	13	ORF1a	1344	1356	0	0.846154
310	15-10_nsp3-310	KKCKSAFYILPSII	14	ORF1a	1347	1360	0	0.857143
311	15-10_nsp3-311	SAFYILPSIISNEK	14	ORF1a	1351	1364	0	0.928571
312	15-10_nsp3-312	ILPSIISNEKQEIL	14	ORF1a	1355	1368	0	0.928571
313	15-10_nsp3-313	IISNEKQEILGTVSW	15	ORF1a	1359	1373	0	0.933333
314	15-10_nsp3-314	KQEILGTVSWNLREM	15	ORF1a	1364	1378	0	0.933333
315	15-10_nsp3-315	GTVSWNLREMLAHA	14	ORF1a	1369	1382	0	1
316	15-10_nsp3-316	WNLREMLAHAEETRK	15	ORF1a	1373	1387	0	0.933333
317	15-10_nsp3-317	MLAHAEETRKLMPV	14	ORF1a	1378	1391	0	0.928571
318	15-10_nsp3-318	AEETRKLMPVCVETK	15	ORF1a	1382	1396	0	1
319	15-10_nsp3-319	KLMPVCVETKAIV	13	ORF1a	1387	1399	0	1
320	15-10_nsp3-320	PVCVETKAIVSTIQR	15	ORF1a	1390	1404	0	1
321	15-10_nsp3-321	TKAIVSTIQRKYKGI	15	ORF1a	1395	1409	0	1
322	15-10_nsp3-322	STIQRKYKGIKI	12	ORF1a	1400	1411	0	1
323	15-10_nsp3-323	IQRKYKGIKIQEGVV	15	ORF1a	1402	1416	0	1
324	15-10_nsp3-324	KGIKIQEGVVDYGAR	15	ORF1a	1407	1421	0	0.933333
325	15-10_nsp3-325	IQEGVVDYGARFYFY	15	ORF1a	1411	1425	0	0.933333
326	15-10_nsp3-326	VDYGARFYFYTSK	13	ORF1a	1416	1428	0	0.888153
327	15-10_nsp3-327	GARFYFYTSKTTVA	14	ORF1a	1419	1432	0	0.896142
328	15-10_nsp3-328	YFYTSKTTVASLI	13	ORF1a	1423	1435	0	0.923077
329	15-10_nsp3-329	TSKTTVASLINTL	13	ORF1a	1426	1438	0	0.881155
330	15-10_nsp3-330	TTVASLINTLNDL	13	ORF1a	1429	1441	0	0.923077
331	15-10_nsp3-331	ASLINTLNDLNETLV	15	ORF1a	1432	1446	0	0.933333
332	15-10_nsp3-332	TLNDLNETLVTMPL	14	ORF1a	1437	1450	0	0.928571
333	15-10_nsp3-333	LNETLVTMPLGYVTH	15	ORF1a	1441	1455	0	1
334	15-10_nsp3-334	VTMPLGYVTHGLNL	14	ORF1a	1446	1459	0	1
335	15-10_nsp3-335	LGYVTHGLNLEEAAR	15	ORF1a	1450	1464	0	1
336	15-10_nsp3-336	HGLNLEEAARYMRSL	15	ORF1a	1455	1469	0	1
337	15-10_nsp3-337	EEAARYMRSLKVPA	14	ORF1a	1460	1473	0	0.928571
338	15-10_nsp3-338	RYMRSLKVPATVSV	14	ORF1a	1464	1477	0	0.928571
339	15-10_nsp3-339	SLKVPATVSVSSPDA	15	ORF1a	1468	1482	0	0.933333
340	15-10_nsp3-340	ATVSVSSPDAVTAY	14	ORF1a	1473	1486	0	0.928571
341	15-10_nsp3-341	VSSPDAVTAYNGYL	14	ORF1a	1477	1490	0	1
342	15-10_nsp3-342	DAVTAYNGYLTSSSK	15	ORF1a	1481	1495	0	1
343	15-10_nsp3-343	YNGYLTSSSKTPEEH	15	ORF1a	1486	1500	0	0.933333
344	15-10_nsp3-344	TSSSKTPEEHFIETI	15	ORF1a	1491	1505	0	0.866667
345	15-10_nsp3-345	TPEEHFIETISLA	13	ORF1a	1496	1508	0	0.846154
346	15-10_nsp3-346	EHFIETISLAGSYK	14	ORF1a	1499	1512	0	0.928571
347	15-10_nsp3-347	ETISLAGSYKDWSY	14	ORF1a	1503	1516	0	0.857143
348	15-10_nsp3-348	LAGSYKDWSYSGQSTQL	17	ORF1a	1507	1523	0	0.941176
349	15-10_nsp3-349	WSYSGQSTQLGIEFL	15	ORF1a	1514	1528	0	0.933333
350	15-10_nsp3-350	GQSTQLGIEFLKR	13	ORF1a	1518	1530	0	1
351	15-10_nsp3-351	TQLGIEFLKRGDKSV	15	ORF1a	1521	1535	0	1
352	15-10_nsp3-352	EFLKRGDKSVYY	12	ORF1a	1526	1537	0	1
353	15-10_nsp3-353	LKRGDKSVYYTSNPTTF	17	ORF1a	1528	1544	0	1
354	15-10_nsp3-354	VYYTSNPTTFHL	12	ORF1a	1535	1546	0	1
355	15-10_nsp3-355	YTSNPTTFHLDGEVI	15	ORF1a	1537	1551	0	0.933333
356	15-10_nsp3-356	TTFHLDGEVITFDNL	15	ORF1a	1542	1556	0	0.933333
357	15-10_nsp3-357	DGEVITFDNLKTLL	14	ORF1a	1547	1560	0	0.928571
358	15-10_nsp3-358	ITFDNLKTLLSLREV	15	ORF1a	1551	1565	0	0.933333
359	15-10_nsp3-359	LKTLLSLREVRTIKV	15	ORF1a	1556	1570	0	0.933333
360	15-10_nsp3-360	SLREVRTIKVFTTV	14	ORF1a	1561	1574	0	0.928571
361	15-10_nsp3-361	VRTIKVFTTVDNINL	15	ORF1a	1565	1579	0	0.933333
362	15-10_nsp3-362	VFTTVDNINLHTQVV	15	ORF1a	1570	1584	0	0.866667
363	15-10_nsp3-363	DNINLHTQVVDMSM	14	ORF1a	1575	1588	0	0.857143
364	15-10_nsp3-364	LHTQVVDMSMTY	12	ORF1a	1579	1590	0	0.833333
365	15-10_nsp3-365	TQVVDMSMTYGQQF	14	ORF1a	1581	1594	0	0.928571
366	15-10_nsp3-366	DMSMTYGQQFGPTYL	15	ORF1a	1585	1599	0	0.920934
367	15-10_nsp3-367	YGQQFGPTYLDGADV	15	ORF1a	1590	1604	0	0.920934
368	15-10_nsp3-368	GPTYLDGADVTKIK	14	ORF1a	1595	1608	0	0.89091
369	15-10_nsp3-369	LDGADVTKIKPHNSH	15	ORF1a	1599	1613	0	0.910582
370	15-10_nsp3-370	VTKIKPHNSHEGKTF	15	ORF1a	1604	1618	0	0.933333
371	15-10_nsp3-371	PHNSHEGKTFYVL	13	ORF1a	1609	1621	0	1
372	15-10_nsp3-372	SHEGKTFYVLPNDDTL	16	ORF1a	1612	1627	0	1
373	15-10_nsp3-373	FYVLPNDDTLRVEAF	15	ORF1a	1618	1632	0	1
374	15-10_nsp3-374	NDDTLRVEAFEYYH	14	ORF1a	1623	1636	0	0.928571
375	15-10_nsp3-375	LRVEAFEYYHTTDPSF	16	ORF1a	1627	1642	0	0.875
376	15-10_nsp3-376	EYYHTTDPSFLGRYM	15	ORF1a	1633	1647	0	0.866667
377	15-10_nsp3-377	TDPSFLGRYMSALNH	15	ORF1a	1638	1652	0	0.866667
378	15-10_nsp3-378	LGRYMSALNHTKKWK	15	ORF1a	1643	1657	0	0.933333
379	15-10_nsp3-379	SALNHTKKWKYPQV	14	ORF1a	1648	1661	0	0.928571
380	15-10_nsp3-380	HTKKWKYPQVNGL	13	ORF1a	1652	1664	0	1
381	15-10_nsp3-381	KWKYPQVNGLTSIKW	15	ORF1a	1655	1669	0	1
382	15-10_nsp3-382	PQVNGLTSIKWA	12	ORF1a	1659	1670	0	0.916667
383	15-10_nsp3-383	VNGLTSIKWADNNCY	15	ORF1a	1661	1675	0	0.933333
384	15-10_nsp3-384	SIKWADNNCYLATAL	15	ORF1a	1666	1680	0	0.933333
385	15-10_nsp3-385	DNNCYLATALLTL	13	ORF1a	1671	1683	0	1
386	15-10_nsp3-386	CYLATALLTLQQIEL	15	ORF1a	1674	1688	0	1
387	15-10_nsp3-387	ALLTLQQIELKF	12	ORF1a	1679	1690	0	1
388	15-10_nsp3-388	LTLQQIELKFNPPAL	15	ORF1a	1681	1695	0	1
389	15-10_nsp3-389	IELKFNPPALQDAYY	15	ORF1a	1686	1700	0	1
390	15-10_nsp3-390	NPPALQDAYYRARA	14	ORF1a	1691	1704	0	1
391	15-10_nsp3-391	LQDAYYRARAGEAA	14	ORF1a	1695	1708	0	1
392	15-10_nsp3-392	YYRARAGEAANFCAL	15	ORF1a	1699	1713	0	1
393	15-10_nsp3-393	AGEAANFCALILAY	14	ORF1a	1704	1717	0	1
394	15-10_nsp3-394	ANFCALILAYCNKTV	15	ORF1a	1708	1722	0	1
395	15-10_nsp3-395	LILAYCNKTVGEL	13	ORF1a	1713	1725	0	1
396	15-10_nsp3-396	AYCNKTVGELGDVR	14	ORF1a	1716	1729	0	1
397	15-10_nsp3-397	KTVGELGDVRETMSY	15	ORF1a	1720	1734	0	1
398	15-10_nsp3-398	LGDVRETMSYLFQHA	15	ORF1a	1725	1739	0	0.933333
399	15-10_nsp3-399	ETMSYLFQHANL	12	ORF1a	1730	1741	0	0.916667
400	15-10_nsp3-400	MSYLFQHANLDSCKR	15	ORF1a	1732	1746	0	0.933333
401	15-10_nsp3-401	FQHANLDSCKRVLNV	15	ORF1a	1736	1750	0	0.933333
402	15-10_nsp3-402	LDSCKRVLNVVCK	13	ORF1a	1741	1753	0	1
403	15-10_nsp3-403	CKRVLNVVCKTCGQQ	15	ORF1a	1744	1758	0	1
404	15-10_nsp3-404	NVVCKTCGQQQTTLK	15	ORF1a	1749	1763	0	1
405	15-10_nsp3-405	TCGQQQTTLKGVEAV	15	ORF1a	1754	1768	0	1
406	15-10_nsp3-406	GQQQTTLKGVEAVMY	15	ORF1a	1756	1770	0	0.933333
407	15-10_nsp3-407	TLKGVEAVMYMGTL	14	ORF1a	1761	1774	0	0.928571
408	15-10_nsp3-408	VEAVMYMGTLSYEQF	15	ORF1a	1765	1779	0	0.933333
409	15-10_nsp3-409	YMGTLSYEQFKKGV	14	ORF1a	1770	1783	0	1
410	15-10_nsp3-410	LSYEQFKKGVQI	12	ORF1a	1774	1785	0	1
411	15-10_nsp3-411	YEQFKKGVQIPCTCGK	16	ORF1a	1776	1791	0	1
412	15-10_nsp3-412	GVQIPCTCGKQATKY	15	ORF1a	1782	1796	0	1
413	15-10_nsp3-413	CTCGKQATKYLV	12	ORF1a	1787	1798	0	1
414	15-10_nsp3-414	CGKQATKYLVQQESPF	16	ORF1a	1789	1804	0	0.9375
415	15-10_nsp3-415	KYLVQQESPFVMMSA	15	ORF1a	1795	1809	0	0.933333
416	15-10_nsp3-416	VQQESPFVMMSAPPA	15	ORF1a	1798	1812	0	0.866667
417	15-10_nsp3-417	PFVMMSAPPAQYELK	15	ORF1a	1803	1817	0	0.866667
418	15-10_nsp3-418	SAPPAQYELKHGTF	14	ORF1a	1808	1821	0	0.857143
419	15-10_nsp3-419	AQYELKHGTFTCA	13	ORF1a	1812	1824	0	0.846154
420	15-10_nsp3-420	ELKHGTFTCASEY	13	ORF1a	1815	1827	0	0.846154
421	15-10_nsp3-421	HGTFTCASEYTGNY	14	ORF1a	1818	1831	0	0.928571
422	15-10_nsp3-422	TCASEYTGNYQCGHY	15	ORF1a	1822	1836	0	0.933333
423	15-10_nsp3-423	YTGNYQCGHYKHI	13	ORF1a	1827	1839	0	1
424	15-10_nsp3-424	NYQCGHYKHITSK	13	ORF1a	1830	1842	0	0.923077
425	15-10_nsp3-425	CGHYKHITSKETLY	14	ORF1a	1833	1846	0	0.928571
426	15-10_nsp3-426	KHITSKETLYCIDGA	15	ORF1a	1837	1851	0	0.933333
427	15-10_nsp3-427	KETLYCIDGALLTK	14	ORF1a	1842	1855	0	1
428	15-10_nsp3-428	YCIDGALLTKSSEYK	15	ORF1a	1846	1860	0	0.933333
429	15-10_nsp3-429	ALLTKSSEYKGPI	13	ORF1a	1851	1863	0	0.846154
430	15-10_nsp3-430	TKSSEYKGPITDVFY	15	ORF1a	1854	1868	0	0.866667
431	15-10_nsp3-431	YKGPITDVFYKENSY	15	ORF1a	1859	1873	0	0.866667
432	15-10_nsp3-432	TDVFYKENSYTTTIK	15	ORF1a	1864	1878	0	1
433	15-10_nsp3-433	KENSYTTTIKPVTYK	15	ORF1a	1869	1883	0	1
434	15-10_nsp3-434	TTTIKPVTYKLDGVV	15	ORF1a	1874	1888	0	1
435	15-10_nsp3-435	PVTYKLDGVVCTEI	14	ORF1a	1879	1892	0	0.928571
436	15-10_nsp3-436	KLDGVVCTEIDPKL	14	ORF1a	1883	1896	0	0.928571
437	15-10_nsp3-437	VVCTEIDPKLDNYYK	15	ORF1a	1887	1901	0	0.933333
438	15-10_nsp3-438	IDPKLDNYYKKDNSY	15	ORF1a	1892	1906	0	1
439	15-10_nsp3-439	DNYYKKDNSYFTEQPI	16	ORF1a	1897	1912	0	0.9375
440	15-10_nsp3-440	DNSYFTEQPIDLV	13	ORF1a	1903	1915	0	0.923077
441	15-10_nsp3-441	YFTEQPIDLVPNQPY	15	ORF1a	1906	1920	0	1
442	15-10_nsp3-442	PIDLVPNQPYPNASF	15	ORF1a	1911	1925	0	0.896797
443	15-10_nsp3-443	PNQPYPNASFDNFKF	15	ORF1a	1916	1930	0	0.896795
444	15-10_nsp3-444	PNASFDNFKFVCDNI	15	ORF1a	1921	1935	0	0.896796
445	15-10_nsp3-445	DNFKFVCDNIKFA	13	ORF1a	1926	1938	0	1
446	15-10_nsp3-446	KFVCDNIKFADDL	13	ORF1a	1929	1941	0	1
447	15-10_nsp3-447	CDNIKFADDLNQL	13	ORF1a	1932	1944	0	1
448	15-10_nsp3-448	IKFADDLNQLTGYKK	15	ORF1a	1935	1949	0	1
449	15-10_nsp3-449	DLNQLTGYKKPASR	14	ORF1a	1940	1953	0	0.928571
450	15-10_nsp3-450	LTGYKKPASRELKV	14	ORF1a	1944	1957	0	0.928571
451	15-10_nsp3-451	KKPASRELKVTFF	13	ORF1a	1948	1960	0	1
452	15-10_nsp3-452	ASRELKVTFFPDL	13	ORF1a	1951	1963	0	1
453	15-10_nsp3-453	ELKVTFFPDLNGDVV	15	ORF1a	1954	1968	0	1
454	15-10_nsp3-454	FFPDLNGDVVAIDYK	15	ORF1a	1959	1973	0	1
455	15-10_nsp3-455	NGDVVAIDYKHY	12	ORF1a	1964	1975	0	1
456	15-10_nsp3-456	DVVAIDYKHYTPSFK	15	ORF1a	1966	1980	0	1
457	15-10_nsp3-457	DYKHYTPSFKKGAKL	15	ORF1a	1971	1985	0	1
458	15-10_nsp3-458	TPSFKKGAKLLHKPI	15	ORF1a	1976	1990	0	1
459	15-10_nsp3-459	KGAKLLHKPIVWHV	14	ORF1a	1981	1994	0	1
460	15-10_nsp3-460	LLHKPIVWHVNNA	13	ORF1a	1985	1997	0	0.923077
461	15-10_nsp3-461	KPIVWHVNNATNKA	14	ORF1a	1988	2001	0	0.928571
462	15-10_nsp3-462	WHVNNATNKATYK	13	ORF1a	1992	2004	0	0.923077
463	15-10_nsp3-463	NNATNKATYKPNTW	14	ORF1a	1995	2008	0	0.928571
464	15-10_nsp3-464	NKATYKPNTWCIRCL	15	ORF1a	1999	2013	0	1
465	15-10_nsp3-465	KPNTWCIRCLWSTK	14	ORF1a	2004	2017	0	0.91415
466	15-10_nsp3-466	WCIRCLWSTKPV	12	ORF1a	2008	2019	0	0.899842
467	15-10_nsp3-467	IRCLWSTKPVETSNSF	16	ORF1a	2010	2025	0	0.918003
468	15-10_nsp3-468	TKPVETSNSFDVLK	14	ORF1a	2016	2029	0	0.912849
469	15-10_nsp3-469	ETSNSFDVLKSEDA	14	ORF1a	2020	2033	0	0.785714
470	15-10_nsp3-470	SFDVLKSEDAQGM	13	ORF1a	2024	2036	0	0.846154
471	15-10_nsp3-471	VLKSEDAQGMDNLA	14	ORF1a	2027	2040	0	0.857143
472	15-10_nsp3-472	EDAQGMDNLACEDLK	15	ORF1a	2031	2045	0	1
473	15-10_nsp3-473	MDNLACEDLKPV	12	ORF1a	2036	2047	0	1
474	15-10_nsp3-474	NLACEDLKPVSEEVV	15	ORF1a	2038	2052	0	0.933333
475	15-10_nsp3-475	DLKPVSEEVVENPTI	15	ORF1a	2043	2057	0	0.866667
476	15-10_nsp3-476	SEEVVENPTIQKDVL	15	ORF1a	2048	2062	0	0.8
477	15-10_nsp3-477	ENPTIQKDVLECNVK	15	ORF1a	2053	2067	0	0.866667
478	15-10_nsp3-478	IQKDVLECNVKTTEV	15	ORF1a	2057	2071	0	0.933333
479	15-10_nsp3-479	LECNVKTTEVVGDII	15	ORF1a	2062	2076	0	1
480	15-10_nsp3-480	KTTEVVGDIILKPA	14	ORF1a	2067	2080	0	0.901174
481	15-10_nsp3-481	VVGDIILKPANNSLK	15	ORF1a	2071	2085	0	0.907762
482	15-10_nsp3-482	ILKPANNSLKITEEV	15	ORF1a	2076	2090	0	0.88219
483	15-10_nsp3-483	NNSLKITEEVGHTDL	15	ORF1a	2081	2095	0	0.933333
484	15-10_nsp3-484	ITEEVGHTDLMAAYV	15	ORF1a	2086	2100	0	0.933333
485	15-10_nsp3-485	GHTDLMAAYVDNSSL	15	ORF1a	2091	2105	0	1
486	15-10_nsp3-486	MAAYVDNSSLTIKK	14	ORF1a	2096	2109	0	1
487	15-10_nsp3-487	VDNSSLTIKKPNEL	14	ORF1a	2100	2113	0	0.928571
488	15-10_nsp3-488	SLTIKKPNELSRVL	14	ORF1a	2104	2117	0	0.928571
489	15-10_nsp3-489	KKPNELSRVLGLKTL	15	ORF1a	2108	2122	0	1
490	15-10_nsp3-490	LSRVLGLKTLATHGL	15	ORF1a	2113	2127	0	0.933333
491	15-10_nsp3-491	GLKTLATHGLAAV	13	ORF1a	2118	2130	0	0.893574
492	15-10_nsp3-492	TLATHGLAAVNSVPW	15	ORF1a	2121	2135	0	0.907763
493	15-10_nsp3-493	GLAAVNSVPWDTIA	14	ORF1a	2126	2139	0	0.857143
494	15-10_nsp3-494	VNSVPWDTIANYAK	14	ORF1a	2130	2143	0	0.908878
495	15-10_nsp3-495	PWDTIANYAKPFLNK	15	ORF1a	2134	2148	0	0.905763
496	15-10_nsp3-496	ANYAKPFLNKVV	12	ORF1a	2139	2150	0	0.882204
497	15-10_nsp3-497	YAKPFLNKVVSTTTNI	16	ORF1a	2141	2156	0	0.897805
498	15-10_nsp3-498	NKVVSTTTNIVTRCL	15	ORF1a	2147	2161	0	0.933333
499	15-10_nsp3-499	TTTNIVTRCLNRV	13	ORF1a	2152	2164	0	0.923077
500	15-10_nsp3-500	NIVTRCLNRVCTNYM	15	ORF1a	2155	2169	0	1
501	15-10_nsp3-501	CLNRVCTNYMPYFF	14	ORF1a	2160	2173	0	0.928571
502	15-10_nsp3-502	VCTNYMPYFFTLLL	14	ORF1a	2164	2177	0	0.928571
503	15-10_nsp3-503	YMPYFFTLLLQLCTF	15	ORF1a	2168	2182	0	0.933333
504	15-10_nsp3-504	FTLLLQLCTFTR	12	ORF1a	2173	2184	0	1
505	15-10_nsp3-505	LLLQLCTFTRSTNSR	15	ORF1a	2175	2189	0	0.896995
506	15-10_nsp3-506	CTFTRSTNSRIKASM	15	ORF1a	2180	2194	0	0.896994
507	15-10_nsp3-507	STNSRIKASMPTTIA	15	ORF1a	2185	2199	0	0.860654
508	15-10_nsp3-508	IKASMPTTIAKNTVK	15	ORF1a	2190	2204	0	0.933333
509	15-10_nsp3-509	PTTIAKNTVKSVGKF	15	ORF1a	2195	2209	0	0.933333
510	15-10_nsp3-510	KNTVKSVGKFCLEA	14	ORF1a	2200	2213	0	1
511	15-10_nsp3-511	KSVGKFCLEASFNYL	15	ORF1a	2204	2218	0	1
512	15-10_nsp3-512	FCLEASFNYLKSPNF	15	ORF1a	2209	2223	0	1
513	15-10_nsp3-513	SFNYLKSPNFSKLI	14	ORF1a	2214	2227	0	0.928571
514	15-10_nsp3-514	LKSPNFSKLINIIIW	15	ORF1a	2218	2232	0	0.933333
515	15-10_nsp3-515	FSKLINIIIWFLLL	14	ORF1a	2223	2236	0	0.857143
516	15-10_nsp3-516	INIIIWFLLLSVCL	14	ORF1a	2227	2240	0	0.785714
517	15-10_nsp3-517	IWFLLLSVCLGSLIY	15	ORF1a	2231	2245	0	0.896987
518	15-10_nsp3-518	LSVCLGSLIYSTAAL	15	ORF1a	2236	2250	0	0.896994
519	15-10_nsp3-519	GSLIYSTAALGVLM	14	ORF1a	2241	2254	0	0.811772
520	15-10_nsp3-520	YSTAALGVLMSNLGM	15	ORF1a	2245	2259	0	0.8
521	15-10_nsp3-521	LGVLMSNLGMPSY	13	ORF1a	2250	2262	0	0.846154
522	15-10_nsp3-522	LMSNLGMPSYCTGYR	15	ORF1a	2253	2267	0	0.933333
523	15-10_nsp3-523	GMPSYCTGYREGYL	14	ORF1a	2258	2271	0	1
524	15-10_nsp3-524	YCTGYREGYLNSTNV	15	ORF1a	2262	2276	0	0.866667
525	15-10_nsp3-525	REGYLNSTNVTIATY	15	ORF1a	2267	2281	0	0.866667
526	15-10_nsp3-526	NSTNVTIATYCTGSI	15	ORF1a	2272	2286	0	0.866667
527	15-10_nsp3-527	TIATYCTGSIPCSV	14	ORF1a	2277	2290	0	1
528	15-10_nsp3-528	YCTGSIPCSVCLSGL	15	ORF1a	2281	2295	0	1
529	15-10_nsp3-529	IPCSVCLSGLDSL	13	ORF1a	2286	2298	0	1
530	15-10_nsp3-530	SVCLSGLDSLDTY	13	ORF1a	2289	2301	0	0.923077
531	15-10_nsp3-531	LSGLDSLDTYPSL	13	ORF1a	2292	2304	0	0.923077
532	15-10_nsp3-532	LDSLDTYPSLETIQI	15	ORF1a	2295	2309	0	0.933333
533	15-10_nsp3-533	TYPSLETIQITISSF	15	ORF1a	2300	2314	0	0.933333
534	15-10_nsp3-534	ETIQITISSFKWDL	14	ORF1a	2305	2318	0	1
535	15-10_nsp3-535	ITISSFKWDLTAFGL	15	ORF1a	2309	2323	0	1
536	15-10_nsp3-536	FKWDLTAFGLVAEWF	15	ORF1a	2314	2328	0	1
537	15-10_nsp3-537	TAFGLVAEWFLAYIL	15	ORF1a	2319	2333	0	1
538	15-10_nsp3-538	VAEWFLAYILFTRFF	15	ORF1a	2324	2338	0	1
539	15-10_nsp3-539	LAYILFTRFFYVLGL	15	ORF1a	2329	2343	0	0.933333
540	15-10_nsp3-540	FTRFFYVLGLAAIM	14	ORF1a	2334	2347	0	0.928571
541	15-10_nsp3-541	FYVLGLAAIMQLFF	14	ORF1a	2338	2351	0	0.928571
542	15-10_nsp3-542	GLAAIMQLFFSYFAV	15	ORF1a	2342	2356	0	1
543	15-10_nsp3-543	MQLFFSYFAVHFI	13	ORF1a	2347	2359	0	1
544	15-10_nsp3-544	FFSYFAVHFISNSWL	15	ORF1a	2350	2364	0	1
545	15-10_nsp3-545	AVHFISNSWLMWLII	15	ORF1a	2355	2369	0	1
546	15-10_nsp3-546	SNSWLMWLIINLVQM	15	ORF1a	2360	2374	0	0.933333
547	15-10_nsp3-547	MWLIINLVQMAPISA	15	ORF1a	2365	2379	0	0.933333
548	15-10_nsp3-548	NLVQMAPISAMVRMY	15	ORF1a	2370	2384	0	0.933333
549	15-10_nsp3-549	APISAMVRMYIFFA	14	ORF1a	2375	2388	0	0.928571
550	15-10_nsp3-550	AMVRMYIFFASFYYV	15	ORF1a	2379	2393	0	1
551	15-10_nsp3-551	YIFFASFYYVWKSYV	15	ORF1a	2384	2398	0	1
552	15-10_nsp3-552	SFYYVWKSYVHVV	13	ORF1a	2389	2401	0	1
553	15-10_nsp3-553	YVWKSYVHVVDGCNS	15	ORF1a	2392	2406	0	0.933333
554	15-10_nsp3-554	YVHVVDGCNSSTCMM	15	ORF1a	2397	2411	0	0.933333
555	15-10_nsp3-555	DGCNSSTCMMCYKR	14	ORF1a	2402	2415	0	0.928571
556	15-10_nsp3-556	SSTCMMCYKRNRATR	15	ORF1a	2406	2420	0	0.933333
557	15-10_nsp3-557	MCYKRNRATRVECTTI	16	ORF1a	2411	2426	0	0.9375
558	15-10_nsp3-558	RATRVECTTIVNGVR	15	ORF1a	2417	2431	0	0.933333
559	15-10_nsp3-559	ECTTIVNGVRRSFYV	15	ORF1a	2422	2436	0	0.933333
560	15-10_nsp3-560	VNGVRRSFYVYA	12	ORF1a	2427	2438	0	0.916667
561	15-10_nsp3-561	GVRRSFYVYANGGK	14	ORF1a	2429	2442	0	0.928571
562	15-10_nsp3-562	SFYVYANGGKGFCKL	15	ORF1a	2433	2447	0	1
563	15-10_nsp3-563	ANGGKGFCKLHNW	13	ORF1a	2438	2450	0	1
564	15-10_nsp3-564	GKGFCKLHNWNCV	13	ORF1a	2441	2453	0	1
565	15-10_nsp3-565	FCKLHNWNCVNCDTF	15	ORF1a	2444	2458	0	1
566	15-10_nsp3-566	NWNCVNCDTFCA	12	ORF1a	2449	2460	0	1
567	15-10_nsp3-567	NCVNCDTFCAGSTFI	15	ORF1a	2451	2465	0	1
568	15-10_nsp3-568	DTFCAGSTFISDEVA	15	ORF1a	2456	2470	0	1
569	15-10_nsp3-569	GSTFISDEVARDLSL	15	ORF1a	2461	2475	0	1
570	15-10_nsp3-570	SDEVARDLSLQFKR	14	ORF1a	2466	2479	0	1
571	15-10_nsp3-571	ARDLSLQFKRPI	12	ORF1a	2470	2481	0	1
572	15-10_nsp3-572	DLSLQFKRPINPTDQSSY	18	ORF1a	2472	2489	0	0.916666
573	15-10_nsp3-573	PINPTDQSSYIVDSV	15	ORF1a	2480	2494	0	0.899999
574	15-10_nsp3-574	DQSSYIVDSVTVK	13	ORF1a	2485	2497	0	0.923077
575	15-10_nsp3-575	SYIVDSVTVKNGSIH	15	ORF1a	2488	2502	0	0.899999
576	15-10_nsp3-576	SVTVKNGSIHLYFDK	15	ORF1a	2493	2507	0	0.933333
577	15-10_nsp3-577	NGSIHLYFDKAGQK	14	ORF1a	2498	2511	0	0.928571
578	15-10_nsp3-578	HLYFDKAGQKTYERH	15	ORF1a	2502	2516	0	0.933333
579	15-10_nsp3-579	KAGQKTYERHSLSHF	15	ORF1a	2507	2521	0	0.933333
580	15-10_nsp3-580	TYERHSLSHFVNL	13	ORF1a	2512	2524	0	0.923077
581	15-10_nsp3-581	RHSLSHFVNLDNLRA	15	ORF1a	2515	2529	0	0.933333
582	15-10_nsp3-582	HFVNLDNLRANNTK	14	ORF1a	2520	2533	0	0.928571
583	15-10_nsp3-583	LDNLRANNTKGSLPI	15	ORF1a	2524	2538	0	0.866667
584	15-10_nsp3-584	ANNTKGSLPINVIVF	15	ORF1a	2529	2543	0	0.866667
585	15-10_nsp3-585	GSLPINVIVFDGKSK	15	ORF1a	2534	2548	0	0.866667
586	15-10_nsp3-586	NVIVFDGKSKCEESSA	16	ORF1a	2539	2554	0	0.9375
587	15-10_nsp3-587	GKSKCEESSAKSASV	15	ORF1a	2545	2559	0	0.933333
588	15-10_nsp3-588	EESSAKSASVYYSQL	15	ORF1a	2550	2564	0	1
589	15-10_nsp3-589	KSASVYYSQLMCQPI	15	ORF1a	2555	2569	0	1
590	15-10_nsp3-590	YYSQLMCQPILLL	13	ORF1a	2560	2572	0	1
591	15-10_nsp3-591	SQLMCQPILLLDQAL	15	ORF1a	2562	2576	0	1
592	15-10_nsp3-592	CQPILLLDQALVSDV	15	ORF1a	2566	2580	0	0.933333
593	15-10_nsp3-593	LLDQALVSDVGDSA	14	ORF1a	2571	2584	0	0.928571
594	15-10_nsp3-594	ALVSDVGDSAEVAVK	15	ORF1a	2575	2589	0	0.897001
595	15-10_nsp3-595	VGDSAEVAVKMFDAY	15	ORF1a	2580	2594	0	0.933333
596	15-10_nsp3-596	EVAVKMFDAYVNTF	14	ORF1a	2585	2598	0	0.928571
597	15-10_nsp3-597	KMFDAYVNTFSSTF	14	ORF1a	2589	2602	0	0.928571
598	15-10_nsp3-598	AYVNTFSSTFNVPM	14	ORF1a	2593	2606	0	0.901178
599	15-10_nsp3-599	TFSSTFNVPMEKLK	14	ORF1a	2597	2610	0	0.873785
600	15-10_nsp3-600	TFNVPMEKLKTLVA	14	ORF1a	2601	2614	0	0.802356
601	15-10_nsp3-601	PMEKLKTLVATAEA	14	ORF1a	2605	2618	0	0.82975
602	15-10_nsp3-602	LKTLVATAEAELAK	14	ORF1a	2609	2622	0	0.901178
603	15-10_nsp3-603	VATAEAELAKNVSL	14	ORF1a	2613	2626	0	0.928571
604	15-10_nsp3-604	EAELAKNVSLDNVL	14	ORF1a	2617	2630	0	0.928571
605	15-10_nsp3-605	AKNVSLDNVLSTFI	14	ORF1a	2621	2634	0	0.928571
606	15-10_nsp3-606	SLDNVLSTFISAAR	14	ORF1a	2625	2638	0	0.928571
607	15-10_nsp3-607	VLSTFISAARQGFV	14	ORF1a	2629	2642	0	0.928571
608	15-10_nsp3-608	FISAARQGFVDSDV	14	ORF1a	2633	2646	0	1
609	15-10_nsp3-609	ARQGFVDSDVETKDV	15	ORF1a	2637	2651	0	1
610	15-10_nsp3-610	VDSDVETKDVVECLK	15	ORF1a	2642	2656	0	1
611	15-10_nsp3-611	ETKDVVECLKLSH	13	ORF1a	2647	2659	0	1
612	15-10_nsp3-612	DVVECLKLSHQSDI	14	ORF1a	2650	2663	0	1
613	15-10_nsp3-613	CLKLSHQSDIEV	12	ORF1a	2654	2665	0	1
614	15-10_nsp3-614	KLSHQSDIEVTGDSCNNY	18	ORF1a	2656	2673	0	1
615	15-10_nsp3-615	EVTGDSCNNYMLTY	14	ORF1a	2664	2677	0	1
616	15-10_nsp3-616	DSCNNYMLTYNKV	13	ORF1a	2668	2680	0	1
617	15-10_nsp3-617	NNYMLTYNKVENM	13	ORF1a	2671	2683	0	0.923077
618	15-10_nsp3-618	MLTYNKVENMTPRDL	15	ORF1a	2674	2688	0	0.866667
619	15-10_nsp3-619	KVENMTPRDLGACI	14	ORF1a	2679	2692	0	0.857143
620	15-10_nsp3-620	MTPRDLGACIDCSAR	15	ORF1a	2683	2697	0	0.866667
621	15-10_nsp3-621	LGACIDCSARHINA	14	ORF1a	2688	2701	0	1
622	15-10_nsp3-622	IDCSARHINAQVAK	14	ORF1a	2692	2705	0	1
623	15-10_nsp3-623	ARHINAQVAKSHNIA	15	ORF1a	2696	2710	0	0.933333
624	15-10_nsp3-624	AQVAKSHNIALIWNV	15	ORF1a	2701	2715	0	0.933333
625	15-10_nsp3-625	SHNIALIWNVKDFM	14	ORF1a	2706	2719	0	0.928571
626	15-10_nsp3-626	ALIWNVKDFMSL	12	ORF1a	2710	2721	0	1
627	15-10_nsp3-627	IWNVKDFMSLSEQLR	15	ORF1a	2712	2726	0	1
628	15-10_nsp3-628	DFMSLSEQLRKQIR	14	ORF1a	2717	2730	0	1
629	15-10_nsp3-629	LSEQLRKQIRSAAKK	15	ORF1a	2721	2735	0	1
630	15-10_nsp3-630	RKQIRSAAKKNNLPF	15	ORF1a	2726	2740	0	1
631	15-10_nsp3-631	SAAKKNNLPFKLTCA	15	ORF1a	2731	2745	0	1
632	15-10_nsp3-632	NNLPFKLTCATTRQV	15	ORF1a	2736	2750	0	1
633	15-10_nsp3-633	KLTCATTRQVVNVV	14	ORF1a	2741	2754	0	1
634	15-10_nsp3-634	ATTRQVVNVVTTKIA	15	ORF1a	2745	2759	0	1
635	15-10_nsp3-4-635	VVNVVTTKIALKGGK	15	ORF1a	2750	2764	0	1
636	15-10_nsp3-4-636	TTKIALKGGKIVNNW	15	ORF1a	2755	2769	0	1
637	15-10_nsp3-4-637	LKGGKIVNNWLKQLI	15	ORF1a	2760	2774	0	1
638	15-10_nsp4-638	IVNNWLKQLIKVTLV	15	ORF1a	2765	2779	0	1
639	15-10_nsp4-639	LKQLIKVTLVFLFVA	15	ORF1a	2770	2784	0	1
640	15-10_nsp4-640	KVTLVFLFVAAIFYL	15	ORF1a	2775	2789	0	1
641	15-10_nsp4-641	FLFVAAIFYLITPVH	15	ORF1a	2780	2794	0	0.933333
642	15-10_nsp4-642	AIFYLITPVHVMSKH	15	ORF1a	2785	2799	0	0.933333
643	15-10_nsp4-643	ITPVHVMSKHTDF	13	ORF1a	2790	2802	0	0.923077
644	15-10_nsp4-644	VHVMSKHTDFSSEII	15	ORF1a	2793	2807	0	0.866667
645	15-10_nsp4-645	KHTDFSSEIIGYKAI	15	ORF1a	2798	2812	0	0.866667
646	15-10_nsp4-646	SSEIIGYKAIDGGV	14	ORF1a	2803	2816	0	0.928571
647	15-10_nsp4-647	IGYKAIDGGVTRDIA	15	ORF1a	2807	2821	0	0.933333
648	15-10_nsp4-648	IDGGVTRDIASTDTCF	16	ORF1a	2812	2827	0	0.875
649	15-10_nsp4-649	RDIASTDTCFANKHA	15	ORF1a	2818	2832	0	0.866667
650	15-10_nsp4-650	TDTCFANKHADFDTW	15	ORF1a	2823	2837	0	0.933333
651	15-10_nsp4-651	ANKHADFDTWFSQR	14	ORF1a	2828	2841	0	0.928571
652	15-10_nsp4-652	ADFDTWFSQRGGSY	14	ORF1a	2832	2845	0	0.928571
653	15-10_nsp4-653	TWFSQRGGSYTNDKA	15	ORF1a	2836	2850	0	1
654	15-10_nsp4-654	RGGSYTNDKACPLIA	15	ORF1a	2841	2855	0	1
655	15-10_nsp4-655	TNDKACPLIAAVITR	15	ORF1a	2846	2860	0	0.933333
656	15-10_nsp4-656	CPLIAAVITREVGFV	15	ORF1a	2851	2865	0	0.933333
657	15-10_nsp4-657	AVITREVGFVVPGL	14	ORF1a	2856	2869	0	0.928571
658	15-10_nsp4-658	REVGFVVPGLPGTIL	15	ORF1a	2860	2874	0	0.871614
659	15-10_nsp4-659	VVPGLPGTILRTTNGDF	17	ORF1a	2865	2881	0	0.886718
660	15-10_nsp4-660	TILRTTNGDFLHFL	14	ORF1a	2872	2885	0	0.862443
661	15-10_nsp4-661	TTNGDFLHFLPRVF	14	ORF1a	2876	2889	0	1
662	15-10_nsp4-662	DFLHFLPRVFSAV	13	ORF1a	2880	2892	0	0.923077
663	15-10_nsp4-663	HFLPRVFSAVGNICY	15	ORF1a	2883	2897	0	0.897002
664	15-10_nsp4-664	VFSAVGNICYTPSKL	15	ORF1a	2888	2902	0	0.897002
665	15-10_nsp4-665	GNICYTPSKLIEY	13	ORF1a	2893	2905	0	0.923077
666	15-10_nsp4-666	CYTPSKLIEYTDFA	14	ORF1a	2896	2909	0	0.928571
667	15-10_nsp4-667	SKLIEYTDFATSACV	15	ORF1a	2900	2914	0	0.933333
668	15-10_nsp4-668	YTDFATSACVLAA	13	ORF1a	2905	2917	0	0.923077
669	15-10_nsp4-669	FATSACVLAAECTIF	15	ORF1a	2908	2922	0	0.933333
670	15-10_nsp4-670	CVLAAECTIFKDA	13	ORF1a	2913	2925	0	1
671	15-10_nsp4-671	AAECTIFKDASGKPV	15	ORF1a	2916	2930	0	0.933333
672	15-10_nsp4-672	IFKDASGKPVPYCY	14	ORF1a	2921	2934	0	0.928571
673	15-10_nsp4-673	ASGKPVPYCYDTNVL	15	ORF1a	2925	2939	0	0.933333
674	15-10_nsp4-674	VPYCYDTNVLEGSVA	15	ORF1a	2930	2944	0	1
675	15-10_nsp4-675	DTNVLEGSVAYESLR	15	ORF1a	2935	2949	0	1
676	15-10_nsp4-676	EGSVAYESLRPDTRY	15	ORF1a	2940	2954	0	0.933333
677	15-10_nsp4-677	YESLRPDTRYVLM	13	ORF1a	2945	2957	0	0.923077
678	15-10_nsp4-678	LRPDTRYVLMDGSII	15	ORF1a	2948	2962	0	0.933333
679	15-10_nsp4-679	RYVLMDGSIIQF	12	ORF1a	2953	2964	0	1
680	15-10_nsp4-680	VLMDGSIIQFPNTYL	15	ORF1a	2955	2969	0	0.933333
681	15-10_nsp4-681	SIIQFPNTYLEGSVR	15	ORF1a	2960	2974	0	0.866667
682	15-10_nsp4-682	PNTYLEGSVRVVTTF	15	ORF1a	2965	2979	0	0.8
683	15-10_nsp4-683	EGSVRVVTTFDSEY	14	ORF1a	2970	2983	0	0.857143
684	15-10_nsp4-684	RVVTTFDSEYCRH	13	ORF1a	2974	2986	0	0.923077
685	15-10_nsp4-685	TTFDSEYCRHGTCER	15	ORF1a	2977	2991	0	0.866667
686	15-10_nsp4-686	EYCRHGTCERSEAGV	15	ORF1a	2982	2996	0	0.866667
687	15-10_nsp4-687	GTCERSEAGVCV	12	ORF1a	2987	2998	0	0.916667
688	15-10_nsp4-688	CERSEAGVCVSTSGR	15	ORF1a	2989	3003	0	1
689	15-10_nsp4-689	AGVCVSTSGRWVL	13	ORF1a	2994	3006	0	1
690	15-10_nsp4-690	CVSTSGRWVLNNDYY	15	ORF1a	2997	3011	0	1
691	15-10_nsp4-691	GRWVLNNDYYRSL	13	ORF1a	3002	3014	0	1
692	15-10_nsp4-692	VLNNDYYRSLPGVF	14	ORF1a	3005	3018	0	1
693	15-10_nsp4-693	DYYRSLPGVFCGVDA	15	ORF1a	3009	3023	0	1
694	15-10_nsp4-694	LPGVFCGVDAVNLL	14	ORF1a	3014	3027	0	1
695	15-10_nsp4-695	FCGVDAVNLLTNMF	14	ORF1a	3018	3031	0	1
696	15-10_nsp4-696	DAVNLLTNMFTPLI	14	ORF1a	3022	3035	0	1
697	15-10_nsp4-697	LLTNMFTPLIQPIGA	15	ORF1a	3026	3040	0	1
698	15-10_nsp4-698	FTPLIQPIGALDISA	15	ORF1a	3031	3045	0	1
699	15-10_nsp4-699	IQPIGALDISASIVA	15	ORF1a	3035	3049	0	1
700	15-10_nsp4-700	ALDISASIVAGGIVA	15	ORF1a	3040	3054	0	1
701	15-10_nsp4-701	ASIVAGGIVAIVV	13	ORF1a	3045	3057	0	1
702	15-10_nsp4-702	VAGGIVAIVVTCLAY	15	ORF1a	3048	3062	0	0.933333
703	15-10_nsp4-703	VAIVVTCLAYYFMRF	15	ORF1a	3053	3067	0	0.933333
704	15-10_nsp4-704	TCLAYYFMRFRRAF	14	ORF1a	3058	3071	0	0.917893
705	15-10_nsp4-705	YYFMRFRRAFGEYSH	15	ORF1a	3062	3076	0	0.914222
706	15-10_nsp4-706	FRRAFGEYSHVVAF	14	ORF1a	3067	3080	0	0.908095
707	15-10_nsp4-707	FGEYSHVVAFNTLLF	15	ORF1a	3071	3085	0	0.919205
708	15-10_nsp4-708	HVVAFNTLLFLMSF	14	ORF1a	3076	3089	0	0.928571
709	15-10_nsp4-709	FNTLLFLMSFTVLCL	15	ORF1a	3080	3094	0	0.933333
710	15-10_nsp4-710	FLMSFTVLCLTPVY	14	ORF1a	3085	3098	0	0.928571
711	15-10_nsp4-711	FTVLCLTPVYSFL	13	ORF1a	3089	3101	0	0.852499
712	15-10_nsp4-712	LCLTPVYSFLPGVY	14	ORF1a	3092	3105	0	0.928571
713	15-10_nsp4-713	PVYSFLPGVYSVIYL	15	ORF1a	3096	3110	0	0.933333
714	15-10_nsp4-714	LPGVYSVIYLYLTFY	15	ORF1a	3101	3115	0	1
715	15-10_nsp4-715	SVIYLYLTFYLTNDV	15	ORF1a	3106	3120	0	1
716	15-10_nsp4-716	YLTFYLTNDVSFLAH	15	ORF1a	3111	3125	0	0.933333
717	15-10_nsp4-717	LTNDVSFLAHIQWMV	15	ORF1a	3116	3130	0	0.933333
718	15-10_nsp4-718	SFLAHIQWMVMFTPL	15	ORF1a	3121	3135	0	0.933333
719	15-10_nsp4-719	IQWMVMFTPLVPFWI	15	ORF1a	3126	3140	0	1
720	15-10_nsp4-720	MFTPLVPFWITIAYI	15	ORF1a	3131	3145	0	0.866667
721	15-10_nsp4-721	VPFWITIAYIICI	13	ORF1a	3136	3148	0	0.769231
722	15-10_nsp4-722	WITIAYIICISTKHF	15	ORF1a	3139	3153	0	0.733333
723	15-10_nsp4-723	YIICISTKHFYWFF	14	ORF1a	3144	3157	0	0.785714
724	15-10_nsp4-724	ISTKHFYWFFSNYLK	15	ORF1a	3148	3162	0	0.933333
725	15-10_nsp4-725	FYWFFSNYLKRRVVF	15	ORF1a	3153	3167	0	1
726	15-10_nsp4-726	SNYLKRRVVFNGVSF	15	ORF1a	3158	3172	0	1
727	15-10_nsp4-727	RRVVFNGVSFSTF	13	ORF1a	3163	3175	0	1
728	15-10_nsp4-728	VFNGVSFSTFEEAAL	15	ORF1a	3166	3180	0	1
729	15-10_nsp4-729	SFSTFEEAALCTFLL	15	ORF1a	3171	3185	0	1
730	15-10_nsp4-730	EEAALCTFLLNKEMY	15	ORF1a	3176	3190	0	1
731	15-10_nsp4-731	CTFLLNKEMYLKLR	14	ORF1a	3181	3194	0	1
732	15-10_nsp4-732	LNKEMYLKLRSDVLL	15	ORF1a	3185	3199	0	1
733	15-10_nsp4-733	YLKLRSDVLLPLTQY	15	ORF1a	3190	3204	0	0.933333
734	15-10_nsp4-734	SDVLLPLTQYNRYLA	15	ORF1a	3195	3209	0	0.933333
735	15-10_nsp4-735	PLTQYNRYLALYNKY	15	ORF1a	3200	3214	0	0.866667
736	15-10_nsp4-736	NRYLALYNKYKYF	13	ORF1a	3205	3217	0	0.923077
737	15-10_nsp4-737	LALYNKYKYFSGAM	14	ORF1a	3208	3221	0	0.910898
738	15-10_nsp4-738	NKYKYFSGAMDTTSY	15	ORF1a	3212	3226	0	0.916838
739	15-10_nsp4-739	FSGAMDTTSYREAA	14	ORF1a	3217	3230	0	0.910898
740	15-10_nsp4-740	MDTTSYREAACCHLA	15	ORF1a	3221	3235	0	0.933333
741	15-10_nsp4-741	YREAACCHLAKAL	13	ORF1a	3226	3238	0	0.923077
742	15-10_nsp4-742	AACCHLAKALNDF	13	ORF1a	3229	3241	0	0.923077
743	15-10_nsp4-743	CHLAKALNDFSNSGSDV	17	ORF1a	3232	3248	0	0.882353
744	15-10_nsp4-744	NDFSNSGSDVLY	12	ORF1a	3239	3250	0	0.833333
745	15-10_nsp4-745	FSNSGSDVLYQPPQTSI	17	ORF1a	3241	3257	0	0.882353
746	15-10_nsp4-746	VLYQPPQTSITSAVL	15	ORF1a	3248	3262	0	1
747	15-10_nsp4-3Clp-747	PQTSITSAVLQSGFR	15	ORF1a	3253	3267	0	0.933333
748	15-10_nsp4-3Clp-748	TSAVLQSGFRKMAF	14	ORF1a	3258	3271	0	0.928571
749	15-10_nsp4-3Clp-749	LQSGFRKMAFPSGKV	15	ORF1a	3262	3276	0	0.866667
750	15-10_3Clp-750	RKMAFPSGKVEGCMV	15	ORF1a	3267	3281	0	0.933333
751	15-10_3Clp-751	PSGKVEGCMVQV	12	ORF1a	3272	3283	0	0.916667
752	15-10_3Clp-752	GKVEGCMVQVTCGTTTL	17	ORF1a	3274	3290	0	1
753	15-10_3Clp-753	VQVTCGTTTLNGLWL	15	ORF1a	3281	3295	0	1
754	15-10_3Clp-754	GTTTLNGLWLDDVVY	15	ORF1a	3286	3300	0	1
755	15-10_3Clp-755	NGLWLDDVVYCPRHV	15	ORF1a	3291	3305	0	1
756	15-10_3Clp-756	DDVVYCPRHVICTSEDM	17	ORF1a	3296	3312	0	0.941176
757	15-10_3Clp-757	RHVICTSEDMLNPNY	15	ORF1a	3303	3317	0	0.866667
758	15-10_3Clp-758	TSEDMLNPNYEDLLI	15	ORF1a	3308	3322	0	0.8
759	15-10_3Clp-759	LNPNYEDLLIRKSNH	15	ORF1a	3313	3327	0	0.794003
760	15-10_3Clp-760	EDLLIRKSNHNFLV	14	ORF1a	3318	3331	0	0.818216
761	15-10_3Clp-761	IRKSNHNFLVQAGNV	15	ORF1a	3322	3336	0	0.860074
762	15-10_3Clp-762	HNFLVQAGNVQLRVI	15	ORF1a	3327	3341	0	0.913371
763	15-10_3Clp-763	VQAGNVQLRVIGHSM	15	ORF1a	3331	3345	0	0.913371
764	15-10_3Clp-764	VQLRVIGHSMQNCVL	15	ORF1a	3336	3350	0	0.933333
765	15-10_3Clp-765	IGHSMQNCVLKLKV	14	ORF1a	3341	3354	0	0.915288
766	15-10_3Clp-766	MQNCVLKLKVDTA	13	ORF1a	3345	3357	0	0.894467
767	15-10_3Clp-767	CVLKLKVDTANPK	13	ORF1a	3348	3360	0	0.894467
768	15-10_3Clp-768	KLKVDTANPKTPKYK	15	ORF1a	3351	3365	0	0.908538
769	15-10_3Clp-769	TANPKTPKYKFVRI	14	ORF1a	3356	3369	0	0.928571
770	15-10_3Clp-770	KTPKYKFVRIQPGQTF	16	ORF1a	3360	3375	0	1
771	15-10_3Clp-771	FVRIQPGQTFSVLA	14	ORF1a	3366	3379	0	1
772	15-10_3Clp-772	IQPGQTFSVLACY	13	ORF1a	3369	3381	0	1
773	15-10_3Clp-773	GQTFSVLACYNGSPSGV	17	ORF1a	3372	3388	0	1
774	15-10_3Clp-774	ACYNGSPSGVYQCAM	15	ORF1a	3379	3393	0	1
775	15-10_3Clp-775	SPSGVYQCAMRPNF	14	ORF1a	3384	3397	0	1
776	15-10_3Clp-776	VYQCAMRPNFTIK	13	ORF1a	3388	3400	0	1
777	15-10_3Clp-777	CAMRPNFTIKGSFL	14	ORF1a	3391	3404	0	0.928571
778	15-10_3Clp-778	PNFTIKGSFLNGSCGSV	17	ORF1a	3395	3411	0	0.882353
779	15-10_3Clp-779	SFLNGSCGSVGFNI	14	ORF1a	3402	3415	0	0.857143
780	15-10_3Clp-780	GSCGSVGFNIDYDCV	15	ORF1a	3406	3420	0	0.933333
781	15-10_3Clp-781	VGFNIDYDCVSFCYM	15	ORF1a	3411	3425	0	0.933333
782	15-10_3Clp-782	DYDCVSFCYMHHMEL	15	ORF1a	3416	3430	0	0.933333
783	15-10_3Clp-783	SFCYMHHMELPTGVH	15	ORF1a	3421	3435	0	1
784	15-10_3Clp-784	HHMELPTGVHAGTDL	15	ORF1a	3426	3440	0	0.933333
785	15-10_3Clp-785	PTGVHAGTDLEGNFY	15	ORF1a	3431	3445	0	0.933333
786	15-10_3Clp-786	AGTDLEGNFYGPFV	14	ORF1a	3436	3449	0	0.857143
787	15-10_3Clp-787	LEGNFYGPFVDRQTA	15	ORF1a	3440	3454	0	0.886419
788	15-10_3Clp-788	YGPFVDRQTAQAA	13	ORF1a	3445	3457	0	0.792022
789	15-10_3Clp-789	FVDRQTAQAAGTDTTI	16	ORF1a	3448	3463	0	0.831018
790	15-10_3Clp-790	AQAAGTDTTITVNVL	15	ORF1a	3454	3468	0	0.866667
791	15-10_3Clp-791	TDTTITVNVLAWLYA	15	ORF1a	3459	3473	0	1
792	15-10_3Clp-792	TVNVLAWLYAAVI	13	ORF1a	3464	3476	0	1
793	15-10_3Clp-793	VLAWLYAAVINGDRW	15	ORF1a	3467	3481	0	1
794	15-10_3Clp-794	YAAVINGDRWFLNRF	15	ORF1a	3472	3486	0	0.933333
795	15-10_3Clp-795	NGDRWFLNRFTTTL	14	ORF1a	3477	3490	0	0.928571
796	15-10_3Clp-796	WFLNRFTTTLNDFNL	15	ORF1a	3481	3495	0	0.933333
797	15-10_3Clp-797	FTTTLNDFNLVAMKY	15	ORF1a	3486	3500	0	0.933333
798	15-10_3Clp-798	NDFNLVAMKYNYEPL	15	ORF1a	3491	3505	0	0.933333
799	15-10_3Clp-799	VAMKYNYEPLTQDHV	15	ORF1a	3496	3510	0	0.933333
800	15-10_3Clp-800	NYEPLTQDHVDIL	13	ORF1a	3501	3513	0	1
801	15-10_3Clp-801	PLTQDHVDILGPLSA	15	ORF1a	3504	3518	0	0.933333
802	15-10_3Clp-802	HVDILGPLSAQTGIA	15	ORF1a	3509	3523	0	0.933333
803	15-10_3Clp-803	GPLSAQTGIAVLDM	14	ORF1a	3514	3527	0	0.885795
804	15-10_3Clp-804	AQTGIAVLDMCASLK	15	ORF1a	3518	3532	0	0.879753
805	15-10_3Clp-805	AVLDMCASLKELL	13	ORF1a	3523	3535	0	0.89992
806	15-10_3Clp-806	DMCASLKELLQNGM	14	ORF1a	3526	3539	0	0.907069
807	15-10_3Clp-807	SLKELLQNGMNGRTI	15	ORF1a	3530	3544	0	1
808	15-10_3Clp-808	LQNGMNGRTILGSAL	15	ORF1a	3535	3549	0	1
809	15-10_3Clp-809	NGRTILGSALLEDEF	15	ORF1a	3540	3554	0	0.933333
810	15-10_3Clp-810	LGSALLEDEFTPFDV	15	ORF1a	3545	3559	0	0.933333
811	15-10_3Clp-811	LEDEFTPFDVVR	12	ORF1a	3550	3561	0	0.916667
812	15-10_3Clp-812	DEFTPFDVVRQCSGV	15	ORF1a	3552	3566	0	1
813	15-10_3Clp-nsp6-813	FDVVRQCSGVTFQSA	15	ORF1a	3557	3571	0	1
814	15-10_3Clp-nsp6-814	RQCSGVTFQSAVKR	14	ORF1a	3561	3574	0	1
815	15-10_3Clp-nsp6-815	GVTFQSAVKRTIK	13	ORF1a	3565	3577	0	0.923077
816	15-10_3Clp-nsp6-816	FQSAVKRTIKGTHHW	15	ORF1a	3568	3582	0	0.866667
817	15-10_nsp6-817	KRTIKGTHHWLLLTI	15	ORF1a	3573	3587	0	0.866667
818	15-10_nsp6-818	GTHHWLLLTILTSLL	15	ORF1a	3578	3592	0	0.866667
819	15-10_nsp6-819	LLLTILTSLLVLV	13	ORF1a	3583	3595	0	0.884614
820	15-10_nsp6-820	TILTSLLVLVQSTQW	15	ORF1a	3586	3600	0	0.899999
821	15-10_nsp6-821	LLVLVQSTQWSLFFF	15	ORF1a	3591	3605	0	0.899999
822	15-10_nsp6-822	VQSTQWSLFFFLY	13	ORF1a	3595	3607	0	0.923077
823	15-10_nsp6-823	TQWSLFFFLYENAFL	15	ORF1a	3598	3612	0	0.933333
824	15-10_nsp6-824	FFFLYENAFLPFAM	14	ORF1a	3603	3616	0	0.928571
825	15-10_nsp6-825	YENAFLPFAMGIIAM	15	ORF1a	3607	3621	0	0.933333
826	15-10_nsp6-826	LPFAMGIIAMSAFAM	15	ORF1a	3612	3626	0	0.933333
827	15-10_nsp6-827	GIIAMSAFAMMFVKH	15	ORF1a	3617	3631	0	0.933333
828	15-10_nsp6-828	SAFAMMFVKHKHAFL	15	ORF1a	3622	3636	0	1
829	15-10_nsp6-829	MFVKHKHAFLCLFLL	15	ORF1a	3627	3641	0	1
830	15-10_nsp6-830	KHAFLCLFLLPSLA	14	ORF1a	3632	3645	0	1
831	15-10_nsp6-831	LCLFLLPSLATVAYF	15	ORF1a	3636	3650	0	0.933333
832	15-10_nsp6-832	LPSLATVAYFNMVYM	15	ORF1a	3641	3655	0	0.933333
833	15-10_nsp6-833	TVAYFNMVYMPASWV	15	ORF1a	3646	3660	0	0.933333
834	15-10_nsp6-834	NMVYMPASWVMRIM	14	ORF1a	3651	3664	0	1
835	15-10_nsp6-835	MPASWVMRIMTWLDM	15	ORF1a	3655	3669	0	1
836	15-10_nsp6-836	VMRIMTWLDMVDTSL	15	ORF1a	3660	3674	0	1
837	15-10_nsp6-837	TWLDMVDTSLSGFKL	15	ORF1a	3665	3679	0	0.933333
838	15-10_nsp6-838	VDTSLSGFKLKDCVM	15	ORF1a	3670	3684	0	0.933333
839	15-10_nsp6-839	SGFKLKDCVMYASAV	15	ORF1a	3675	3689	0	0.933333
840	15-10_nsp6-840	KDCVMYASAVVLLIL	15	ORF1a	3680	3694	0	1
841	15-10_nsp6-841	YASAVVLLILMTAR	14	ORF1a	3685	3698	0	1
842	15-10_nsp6-842	VVLLILMTARTVY	13	ORF1a	3689	3701	0	1
843	15-10_nsp6-843	LILMTARTVYDDGAR	15	ORF1a	3692	3706	0	0.933333
844	15-10_nsp6-844	ARTVYDDGARRVWTL	15	ORF1a	3697	3711	0	0.933333
845	15-10_nsp6-845	DDGARRVWTLMNVL	14	ORF1a	3702	3715	0	0.928571
846	15-10_nsp6-846	RRVWTLMNVLTLVYK	15	ORF1a	3706	3720	0	0.933333
847	15-10_nsp6-847	LMNVLTLVYKVYY	13	ORF1a	3711	3723	0	0.923077
848	15-10_nsp6-848	VLTLVYKVYYGNAL	14	ORF1a	3714	3727	0	0.928571
849	15-10_nsp6-849	VYKVYYGNALDQAI	14	ORF1a	3718	3731	0	0.928571
850	15-10_nsp6-850	YYGNALDQAISMWAL	15	ORF1a	3722	3736	0	1
851	15-10_nsp6-851	LDQAISMWALIISV	14	ORF1a	3727	3740	0	1
852	15-10_nsp6-852	ISMWALIISVTSNY	14	ORF1a	3731	3744	0	1
853	15-10_nsp6-853	ALIISVTSNYSGVV	14	ORF1a	3735	3748	0	1
854	15-10_nsp6-854	SVTSNYSGVVTTVMF	15	ORF1a	3739	3753	0	0.933333
855	15-10_nsp6-855	YSGVVTTVMFLARGI	15	ORF1a	3744	3758	0	0.866667
856	15-10_nsp6-856	TTVMFLARGIVFMCV	15	ORF1a	3749	3763	0	0.866667
857	15-10_nsp6-857	LARGIVFMCVEYCPI	15	ORF1a	3754	3768	0	0.933333
858	15-10_nsp6-858	VFMCVEYCPIFFI	13	ORF1a	3759	3771	0	1
859	15-10_nsp6-859	CVEYCPIFFITGNTL	15	ORF1a	3762	3776	0	0.933333
860	15-10_nsp6-860	PIFFITGNTLQCIML	15	ORF1a	3767	3781	0	0.866667
861	15-10_nsp6-861	TGNTLQCIMLVYCFL	15	ORF1a	3772	3786	0	0.866667
862	15-10_nsp6-862	LQCIMLVYCFLGYF	14	ORF1a	3776	3789	0	0.928571
863	15-10_nsp6-863	MLVYCFLGYFCTCYF	15	ORF1a	3780	3794	0	1
864	15-10_nsp6-864	FLGYFCTCYFGLFCL	15	ORF1a	3785	3799	0	0.933333
865	15-10_nsp6-865	CTCYFGLFCLLNRYF	15	ORF1a	3790	3804	0	0.933333
866	15-10_nsp6-866	GLFCLLNRYFRLTL	14	ORF1a	3795	3808	0	0.928571
867	15-10_nsp6-867	LLNRYFRLTLGVYDY	15	ORF1a	3799	3813	0	1
868	15-10_nsp6-868	FRLTLGVYDYLV	12	ORF1a	3804	3815	0	1
869	15-10_nsp6-869	LTLGVYDYLVSTQEF	15	ORF1a	3806	3820	0	1
870	15-10_nsp6-870	YDYLVSTQEFRYM	13	ORF1a	3811	3823	0	1
871	15-10_nsp6-871	LVSTQEFRYMNSQGL	15	ORF1a	3814	3828	0	0.933333
872	15-10_nsp6-872	EFRYMNSQGLLPPK	14	ORF1a	3819	3832	0	0.889644
873	15-10_nsp6-873	MNSQGLLPPKNSIDA	15	ORF1a	3823	3837	0	0.860668
874	15-10_nsp6-874	LLPPKNSIDAFKLNI	15	ORF1a	3828	3842	0	0.860669
875	15-10_nsp6-875	NSIDAFKLNIKLLGV	15	ORF1a	3833	3847	0	0.866667
876	15-10_nsp6-876	FKLNIKLLGVGGK	13	ORF1a	3838	3850	0	0.923077
877	15-10_nsp6-877	NIKLLGVGGKPCIKV	15	ORF1a	3841	3855	0	1
878	15-10_nsp6-878	GVGGKPCIKVATV	13	ORF1a	3846	3858	0	1
879	15-10_nsp6-7-879	GKPCIKVATVQSKM	14	ORF1a	3849	3862	0	1
880	15-10_nsp6-7-880	IKVATVQSKMSDVK	14	ORF1a	3853	3866	0	1
881	15-10_nsp6-7-881	TVQSKMSDVKCTSVV	15	ORF1a	3857	3871	0	1
882	15-10_nsp7-882	MSDVKCTSVVLLSVL	15	ORF1a	3862	3876	0	1
883	15-10_nsp7-883	CTSVVLLSVLQQLRV	15	ORF1a	3867	3881	0	1
884	15-10_nsp7-884	LLSVLQQLRVESSSK	15	ORF1a	3872	3886	0	0.928592
885	15-10_nsp7-885	LQQLRVESSSKLWA	14	ORF1a	3876	3889	0	0.923492
886	15-10_nsp7-886	RVESSSKLWAQCVQL	15	ORF1a	3880	3894	0	0.926008
887	15-10_nsp7-887	SKLWAQCVQLHNDIL	15	ORF1a	3885	3899	0	0.897001
888	15-10_nsp7-888	AQCVQLHNDILLAK	14	ORF1a	3889	3902	0	0.928571
889	15-10_nsp7-889	VQLHNDILLAKDTTEA	16	ORF1a	3892	3907	0	1
890	15-10_nsp7-890	ILLAKDTTEAFEKMV	15	ORF1a	3898	3912	0	1
891	15-10_nsp7-891	DTTEAFEKMVSLLSV	15	ORF1a	3903	3917	0	1
892	15-10_nsp7-892	FEKMVSLLSVLLSM	14	ORF1a	3908	3921	0	1
893	15-10_nsp7-893	VSLLSVLLSMQGAV	14	ORF1a	3912	3925	0	1
894	15-10_nsp7-894	SVLLSMQGAVDINKL	15	ORF1a	3916	3930	0	0.866667
895	15-10_nsp7-895	MQGAVDINKLCEEML	15	ORF1a	3921	3935	0	0.866667
896	15-10_nsp7-896	DINKLCEEMLDNRA	14	ORF1a	3926	3939	0	0.850717
897	15-10_nsp7-8-897	LCEEMLDNRATLQAI	15	ORF1a	3930	3944	0	0.933333
898	15-10_nsp7-8-898	LDNRATLQAIASEF	14	ORF1a	3935	3948	0	0.889644
899	15-10_nsp7-8-899	ATLQAIASEFSSL	13	ORF1a	3939	3951	0	0.839235
900	15-10_nsp7-8-900	LQAIASEFSSLPSYA	15	ORF1a	3941	3955	0	0.824338
901	15-10_nsp8-901	SEFSSLPSYAAFATA	15	ORF1a	3946	3960	0	0.788007
902	15-10_nsp8-902	LPSYAAFATAQEAY	14	ORF1a	3951	3964	0	0.714286
903	15-10_nsp8-903	AAFATAQEAYEQAVA	15	ORF1a	3955	3969	0	0.666667
904	15-10_nsp8-904	AQEAYEQAVANGDSEV	16	ORF1a	3960	3975	0	0.75
905	15-10_nsp8-905	EQAVANGDSEVVLKK	15	ORF1a	3965	3979	0	0.8
906	15-10_nsp8-906	NGDSEVVLKKLKKSL	15	ORF1a	3970	3984	0	0.860671
907	15-10_nsp8-907	VVLKKLKKSLNVAK	14	ORF1a	3975	3988	0	0.850719
908	15-10_nsp8-908	KLKKSLNVAKSEFDR	15	ORF1a	3979	3993	0	0.824339
909	15-10_nsp8-909	LNVAKSEFDRDAAM	14	ORF1a	3984	3997	0	0.928571
910	15-10_nsp8-910	KSEFDRDAAMQRKL	14	ORF1a	3988	4001	0	0.928571
911	15-10_nsp8-911	DRDAAMQRKLEKMA	14	ORF1a	3992	4005	0	0.928571
912	15-10_nsp8-912	AMQRKLEKMADQAM	14	ORF1a	3996	4009	0	1
913	15-10_nsp8-913	KLEKMADQAMTQMYK	15	ORF1a	4000	4014	0	1
914	15-10_nsp8-914	ADQAMTQMYKQAR	13	ORF1a	4005	4017	0	0.923077
915	15-10_nsp8-915	AMTQMYKQARSEDKR	15	ORF1a	4008	4022	0	0.866667
916	15-10_nsp8-916	YKQARSEDKRAKV	13	ORF1a	4013	4025	0	0.692308
917	15-10_nsp8-917	ARSEDKRAKVTSAM	14	ORF1a	4016	4029	0	0.642857
918	15-10_nsp8-918	DKRAKVTSAMQTMLF	15	ORF1a	4020	4034	0	0.666667
919	15-10_nsp8-919	VTSAMQTMLFTMLRK	15	ORF1a	4025	4039	0	0.666667
920	15-10_nsp8-920	MQTMLFTMLRKL	12	ORF1a	4029	4040	0	0.75
921	15-10_nsp8-921	TMLFTMLRKLDNDAL	15	ORF1a	4031	4045	0	0.866667
922	15-10_nsp8-922	MLRKLDNDALNNII	14	ORF1a	4036	4049	0	0.928571
923	15-10_nsp8-923	LDNDALNNIINNAR	14	ORF1a	4040	4053	0	1
924	15-10_nsp8-924	ALNNIINNARDGCV	14	ORF1a	4044	4057	0	1
925	15-10_nsp8-925	IINNARDGCVPLNII	15	ORF1a	4048	4062	0	1
926	15-10_nsp8-926	RDGCVPLNIIPLTTA	15	ORF1a	4053	4067	0	0.933333
927	15-10_nsp8-927	PLNIIPLTTAAKLMV	15	ORF1a	4058	4072	0	0.893409
928	15-10_nsp8-928	PLTTAAKLMVVIPDY	15	ORF1a	4063	4077	0	0.853486
929	15-10_nsp8-929	AKLMVVIPDYNTYK	14	ORF1a	4068	4081	0	0.864409
930	15-10_nsp8-930	VVIPDYNTYKNTCDGTTF	18	ORF1a	4072	4089	0	0.833333
931	15-10_nsp8-931	YKNTCDGTTFTYASA	15	ORF1a	4080	4094	0	0.897002
932	15-10_nsp8-932	DGTTFTYASALWEI	14	ORF1a	4085	4098	0	0.928571
933	15-10_nsp8-933	FTYASALWEIQQVV	14	ORF1a	4089	4102	0	0.928571
934	15-10_nsp8-934	SALWEIQQVVDADSK	15	ORF1a	4093	4107	0	0.8
935	15-10_nsp8-935	IQQVVDADSKIVQL	14	ORF1a	4098	4111	0	0.785714
936	15-10_nsp8-936	VDADSKIVQLSEISM	15	ORF1a	4102	4116	0	0.733333
937	15-10_nsp8-937	KIVQLSEISMDNSPNL	16	ORF1a	4107	4122	0	0.9375
938	15-10_nsp8-938	EISMDNSPNLAWPLI	15	ORF1a	4113	4127	0	1
939	15-10_nsp8-939	NSPNLAWPLIVTALR	15	ORF1a	4118	4132	0	0.897002
940	15-10_nsp8-940	AWPLIVTALRANSAV	15	ORF1a	4123	4137	0	0.897002
941	15-10_nsp8-941	VTALRANSAVKL	12	ORF1a	4128	4139	0	0.871252
942	15-10_nsp8-9-942	ALRANSAVKLQNNEL	15	ORF1a	4130	4144	0	0.866667
943	15-10_nsp8-9-943	SAVKLQNNELSPVAL	15	ORF1a	4135	4149	0	0.933333
944	15-10_nsp8-9-944	LQNNELSPVALRQM	14	ORF1a	4139	4152	0	0.928571
945	15-10_nsp9-945	ELSPVALRQMSCAA	14	ORF1a	4143	4156	0	1
946	15-10_nsp9-946	VALRQMSCAAGTTQTA	16	ORF1a	4147	4162	0	1
947	15-10_nsp9-947	SCAAGTTQTACTDDNA	16	ORF1a	4153	4168	0	0.9375
948	15-10_nsp9-948	TQTACTDDNALAYY	14	ORF1a	4159	4172	0	0.857143
949	15-10_nsp9-949	CTDDNALAYYNTTK	14	ORF1a	4163	4176	0	0.714286
950	15-10_nsp9-950	NALAYYNTTKGGRFV	15	ORF1a	4167	4181	0	0.733333
951	15-10_nsp9-951	YNTTKGGRFVLALL	14	ORF1a	4172	4185	0	0.714286
952	15-10_nsp9-952	KGGRFVLALLSDL	13	ORF1a	4176	4188	0	0.769231
953	15-10_nsp9-953	RFVLALLSDLQDLKW	15	ORF1a	4179	4193	0	0.866667
954	15-10_nsp9-954	LLSDLQDLKWARFPK	15	ORF1a	4184	4198	0	0.933333
955	15-10_nsp9-955	LQDLKWARFPKSDGTGTI	18	ORF1a	4188	4205	0	0.944444
956	15-10_nsp9-956	FPKSDGTGTIYTEL	14	ORF1a	4196	4209	0	1
957	15-10_nsp9-957	DGTGTIYTELEPPCR	15	ORF1a	4200	4214	0	0.933333
958	15-10_nsp9-958	IYTELEPPCRFV	12	ORF1a	4205	4216	0	0.916667
959	15-10_nsp9-959	TELEPPCRFVTDTPK	15	ORF1a	4207	4221	0	0.933333
960	15-10_nsp9-960	PCRFVTDTPKGPKVK	15	ORF1a	4212	4226	0	1
961	15-10_nsp9-961	TDTPKGPKVKYLYFI	15	ORF1a	4217	4231	0	1
962	15-10_nsp9-962	GPKVKYLYFIKGL	13	ORF1a	4222	4234	0	1
963	15-10_nsp9-963	VKYLYFIKGLNNLNR	15	ORF1a	4225	4239	0	1
964	15-10_nsp9-964	FIKGLNNLNRGMVL	14	ORF1a	4230	4243	0	1
965	15-10_nsp9-965	LNNLNRGMVLGSLAA	15	ORF1a	4234	4248	0	1
966	15-10_nsp9-966	RGMVLGSLAATVRL	14	ORF1a	4239	4252	0	1
967	15-10_nsp9-10-967	LGSLAATVRLQAGNA	15	ORF1a	4243	4257	0	1
968	15-10_nsp9-10-968	ATVRLQAGNATEVPA	15	ORF1a	4248	4262	0	1
969	15-10_nsp9-10-969	LQAGNATEVPANSTV	15	ORF1a	4252	4266	0	1
970	15-10_nsp10-970	ATEVPANSTVLSFCA	15	ORF1a	4257	4271	0	1
971	15-10_nsp10-971	ANSTVLSFCAFAVDA	15	ORF1a	4262	4276	0	1
972	15-10_nsp10-972	LSFCAFAVDAAKAYK	15	ORF1a	4267	4281	0	1
973	15-10_nsp10-973	FAVDAAKAYKDYLA	14	ORF1a	4272	4285	0	1
974	15-10_nsp10-974	AAKAYKDYLASGGQPI	16	ORF1a	4276	4291	0	1
975	15-10_nsp10-975	DYLASGGQPITNCVK	15	ORF1a	4282	4296	0	1
976	15-10_nsp10-976	GGQPITNCVKMLCTH	15	ORF1a	4287	4301	0	1
977	15-10_nsp10-977	TNCVKMLCTHTGTGQA	16	ORF1a	4292	4307	0	0.9375
978	15-10_nsp10-978	LCTHTGTGQAITV	13	ORF1a	4298	4310	0	0.923077
979	15-10_nsp10-979	HTGTGQAITVTPEA	14	ORF1a	4301	4314	0	0.928571
980	15-10_nsp10-980	GQAITVTPEANM	12	ORF1a	4305	4316	0	1
981	15-10_nsp10-981	AITVTPEANMDQESF	15	ORF1a	4307	4321	0	0.933333
982	15-10_nsp10-982	PEANMDQESFGGA	13	ORF1a	4312	4324	0	0.923077
983	15-10_nsp10-983	NMDQESFGGASCCLY	15	ORF1a	4315	4329	0	0.933333
984	15-10_nsp10-984	SFGGASCCLYCRCHI	15	ORF1a	4320	4334	0	0.933333
985	15-10_nsp10-985	SCCLYCRCHIDH	12	ORF1a	4325	4336	0	1
986	15-10_nsp10-986	CLYCRCHIDHPNPK	14	ORF1a	4327	4340	0	1
987	15-10_nsp10-987	RCHIDHPNPKGFCDL	15	ORF1a	4331	4345	0	1
988	15-10_nsp10-988	HPNPKGFCDLKGKYV	15	ORF1a	4336	4350	0	1
989	15-10_nsp10-989	GFCDLKGKYVQI	12	ORF1a	4341	4352	0	1
990	15-10_nsp10-990	CDLKGKYVQIPTTCA	15	ORF1a	4343	4357	0	1
991	15-10_nsp10-991	KYVQIPTTCANDPV	14	ORF1a	4348	4361	0	1
992	15-10_nsp10-992	IPTTCANDPVGFTLK	15	ORF1a	4352	4366	0	1
993	15-10_nsp10-993	ANDPVGFTLKNTV	13	ORF1a	4357	4369	0	1
994	15-10_nsp10-994	PVGFTLKNTVCTV	13	ORF1a	4360	4372	0	1
995	15-10_nsp10-995	FTLKNTVCTVCGMWK	15	ORF1a	4363	4377	0	1
996	15-10_nsp10-996	TVCTVCGMWKGY	12	ORF1a	4368	4379	0	1
997	15-10_nsp10-997	CTVCGMWKGYGCSCDQL	17	ORF1a	4370	4386	0	0.941176
998	15-10_nsp10-998	KGYGCSCDQLREPML	15	ORF1a	4377	4391	0	0.866667
999	15-10_nsp10-11-999	SCDQLREPMLQSADA	15	ORF1a	4382	4396	0	0.8
1000	15-10_nsp10-11-1000	REPMLQSADAQSFL	14	ORF1a	4387	4400	0	0.928571
1001	15-10_nsp10-11-1001	LQSADAQSFLNGFAV	15	ORF1a	4391	4405	0	0.933333
1002	15-10_nsp11-1002	SADAQSFLNGFAV	13	ORF1a	4393	4405	0	0.923077
1003	15-10_Pol-1003	SADAQSFLNRVCGV	14	ORF1ab
1004	15-10_Pol-1004	AQSFLNRVCGVSAAR	15	ORF1ab
1005	15-10_Pol-1005	NRVCGVSAARLTPCG	15	ORF1ab
1006	15-10_Pol-1006	VSAARLTPCGTGTSTDV	17	ORF1ab	5	21	0	0.941176
1007	15-10_Pol-1007	PCGTGTSTDVVYRAF	15	ORF1ab	12	26	0	0.933333
1008	15-10_Pol-1008	TSTDVVYRAFDIY	13	ORF1ab	17	29	0	1
1009	15-10_Pol-1009	DVVYRAFDIYNDKVA	15	ORF1ab	20	34	0	1
1010	15-10_Pol-1010	AFDIYNDKVAGFAKF	15	ORF1ab	25	39	0	0.933333
1011	15-10_Pol-1011	NDKVAGFAKFLK	12	ORF1ab	30	41	0	0.916667
1012	15-10_Pol-1012	KVAGFAKFLKTNCCR	15	ORF1ab	32	46	0	0.899999
1013	15-10_Pol-1013	AKFLKTNCCRFQEK	14	ORF1ab	37	50	0	0.928571
1014	15-10_Pol-1014	KTNCCRFQEKDEDDNL	16	ORF1ab	41	56	0	0.9375
1015	15-10_Pol-1015	FQEKDEDDNLIDSYF	15	ORF1ab	47	61	0	1
1016	15-10_Pol-1016	EDDNLIDSYFVVKRH	15	ORF1ab	52	66	0	1
1017	15-10_Pol-1017	IDSYFVVKRHTFSNY	15	ORF1ab	57	71	0	1
1018	15-10_Pol-1018	VVKRHTFSNYQH	12	ORF1ab	62	73	0	1
1019	15-10_Pol-1019	KRHTFSNYQHEETIY	15	ORF1ab	64	78	0	0.886297
1020	15-10_Pol-1020	SNYQHEETIYNLLK	14	ORF1ab	69	82	0	0.878176
1021	15-10_Pol-1021	HEETIYNLLKDCPAV	15	ORF1ab	73	87	0	0.86278
1022	15-10_Pol-1022	YNLLKDCPAVAKHDF	15	ORF1ab	78	92	0	0.925441
1023	15-10_Pol-1023	DCPAVAKHDFFKFRI	15	ORF1ab	83	97	0	0.917547
1024	15-10_Pol-1024	AKHDFFKFRIDGDMV	15	ORF1ab	88	102	0	0.903064
1025	15-10_Pol-1025	FKFRIDGDMVPHISR	15	ORF1ab	93	107	0	0.86067
1026	15-10_Pol-1026	DGDMVPHISRQRLTK	15	ORF1ab	98	112	0	0.897002
1027	15-10_Pol-1027	PHISRQRLTKYTMA	14	ORF1ab	103	116	0	1
1028	15-10_Pol-1028	RQRLTKYTMADLVYA	15	ORF1ab	107	121	0	1
1029	15-10_Pol-1029	KYTMADLVYALRHF	14	ORF1ab	112	125	0	1
1030	15-10_Pol-1030	ADLVYALRHFDEGNCDTL	18	ORF1ab	116	133	0	1
1031	15-10_Pol-1031	HFDEGNCDTLKEILV	15	ORF1ab	124	138	0	1
1032	15-10_Pol-1032	NCDTLKEILVTY	12	ORF1ab	129	140	0	1
1033	15-10_Pol-1033	DTLKEILVTYNCCDDDY	17	ORF1ab	131	147	0	1
1034	15-10_Pol-1034	VTYNCCDDDYFNKK	14	ORF1ab	138	151	0	1
1035	15-10_Pol-1035	CCDDDYFNKKDWYDF	15	ORF1ab	142	156	0	1
1036	15-10_Pol-1036	YFNKKDWYDFVENPDI	16	ORF1ab	147	162	0	1
1037	15-10_Pol-1037	WYDFVENPDILRVYA	15	ORF1ab	153	167	0	1
1038	15-10_Pol-1038	ENPDILRVYANLGER	15	ORF1ab	158	172	0	0.933333
1039	15-10_Pol-1039	LRVYANLGERVRQAL	15	ORF1ab	163	177	0	0.866667
1040	15-10_Pol-1040	NLGERVRQALLKTV	14	ORF1ab	168	181	0	0.857143
1041	15-10_Pol-1041	RVRQALLKTVQFCDA	15	ORF1ab	172	186	0	0.866667
1042	15-10_Pol-1042	LLKTVQFCDAMRNA	14	ORF1ab	177	190	0	0.928571
1043	15-10_Pol-1043	VQFCDAMRNAGIVGV	15	ORF1ab	181	195	0	0.8
1044	15-10_Pol-1044	AMRNAGIVGVLTL	13	ORF1ab	186	198	0	0.846154
1045	15-10_Pol-1045	NAGIVGVLTLDNQDL	15	ORF1ab	189	203	0	0.8
1046	15-10_Pol-1046	GVLTLDNQDLNGNWY	15	ORF1ab	194	208	0	0.933333
1047	15-10_Pol-1047	DNQDLNGNWYDFGDF	15	ORF1ab	199	213	0	0.866667
1048	15-10_Pol-1048	NGNWYDFGDFIQTTP	15	ORF1ab	204	218	0	0.933333
1049	15-10_Pol-1049	DFGDFIQTTPGSGV	14	ORF1ab	209	222	0	0.857143
1050	15-10_Pol-1050	FIQTTPGSGVPVV	13	ORF1ab	213	225	0	0.846154
1051	15-10_Pol-1051	TTPGSGVPVVDSYY	14	ORF1ab	216	229	0	0.928571
1052	15-10_Pol-1052	SGVPVVDSYYSLLM	14	ORF1ab	220	233	0	0.928571
1053	15-10_Pol-1053	VVDSYYSLLMPILTL	15	ORF1ab	224	238	0	1
1054	15-10_Pol-1054	YSLLMPILTLTRAL	14	ORF1ab	229	242	0	1
1055	15-10_Pol-1055	MPILTLTRALTAESH	15	ORF1ab	233	247	0	1
1056	15-10_Pol-1056	LTRALTAESHVDTDL	15	ORF1ab	238	252	0	0.933333
1057	15-10_Pol-1057	TAESHVDTDLTKPYI	15	ORF1ab	243	257	0	0.833332
1058	15-10_Pol-1058	VDTDLTKPYIKWDLL	15	ORF1ab	248	262	0	0.833332
1059	15-10_Pol-1059	TKPYIKWDLLKYDF	14	ORF1ab	253	266	0	0.903375
1060	15-10_Pol-1060	IKWDLLKYDFTEERL	15	ORF1ab	257	271	0	1
1061	15-10_Pol-1061	LKYDFTEERLKLFDR	15	ORF1ab	262	276	0	1
1062	15-10_Pol-1062	TEERLKLFDRYFKYW	15	ORF1ab	267	281	0	1
1063	15-10_Pol-1063	KLFDRYFKYWDQTYH	15	ORF1ab	272	286	0	1
1064	15-10_Pol-1064	YFKYWDQTYHPNCV	14	ORF1ab	277	290	0	0.928571
1065	15-10_Pol-1065	WDQTYHPNCVNCL	13	ORF1ab	281	293	0	0.923077
1066	15-10_Pol-1066	TYHPNCVNCLDDRCI	15	ORF1ab	284	298	0	0.933333
1067	15-10_Pol-1067	CVNCLDDRCILHCA	14	ORF1ab	289	302	0	0.928571
1068	15-10_Pol-1068	LDDRCILHCANFNVL	15	ORF1ab	293	307	0	1
1069	15-10_Pol-1069	ILHCANFNVLFSTVF	15	ORF1ab	298	312	0	1
1070	15-10_Pol-1070.12P	NFNVLFSTVFPPTSF	15	ORF1ab	303	317	1	0.933333
1070	15-10_Pol-1070.12L	NFNVLFSTVFPLTSF	15	ORF1ab	303	317	1	0.933333
1071	15-10_Pol-1071.7P	FSTVFPPTSFGPLVR	15	ORF1ab	308	322	1	0.932842
1071	15-10_Pol-1071.7L	FSTVFPLTSFGPLVR	15	ORF1ab	308	322	1	0.932842
1072	15-10_Pol-1072.2P	PPTSFGPLVRKIFV	14	ORF1ab	313	326	1	0.927519
1072	15-10_Pol-1072.2L	PLTSFGPLVRKIFV	14	ORF1ab	313	326	1	0.927519
1073	15-10_Pol-1073	FGPLVRKIFVDGVPF	15	ORF1ab	317	331	0	0.866667
1074	15-10_Pol-1074	RKIFVDGVPFVV	12	ORF1ab	322	333	0	0.833333
1075	15-10_Pol-1075	IFVDGVPFVVSTGYH	15	ORF1ab	324	338	0	0.933333
1076	15-10_Pol-1076	VPFVVSTGYHFREL	14	ORF1ab	329	342	0	1
1077	15-10_Pol-1077	VSTGYHFRELGVVH	14	ORF1ab	333	346	0	1
1078	15-10_Pol-1078	YHFRELGVVHNQDV	14	ORF1ab	337	350	0	1
1079	15-10_Pol-1079	ELGVVHNQDVNLH	13	ORF1ab	341	353	0	1
1080	15-10_Pol-1080	VVHNQDVNLHSSRL	14	ORF1ab	344	357	0	1
1081	15-10_Pol-1081	NQDVNLHSSRLSFK	14	ORF1ab	347	360	0	1
1082	15-10_Pol-1082	NLHSSRLSFKELLVY	15	ORF1ab	351	365	0	0.933333
1083	15-10_Pol-1083	RLSFKELLVYAADPA	15	ORF1ab	356	370	0	0.933333
1084	15-10_Pol-1084	ELLVYAADPAMHAA	14	ORF1ab	361	374	0	0.928571
1085	15-10_Pol-1085	YAADPAMHAASGNLL	15	ORF1ab	365	379	0	1
1086	15-10_Pol-1086	AMHAASGNLLLDKR	14	ORF1ab	370	383	0	1
1087	15-10_Pol-1087	ASGNLLLDKRTTCF	14	ORF1ab	374	387	0	1
1088	15-10_Pol-1088	LLLDKRTTCFSVAAL	15	ORF1ab	378	392	0	1
1089	15-10_Pol-1089	RTTCFSVAALTNNVA	15	ORF1ab	383	397	0	0.933333
1090	15-10_Pol-1090	SVAALTNNVAFQTVK	15	ORF1ab	388	402	0	0.933333
1091	15-10_Pol-1091	TNNVAFQTVKPGNF	14	ORF1ab	393	406	0	0.928571
1092	15-10_Pol-1092	AFQTVKPGNFNKDFY	15	ORF1ab	397	411	0	0.933333
1093	15-10_Pol-1093	KPGNFNKDFYDFAV	14	ORF1ab	402	415	0	0.928571
1094	15-10_Pol-1094	FNKDFYDFAVSKGFF	15	ORF1ab	406	420	0	0.897
1095	15-10_Pol-1095	YDFAVSKGFFKEGSSV	16	ORF1ab	411	426	0	0.903438
1096	15-10_Pol-1096	KGFFKEGSSVELKHF	15	ORF1ab	417	431	0	0.897001
1097	15-10_Pol-1097	EGSSVELKHFFFA	13	ORF1ab	422	434	0	0.923077
1098	15-10_Pol-1098	SVELKHFFFAQDGNA	15	ORF1ab	425	439	0	0.866667
1099	15-10_Pol-1099	HFFFAQDGNAAISDY	15	ORF1ab	430	444	0	0.897001
1100	15-10_Pol-1100	AQDGNAAISDYDYYR	15	ORF1ab	434	448	0	0.860669
1101	15-10_Pol-1101	AAISDYDYYRYNL	13	ORF1ab	439	451	0	0.881155
1102	15-10_Pol-1102	SDYDYYRYNLPTM	13	ORF1ab	442	454	0	0.923077
1103	15-10_Pol-1103	DYYRYNLPTMCDIR	14	ORF1ab	445	458	0	0.857143
1104	15-10_Pol-1104	YNLPTMCDIRQLLFV	15	ORF1ab	449	463	0	0.933333
1105	15-10_Pol-1105	MCDIRQLLFVVEVV	14	ORF1ab	454	467	0	0.928571
1106	15-10_Pol-1106	RQLLFVVEVVDKYF	14	ORF1ab	458	471	0	1
1107	15-10_Pol-1107	FVVEVVDKYFDCY	13	ORF1ab	462	474	0	1
1108	15-10_Pol-1108	EVVDKYFDCYDGGCI	15	ORF1ab	465	479	0	1
1109	15-10_Pol-1109	YFDCYDGGCINANQV	15	ORF1ab	470	484	0	0.933333
1110	15-10_Pol-1110	DGGCINANQVIVNNL	15	ORF1ab	475	489	0	0.933333
1111	15-10_Pol-1111	NANQVIVNNLDKSA	14	ORF1ab	480	493	0	0.928571
1112	15-10_Pol-1112	VIVNNLDKSAGFPF	14	ORF1ab	484	497	0	1
1113	15-10_Pol-1113	NLDKSAGFPFNKWGK	15	ORF1ab	488	502	0	1
1114	15-10_Pol-1114	AGFPFNKWGKARLYY	15	ORF1ab	493	507	0	1
1115	15-10_Pol-1115	NKWGKARLYYDSMSY	15	ORF1ab	498	512	0	1
1116	15-10_Pol-1116	ARLYYDSMSYEDQDA	15	ORF1ab	503	517	0	1
1117	15-10_Pol-1117	DSMSYEDQDALFAY	14	ORF1ab	508	521	0	1
1118	15-10_Pol-1118	YEDQDALFAYTKRNV	15	ORF1ab	512	526	0	1
1119	15-10_Pol-1119	ALFAYTKRNVIPTI	14	ORF1ab	517	530	0	1
1120	15-10_Pol-1120	YTKRNVIPTITQMNL	15	ORF1ab	521	535	0	1
1121	15-10_Pol-1121	VIPTITQMNLKYAI	14	ORF1ab	526	539	0	1
1122	15-10_Pol-1122	ITQMNLKYAISAKNR	15	ORF1ab	530	544	0	1
1123	15-10_Pol-1123	LKYAISAKNRARTVA	15	ORF1ab	535	549	0	0.933333
1124	15-10_Pol-1124	SAKNRARTVAGVSI	14	ORF1ab	540	553	0	0.928571
1125	15-10_Pol-1125	RARTVAGVSICSTM	14	ORF1ab	544	557	0	0.857143
1126	15-10_Pol-1126	VAGVSICSTMTNRQF	15	ORF1ab	548	562	0	0.933333
1127	15-10_Pol-1127	ICSTMTNRQFHQKLL	15	ORF1ab	553	567	0	0.933333
1128	15-10_Pol-1128	TNRQFHQKLLKSIAA	15	ORF1ab	558	572	0	1
1129	15-10_Pol-1129	HQKLLKSIAATRGA	14	ORF1ab	563	576	0	0.928571
1130	15-10_Pol-1130	LKSIAATRGATVVI	14	ORF1ab	567	580	0	0.928571
1131	15-10_Pol-1131	AATRGATVVIGTSKF	15	ORF1ab	571	585	0	0.933333
1132	15-10_Pol-1132	ATVVIGTSKFYGGWH	15	ORF1ab	576	590	0	0.933333
1133	15-10_Pol-1133	GTSKFYGGWHNMLK	14	ORF1ab	581	594	0	1
1134	15-10_Pol-1134	FYGGWHNMLKTVY	13	ORF1ab	585	597	0	1
1135	15-10_Pol-1135	GWHNMLKTVYSDV	13	ORF1ab	588	600	0	1
1136	15-10_Pol-1136	NMLKTVYSDVENPHL	15	ORF1ab	591	605	0	1
1137	15-10_Pol-1137	VYSDVENPHLMGWDY	15	ORF1ab	596	610	0	1
1138	15-10_Pol-1138	ENPHLMGWDYPKCDR	15	ORF1ab	601	615	0	1
1139	15-10_Pol-1139	MGWDYPKCDRAMPNM	15	ORF1ab	606	620	0	1
1140	15-10_Pol-1140	PKCDRAMPNMLRIMA	15	ORF1ab	611	625	0	1
1141	15-10_Pol-1141	AMPNMLRIMASLVLA	15	ORF1ab	616	630	0	1
1142	15-10_Pol-1142	LRIMASLVLARKH	13	ORF1ab	621	633	0	1
1143	15-10_Pol-1143	MASLVLARKHTTCCSL	16	ORF1ab	624	639	0	1
1144	15-10_Pol-1144	ARKHTTCCSLSHRFY	15	ORF1ab	630	644	0	1
1145	15-10_Pol-1145	TCCSLSHRFYRLA	13	ORF1ab	635	647	0	1
1146	15-10_Pol-1146	SLSHRFYRLANECA	14	ORF1ab	638	651	0	0.928571
1147	15-10_Pol-1147	RFYRLANECAQVL	13	ORF1ab	642	654	0	0.923077
1148	15-10_Pol-1148	RLANECAQVLSEMVM	15	ORF1ab	645	659	0	0.933333
1149	15-10_Pol-1149	CAQVLSEMVMCGGSL	15	ORF1ab	650	664	0	0.933333
1150	15-10_Pol-1150	SEMVMCGGSLYVK	13	ORF1ab	655	667	0	0.692308
1151	15-10_Pol-1151	VMCGGSLYVKPGGTS	15	ORF1ab	658	672	0	0.733333
1152	15-10_Pol-1152	SLYVKPGGTSSGDA	14	ORF1ab	663	676	0	0.785714
1153	15-10_Pol-1153	KPGGTSSGDATTAYA	15	ORF1ab	667	681	0	0.8
1154	15-10_Pol-1154	SSGDATTAYANSVF	14	ORF1ab	672	685	0	1
1155	15-10_Pol-1155	ATTAYANSVFNICQA	15	ORF1ab	676	690	0	1
1156	15-10_Pol-1156	ANSVFNICQAVTANV	15	ORF1ab	681	695	0	1
1157	15-10_Pol-1157	NICQAVTANVNALL	14	ORF1ab	686	699	0	1
1158	15-10_Pol-1158	AVTANVNALLSTDGNK	16	ORF1ab	690	705	0	1
1159	15-10_Pol-1159	NALLSTDGNKIADKY	15	ORF1ab	696	710	0	0.933333
1160	15-10_Pol-1160	TDGNKIADKYVRNL	14	ORF1ab	701	714	0	0.928571
1161	15-10_Pol-1161	KIADKYVRNLQHRLY	15	ORF1ab	705	719	0	0.933333
1162	15-10_Pol-1162	YVRNLQHRLYECLYR	15	ORF1ab	710	724	0	1
1163	15-10_Pol-1163	LQHRLYECLYRNRDV	15	ORF1ab	714	728	0	1
1164	15-10_Pol-1164	YECLYRNRDVDTDFV	15	ORF1ab	719	733	0	1
1165	15-10_Pol-1165	RNRDVDTDFVNEFYA	15	ORF1ab	724	738	0	0.933333
1166	15-10_Pol-1166	DTDFVNEFYAYLRKH	15	ORF1ab	729	743	0	0.933333
1167	15-10_Pol-1167	NEFYAYLRKHFSMMI	15	ORF1ab	734	748	0	0.933333
1168	15-10_Pol-1168	YLRKHFSMMILSDDA	15	ORF1ab	739	753	0	1
1169	15-10_Pol-1169	FSMMILSDDAVVCF	14	ORF1ab	744	757	0	1
1170	15-10_Pol-1170	ILSDDAVVCFNSTYA	15	ORF1ab	748	762	0	0.933333
1171	15-10_Pol-1171	AVVCFNSTYASQGLV	15	ORF1ab	753	767	0	0.913372
1172	15-10_Pol-1172	NSTYASQGLVASIK	14	ORF1ab	758	771	0	0.885788
1173	15-10_Pol-1173	ASQGLVASIKNFKSV	15	ORF1ab	762	776	0	0.893402
1174	15-10_Pol-1174	VASIKNFKSVLYY	13	ORF1ab	767	779	0	0.923077
1175	15-10_Pol-1175	IKNFKSVLYYQNNVF	15	ORF1ab	770	784	0	0.933333
1176	15-10_Pol-1176	SVLYYQNNVFMSEAK	15	ORF1ab	775	789	0	1
1177	15-10_Pol-1177	YQNNVFMSEAKCW	13	ORF1ab	779	791	0	1
1178	15-10_Pol-1178	NVFMSEAKCWTETDL	15	ORF1ab	782	796	0	1
1179	15-10_Pol-1179	EAKCWTETDLTKGPH	15	ORF1ab	787	801	0	0.933333
1180	15-10_Pol-1180	TETDLTKGPHEF	12	ORF1ab	792	803	0	0.916667
1181	15-10_Pol-1181	TDLTKGPHEFCSQH	14	ORF1ab	794	807	0	0.928571
1182	15-10_Pol-1182	KGPHEFCSQHTMLVK	15	ORF1ab	798	812	0	0.933333
1183	15-10_Pol-1183	FCSQHTMLVKQGDDY	15	ORF1ab	803	817	0	0.866667
1184	15-10_Pol-1184	TMLVKQGDDYVYLPY	15	ORF1ab	808	822	0	0.8
1185	15-10_Pol-1185	KQGDDYVYLPYPDPSR	16	ORF1ab	812	827	0	0.8125
1186	15-10_Pol-1186	VYLPYPDPSRILGA	14	ORF1ab	818	831	0	0.928571
1187	15-10_Pol-1187	YPDPSRILGAGCFV	14	ORF1ab	822	835	0	0.928571
1188	15-10_Pol-1188	SRILGAGCFVDDIVK	15	ORF1ab	826	840	0	0.933333
1189	15-10_Pol-1189	AGCFVDDIVKTDGTL	15	ORF1ab	831	845	0	0.933333
1190	15-10_Pol-1190	DDIVKTDGTLMIERF	15	ORF1ab	836	850	0	1
1191	15-10_Pol-1191	TDGTLMIERFVSLAI	15	ORF1ab	841	855	0	1
1192	15-10_Pol-1192	MIERFVSLAIDAYPL	15	ORF1ab	846	860	0	1
1193	15-10_Pol-1193	VSLAIDAYPLTKH	13	ORF1ab	851	863	0	1
1194	15-10_Pol-1194	AIDAYPLTKHPNQEY	15	ORF1ab	854	868	0	0.933333
1195	15-10_Pol-1195	PLTKHPNQEYADVFH	15	ORF1ab	859	873	0	0.897001
1196	15-10_Pol-1196	PNQEYADVFHLYLQY	15	ORF1ab	864	878	0	0.897001
1197	15-10_Pol-1197	ADVFHLYLQYIRKLH	15	ORF1ab	869	883	0	0.933333
1198	15-10_Pol-1198	LYLQYIRKLHDEL	13	ORF1ab	874	886	0	1
1199	15-10_Pol-1199	LQYIRKLHDELTGHM	15	ORF1ab	876	890	0	1
1200	15-10_Pol-1200	KLHDELTGHMLDMY	14	ORF1ab	881	894	0	1
1201	15-10_Pol-1201	ELTGHMLDMYSVML	14	ORF1ab	885	898	0	1
1202	15-10_Pol-1202	HMLDMYSVMLTNDNTSR	17	ORF1ab	889	905	0	0.941176
1203	15-10_Pol-1203	VMLTNDNTSRYW	12	ORF1ab	896	907	0	0.916667
1204	15-10_Pol-1204	LTNDNTSRYWEPEFY	15	ORF1ab	898	912	0	0.933333
1205	15-10_Pol-1205	TSRYWEPEFYEAMY	14	ORF1ab	903	916	0	0.928571
1206	15-10_Pol-1206	WEPEFYEAMYTPHTV	15	ORF1ab	907	921	0	1
1207	15-10_Pol-Hel-1207	YEAMYTPHTVLQAV	14	ORF1ab	912	925	0	0.928571
1208	15-10_Pol-Hel-1208	YTPHTVLQAVGACVL	15	ORF1ab	916	930	0	0.866667
1209	15-10_Pol-Hel-1209	VLQAVGACVLCNSQTSL	17	ORF1ab	921	937	0	0.764706
1210	15-10_Hel-1210	CVLCNSQTSLRCGA	14	ORF1ab	928	941	0	0.850718
1211	15-10_Hel-1211	NSQTSLRCGACIRR	14	ORF1ab	932	945	0	0.850718
1212	15-10_Hel-1212	SLRCGACIRRPFL	13	ORF1ab	936	948	0	0.923077
1213	15-10_Hel-1213	CGACIRRPFLCCK	13	ORF1ab	939	951	0	0.923077
1214	15-10_Hel-1214	CIRRPFLCCKCCYDH	15	ORF1ab	942	956	0	1
1215	15-10_Hel-1215	FLCCKCCYDHVI	12	ORF1ab	947	958	0	1
1216	15-10_Hel-1216	CCKCCYDHVISTSHK	15	ORF1ab	949	963	0	1
1217	15-10_Hel-1217	YDHVISTSHKLVLSV	15	ORF1ab	954	968	0	1
1218	15-10_Hel-1218	STSHKLVLSVNPYV	14	ORF1ab	959	972	0	0.857143
1219	15-10_Hel-1219	KLVLSVNPYVCNA	13	ORF1ab	963	975	0	0.769231
1220	15-10_Hel-1220	LSVNPYVCNAPGCDV	15	ORF1ab	966	980	0	0.733333
1221	15-10_Hel-1221	YVCNAPGCDVTDV	13	ORF1ab	971	983	0	0.692308
1222	15-10_Hel-1222	NAPGCDVTDVTQLYL	15	ORF1ab	974	988	0	0.8
1223	15-10_Hel-1223	DVTDVTQLYLGGMSY	15	ORF1ab	979	993	0	0.933333
1224	15-10_Hel-1224	TQLYLGGMSYYCKSH	15	ORF1ab	984	998	0	0.933333
1225	15-10_Hel-1225	GGMSYYCKSHKPPI	14	ORF1ab	989	1002	0	0.85714
1226	15-10_Hel-1226	YYCKSHKPPISFPL	14	ORF1ab	993	1006	0	0.85714
1227	15-10_Hel-1227	SHKPPISFPLCA	12	ORF1ab	997	1008	0	0.83333
1228	15-10_Hel-1228	KPPISFPLCANGQVF	15	ORF1ab	999	1013	0	0.899999
1229	15-10_Hel-1229	FPLCANGQVFGLYK	14	ORF1ab	1004	1017	0	0.928571
1230	15-10_Hel-1230	ANGQVFGLYKNTCV	14	ORF1ab	1008	1021	0	0.928571
1231	15-10_Hel-1231	VFGLYKNTCVGSDNV	15	ORF1ab	1012	1026	0	0.933333
1232	15-10_Hel-1232	KNTCVGSDNVTDFNA	15	ORF1ab	1017	1031	0	1
1233	15-10_Hel-1233	GSDNVTDFNAIA	12	ORF1ab	1022	1033	0	1
1234	15-10_Hel-1234	DNVTDFNAIATCDW	14	ORF1ab	1024	1037	0	1
1235	15-10_Hel-1235	DFNAIATCDWTNA	13	ORF1ab	1028	1040	0	1
1236	15-10_Hel-1236	AIATCDWTNAGDYIL	15	ORF1ab	1031	1045	0	1
1237	15-10_Hel-1237	DWTNAGDYILANTCTER	17	ORF1ab	1036	1052	0	1
1238	15-10_Hel-1238	YILANTCTERLKLFA	15	ORF1ab	1043	1057	0	0.933333
1239	15-10_Hel-1239	TCTERLKLFAAETLK	15	ORF1ab	1048	1062	0	0.933333
1240	15-10_Hel-1240	LKLFAAETLKATEETF	16	ORF1ab	1053	1068	0	0.875
1241	15-10_Hel-1241	ETLKATEETFKLSY	14	ORF1ab	1059	1072	0	0.928571
1242	15-10_Hel-1242	ATEETFKLSYGIATV	15	ORF1ab	1063	1077	0	0.933333
1243	15-10_Hel-1243	FKLSYGIATVREVL	14	ORF1ab	1068	1081	0	1
1244	15-10_Hel-1244	YGIATVREVLSDREL	15	ORF1ab	1072	1086	0	1
1245	15-10_Hel-1245	VREVLSDRELHLSW	14	ORF1ab	1077	1090	0	0.928571
1246	15-10_Hel-1246	LSDRELHLSWEVGK	14	ORF1ab	1081	1094	0	0.928571
1247	15-10_Hel-1247	ELHLSWEVGKPRPPL	15	ORF1ab	1085	1099	0	0.860668
1248	15-10_Hel-1248	WEVGKPRPPLNRNYV	15	ORF1ab	1090	1104	0	0.897001
1249	15-10_Hel-1249	PRPPLNRNYVFTGYR	15	ORF1ab	1095	1109	0	0.897001
1250	15-10_Hel-1250	NRNYVFTGYRVTK	13	ORF1ab	1100	1112	0	1
1251	15-10_Hel-1251	YVFTGYRVTKNSKV	14	ORF1ab	1103	1116	0	1
1252	15-10_Hel-1252	GYRVTKNSKVQIGEY	15	ORF1ab	1107	1121	0	1
1253	15-10_Hel-1253	KNSKVQIGEYTFEK	14	ORF1ab	1112	1125	0	0.928571
1254	15-10_Hel-1254	VQIGEYTFEKGDY	13	ORF1ab	1116	1128	0	0.923077
1255	15-10_Hel-1255	GEYTFEKGDYGDAVV	15	ORF1ab	1119	1133	0	0.918325
1256	15-10_Hel-1256	EKGDYGDAVVYR	12	ORF1ab	1124	1135	0	0.897906
1257	15-10_Hel-1257	GDYGDAVVYRGTTTY	15	ORF1ab	1126	1140	0	0.918325
1258	15-10_Hel-1258	AVVYRGTTTYKLNV	14	ORF1ab	1131	1144	0	0.89641
1259	15-10_Hel-1259	RGTTTYKLNVGDYFV	15	ORF1ab	1135	1149	0	0.917546
1260	15-10_Hel-1260	YKLNVGDYFVLTSH	14	ORF1ab	1140	1153	0	0.920114
1261	15-10_Hel-1261	VGDYFVLTSHTVMPL	15	ORF1ab	1144	1158	0	0.92544
1262	15-10_Hel-1262	VLTSHTVMPLSAPTL	15	ORF1ab	1149	1163	0	0.933333
1263	15-10_Hel-1263	TVMPLSAPTLVPQEH	15	ORF1ab	1154	1168	0	0.933333
1264	15-10_Hel-1264	SAPTLVPQEHYVRI	14	ORF1ab	1159	1172	0	0.928571
1265	15-10_Hel-1265	LVPQEHYVRITGLY	14	ORF1ab	1163	1176	0	0.928571
1266	15-10_Hel-1266	EHYVRITGLYPTLNI	15	ORF1ab	1167	1181	0	0.933333
1267	15-10_Hel-1267	ITGLYPTLNISDEF	14	ORF1ab	1172	1185	0	0.857143
1268	15-10_Hel-1268	YPTLNISDEFSSNVA	15	ORF1ab	1176	1190	0	0.866667
1269	15-10_Hel-1269	ISDEFSSNVANYQKV	15	ORF1ab	1181	1195	0	0.933333
1270	15-10_Hel-1270	SSNVANYQKVGMQKY	15	ORF1ab	1186	1200	0	0.933333
1271	15-10_Hel-1271	NYQKVGMQKYSTL	13	ORF1ab	1191	1203	0	0.769231
1272	15-10_Hel-1272	KVGMQKYSTLQGPPGTGK	18	ORF1ab	1194	1211	0	0.833333
1273	15-10_Hel-1273	TLQGPPGTGKSHFAI	15	ORF1ab	1202	1216	0	0.866667
1274	15-10_Hel-1274	PGTGKSHFAIGLALY	15	ORF1ab	1207	1221	0	1
1275	15-10_Hel-1275	SHFAIGLALYYPSAR	15	ORF1ab	1212	1226	0	1
1276	15-10_Hel-1276	GLALYYPSARIVYTA	15	ORF1ab	1217	1231	0	0.866667
1277	15-10_Hel-1277	YPSARIVYTACSHAA	15	ORF1ab	1222	1236	0	0.866667
1278	15-10_Hel-1278	IVYTACSHAAVDAL	14	ORF1ab	1227	1240	0	0.857143
1279	15-10_Hel-1279	ACSHAAVDALCEKAL	15	ORF1ab	1231	1245	0	0.933333
1280	15-10_Hel-1280	AVDALCEKALKYLPI	15	ORF1ab	1236	1250	0	1
1281	15-10_Hel-1281	CEKALKYLPIDKCSR	15	ORF1ab	1241	1255	0	1
1282	15-10_Hel-1282	KYLPIDKCSRIIPAR	15	ORF1ab	1246	1260	0	1
1283	15-10_Hel-1283	DKCSRIIPARARV	13	ORF1ab	1251	1263	0	0.923077
1284	15-10_Hel-1284	SRIIPARARVECFDK	15	ORF1ab	1254	1268	0	0.933333
1285	15-10_Hel-1285	ARARVECFDKFKV	13	ORF1ab	1259	1271	0	0.904044
1286	15-10_Hel-1286	RVECFDKFKVNSTL	14	ORF1ab	1262	1275	0	0.910898
1287	15-10_Hel-1287	FDKFKVNSTLEQYVF	15	ORF1ab	1266	1280	0	0.900342
1288	15-10_Hel-1288	VNSTLEQYVFCTVNA	15	ORF1ab	1271	1285	0	0.900343
1289	15-10_Hel-1289	EQYVFCTVNALPETTA	16	ORF1ab	1276	1291	0	0.914255
1290	15-10_Hel-1290	TVNALPETTADIVVF	15	ORF1ab	1282	1296	0	0.920936
1291	15-10_Hel-1291	PETTADIVVFDEISM	15	ORF1ab	1287	1301	0	0.920936
1292	15-10_Hel-1292	DIVVFDEISMATNY	14	ORF1ab	1292	1305	0	1
1293	15-10_Hel-1293	FDEISMATNYDLSVV	15	ORF1ab	1296	1310	0	1
1294	15-10_Hel-1294	MATNYDLSVVNARLR	15	ORF1ab	1301	1315	0	0.933333
1295	15-10_Hel-1295	DLSVVNARLRAKHYV	15	ORF1ab	1306	1320	0	0.897002
1296	15-10_Hel-1296	NARLRAKHYVYI	12	ORF1ab	1311	1322	0	0.871252
1297	15-10_Hel-1297	RLRAKHYVYIGDPA	14	ORF1ab	1313	1326	0	0.889645
1298	15-10_Hel-1298	KHYVYIGDPAQLPA	14	ORF1ab	1317	1330	0	0.928571
1299	15-10_Hel-1299	YIGDPAQLPAPRTLL	15	ORF1ab	1321	1335	0	1
1300	15-10_Hel-1300	AQLPAPRTLLTKGTL	15	ORF1ab	1326	1340	0	0.933333
1301	15-10_Hel-1301	PRTLLTKGTLEPEYF	15	ORF1ab	1331	1345	0	0.933333
1302	15-10_Hel-1302	TKGTLEPEYFNSVCR	15	ORF1ab	1336	1350	0	0.897001
1303	15-10_Hel-1303	EPEYFNSVCRLMKTI	15	ORF1ab	1341	1355	0	0.933333
1304	15-10_Hel-1304	NSVCRLMKTIGPDMF	15	ORF1ab	1346	1360	0	0.866667
1305	15-10_Hel-1305	LMKTIGPDMFLGTCR	15	ORF1ab	1351	1365	0	0.933333
1306	15-10_Hel-1306	GPDMFLGTCRRCPA	14	ORF1ab	1356	1369	0	0.928571
1307	15-10_Hel-1307	FLGTCRRCPAEIV	13	ORF1ab	1360	1372	0	1
1308	15-10_Hel-1308	TCRRCPAEIVDTVSA	15	ORF1ab	1363	1377	0	0.866667
1309	15-10_Hel-1309	PAEIVDTVSALVY	13	ORF1ab	1368	1380	0	0.769231
1310	15-10_Hel-1310	IVDTVSALVYDNKLK	15	ORF1ab	1371	1385	0	0.853483
1311	15-10_Hel-1311	SALVYDNKLKAHKDK	15	ORF1ab	1376	1390	0	0.873446
1312	15-10_Hel-1312	DNKLKAHKDKSAQCF	15	ORF1ab	1381	1395	0	0.781468
1313	15-10_Hel-1313	AHKDKSAQCFKMFYK	15	ORF1ab	1386	1400	0	0.831065
1314	15-10_Hel-1314	SAQCFKMFYKGVITH	15	ORF1ab	1391	1405	0	0.856632
1315	15-10_Hel-1315	KMFYKGVITHDVSSA	15	ORF1ab	1396	1410	0	1
1316	15-10_Hel-1316	GVITHDVSSAINR	13	ORF1ab	1401	1413	0	1
1317	15-10_Hel-1317	THDVSSAINRPQIGV	15	ORF1ab	1404	1418	0	1
1318	15-10_Hel-1318	SAINRPQIGVVREFL	15	ORF1ab	1409	1423	0	1
1319	15-10_Hel-1319.14P	PQIGVVREFLTRNPA	15	ORF1ab	1414	1428	1	0.933333
1319	15-10_Hel-1319.14L	PQIGVVREFLTRNLA	15	ORF1ab	1414	1428	1	0.933333
1320	15-10_Hel-1320.9P	VREFLTRNPAWRKAV	15	ORF1ab	1419	1433	1	0.933333
1320	15-10_Hel-1320.9L	VREFLTRNLAWRKAV	15	ORF1ab	1419	1433	1	0.933333
1321	15-10_Hel-1321.4P	TRNPAWRKAVFISPY	15	ORF1ab	1424	1438	1	0.933333
1321	15-10_Hel-1321.4L	TRNLAWRKAVFISPY	15	ORF1ab	1424	1438	1	0.933333
1322	15-10_Hel-1322	WRKAVFISPYNSQNA	15	ORF1ab	1429	1443	0	1
1323	15-10_Hel-1323	FISPYNSQNAVASKI	15	ORF1ab	1434	1448	0	0.933333
1324	15-10_Hel-1324	NSQNAVASKILGL	13	ORF1ab	1439	1451	0	0.923077
1325	15-10_Hel-1325	NAVASKILGLPTQTV	15	ORF1ab	1442	1456	0	0.866667
1326	15-10_Hel-1326.18Y	KILGLPTQTVDSSQGSEY	18	ORF1ab	1447	1464	1	0.943488
1326	15-10_Hel-1326.18C	KILGLPTQTVDSSQGSEC	18	ORF1ab	1447	1464	1	0.943488
1327	15-10_Hel-1327.10Y	TVDSSQGSEYDYVIF	15	ORF1ab	1455	1469	1	0.933333
1327	15-10_Hel-1327.10C	TVDSSQGSECDYVIF	15	ORF1ab	1455	1469	1	0.933333
1328	15-10_Hel-1328.6	SQGSEYDYVIFTQTTETA	18	ORF1ab	1459	1476	1	0.941394
1328	15-10_Hel-1328.6C	SQGSECDYVIFTQTTETA	18	ORF1ab	1459	1476	1	0.941394
1329	15-10_Hel-1329	VIFTQTTETAHSCNV	15	ORF1ab	1467	1481	0	0.883742
1330	15-10_Hel-1330	TTETAHSCNVNRFNV	15	ORF1ab	1472	1486	0	0.908538
1331	15-10_Hel-1331	HSCNVNRFNVAITRA	15	ORF1ab	1477	1491	0	1
1332	15-10_Hel-1332	NRFNVAITRAKVGIL	15	ORF1ab	1482	1496	0	1
1333	15-10_Hel-1333	AITRAKVGILCIM	13	ORF1ab	1487	1499	0	0.923077
1334	15-10_Hel-1334	RAKVGILCIMSDRDL	15	ORF1ab	1490	1504	0	0.933333
1335	15-10_Hel-1335	ILCIMSDRDLYDKL	14	ORF1ab	1495	1508	0	0.928571
1336	15-10_Hel-1336	MSDRDLYDKLQFTSL	15	ORF1ab	1499	1513	0	0.933333
1337	15-10_Hel-1337	LYDKLQFTSLEIPRR	15	ORF1ab	1504	1518	0	1
1338	15-10_Hel-1338	LQFTSLEIPRRNVA	14	ORF1ab	1508	1521	0	1
1339	15-10_Hel-Exo-1339	SLEIPRRNVATLQA	14	ORF1ab	1512	1525	0	1
1340	15-10_Hel-Exo-1340	PRRNVATLQAENV	13	ORF1ab	1516	1528	0	1
1341	15-10_Hel-Exo-1341	NVATLQAENVTGLFK	15	ORF1ab	1519	1533	0	1
1342	15-10_Hel-Exo-1342	LQAENVTGLFKDCSK	15	ORF1ab	1523	1537	0	1
1343	15-10_Exo-1343	VTGLFKDCSKVITGL	15	ORF1ab	1528	1542	0	0.907767
1344	15-10_Exo-1344	KDCSKVITGLHPTQA	15	ORF1ab	1533	1547	0	0.907767
1345	15-10_Exo-1345	VITGLHPTQAPTHL	14	ORF1ab	1538	1551	0	0.901178
1346	15-10_Exo-1346	LHPTQAPTHLSVDTK	15	ORF1ab	1542	1556	0	0.830335
1347	15-10_Exo-1347	APTHLSVDTKFK	12	ORF1ab	1547	1558	0	0.833333
1348	15-10_Exo-1348	THLSVDTKFKTEGL	14	ORF1ab	1549	1562	0	0.818216
1349	15-10_Exo-1349	VDTKFKTEGLCVDI	14	ORF1ab	1553	1566	0	0.889645
1350	15-10_Exo-1350	FKTEGLCVDIPGIPK	15	ORF1ab	1557	1571	0	0.862781
1351	15-10_Exo-1351	LCVDIPGIPKDMTYR	15	ORF1ab	1562	1576	0	0.886299
1352	15-10_Exo-1352	PGIPKDMTYRRLISM	15	ORF1ab	1567	1581	0	0.862781
1353	15-10_Exo-1353	DMTYRRLISMMGFKM	15	ORF1ab	1572	1586	0	0.933333
1354	15-10_Exo-1354	RLISMMGFKMNYQV	14	ORF1ab	1577	1590	0	0.928571
1355	15-10_Exo-1355	MMGFKMNYQVNGY	13	ORF1ab	1581	1593	0	1
1356	15-10_Exo-1356	FKMNYQVNGYPNMFI	15	ORF1ab	1584	1598	0	1
1357	15-10_Exo-1357	YQVNGYPNMFITR	13	ORF1ab	1588	1600	0	1
1358	15-10_Exo-1358	NGYPNMFITREEAIR	15	ORF1ab	1591	1605	0	0.866667
1359	15-10_Exo-1359	MFITREEAIRHVRAW	15	ORF1ab	1596	1610	0	0.866667
1360	15-10_Exo-1360	EEAIRHVRAWIGFDV	15	ORF1ab	1601	1615	0	0.8
1361	15-10_Exo-1361	HVRAWIGFDVEGCHA	15	ORF1ab	1606	1620	0	0.866667
1362	15-10_Exo-1362	IGFDVEGCHATREAV	15	ORF1ab	1611	1625	0	0.866667
1363	15-10_Exo-1363	EGCHATREAVGTNL	14	ORF1ab	1616	1629	0	0.928571
1364	15-10_Exo-1364	ATREAVGTNLPLQL	14	ORF1ab	1620	1633	0	0.928571
1365	15-10_Exo-1365	AVGTNLPLQLGF	12	ORF1ab	1624	1635	0	1
1366	15-10_Exo-1366	GTNLPLQLGFSTGV	14	ORF1ab	1626	1639	0	0.928571
1367	15-10_Exo-1367	PLQLGFSTGVNLVAV	15	ORF1ab	1630	1644	0	0.86067
1368	15-10_Exo-1368	FSTGVNLVAVPTGYV	15	ORF1ab	1635	1649	0	0.809718
1369	15-10_Exo-1369	NLVAVPTGYVDTPNNTDF	18	ORF1ab	1640	1657	0	0.85922
1370	15-10_Exo-1370	YVDTPNNTDFSRVSA	15	ORF1ab	1648	1662	0	0.933333
1371	15-10_Exo-1371	NNTDFSRVSAKPPPGDQF	18	ORF1ab	1653	1670	0	0.944444
1372	15-10_Exo-1372	SAKPPPGDQFKHLI	14	ORF1ab	1661	1674	0	1
1373	15-10_Exo-1373	PPGDQFKHLIPLMYK	15	ORF1ab	1665	1679	0	1
1374	15-10_Exo-1374	FKHLIPLMYKGLPW	14	ORF1ab	1670	1683	0	0.928571
1375	15-10_Exo-1375	IPLMYKGLPWNVVRI	15	ORF1ab	1674	1688	0	0.933333
1376	15-10_Exo-1376	KGLPWNVVRIKIVQM	15	ORF1ab	1679	1693	0	0.933333
1377	15-10_Exo-1377	NVVRIKIVQMLSDTL	15	ORF1ab	1684	1698	0	1
1378	15-10_Exo-1378	KIVQMLSDTLKNL	13	ORF1ab	1689	1701	0	1
1379	15-10_Exo-1379	VQMLSDTLKNLSDRV	15	ORF1ab	1691	1705	0	1
1380	15-10_Exo-1380	DTLKNLSDRVVFVLW	15	ORF1ab	1696	1710	0	1
1381	15-10_Exo-1381	LSDRVVFVLWAHGF	14	ORF1ab	1701	1714	0	1
1382	15-10_Exo-1382	VVFVLWAHGFELTSM	15	ORF1ab	1705	1719	0	1
1383	15-10_Exo-1383	WAHGFELTSMKYFVK	15	ORF1ab	1710	1724	0	1
1384	15-10_Exo-1384	ELTSMKYFVKIGPER	15	ORF1ab	1715	1729	0	0.933333
1385	15-10_Exo-1385	KYFVKIGPERTCCL	14	ORF1ab	1720	1733	0	0.928571
1386	15-10_Exo-1386	KIGPERTCCLCDRRA	15	ORF1ab	1724	1738	0	0.866667
1387	15-10_Exo-1387	RTCCLCDRRATCF	13	ORF1ab	1729	1741	0	0.804233
1388	15-10_Exo-1388	CLCDRRATCFSTA	13	ORF1ab	1732	1744	0	0.804234
1389	15-10_Exo-1389	DRRATCFSTASDTYA	15	ORF1ab	1735	1749	0	0.830336
1390	15-10_Exo-1390	CFSTASDTYACWHH	14	ORF1ab	1740	1753	0	0.928571
1391	15-10_Exo-1391	ASDTYACWHHSIGF	14	ORF1ab	1744	1757	0	0.928571
1392	15-10_Exo-1392	YACWHHSIGFDYVY	14	ORF1ab	1748	1761	0	0.928571
1393	15-10_Exo-1393	HHSIGFDYVYNPFMI	15	ORF1ab	1752	1766	0	0.92914
1394	15-10_Exo-1394	FDYVYNPFMIDVQQW	15	ORF1ab	1757	1771	0	0.929139
1395	15-10_Exo-1395	NPFMIDVQQWGF	12	ORF1ab	1762	1773	0	0.916667
1396	15-10_Exo-1396	FMIDVQQWGFTGNL	14	ORF1ab	1764	1777	0	0.928571
1397	15-10_Exo-1397	VQQWGFTGNLQSNH	14	ORF1ab	1768	1781	0	0.928571
1398	15-10_Exo-1398	GFTGNLQSNHDLY	13	ORF1ab	1772	1784	0	0.923077
1399	15-10_Exo-1399	GNLQSNHDLYCQVH	14	ORF1ab	1775	1788	0	0.928571
1400	15-10_Exo-1400	SNHDLYCQVHGNAHV	15	ORF1ab	1779	1793	0	0.933333
1401	15-10_Exo-1401	YCQVHGNAHVASCDA	15	ORF1ab	1784	1798	0	1
1402	15-10_Exo-1402	GNAHVASCDAIMTR	14	ORF1ab	1789	1802	0	1
1403	15-10_Exo-1403	VASCDAIMTRCLAVH	15	ORF1ab	1793	1807	0	1
1404	15-10_Exo-1404	AIMTRCLAVHECFVK	15	ORF1ab	1798	1812	0	0.933333
1405	15-10_Exo-1405	CLAVHECFVKRVDW	14	ORF1ab	1803	1816	0	0.928571
1406	15-10_Exo-1406	HECFVKRVDWTIEY	14	ORF1ab	1807	1820	0	0.928571
1407	15-10_Exo-1407	VKRVDWTIEYPII	13	ORF1ab	1811	1823	0	0.923077
1408	15-10_Exo-1408	VDWTIEYPIIGDELK	15	ORF1ab	1814	1828	0	1
1409	15-10_Exo-1409	EYPIIGDELKINAA	14	ORF1ab	1819	1832	0	1
1410	15-10_Exo-1410	IGDELKINAACRKV	14	ORF1ab	1823	1836	0	0.928571
1411	15-10_Exo-1411	LKINAACRKVQHMVV	15	ORF1ab	1827	1841	0	0.897002
1412	15-10_Exo-1412	ACRKVQHMVVKAALL	15	ORF1ab	1832	1846	0	0.924159
1413	15-10_Exo-1413	VQHMVVKAALLADKF	15	ORF1ab	1836	1850	0	0.920923
1414	15-10_Exo-1414	VKAALLADKFPVLH	14	ORF1ab	1841	1854	0	0.918742
1415	15-10_Exo-1415	LLADKFPVLHDI	12	ORF1ab	1845	1856	0	0.871252
1416	15-10_Exo-1416	ADKFPVLHDIGNPKA	15	ORF1ab	1847	1861	0	0.897002
1417	15-10_Exo-1417	VLHDIGNPKAIKCV	14	ORF1ab	1852	1865	0	1
1418	15-10_Exo-1418	IGNPKAIKCVPQADV	15	ORF1ab	1856	1870	0	1
1419	15-10_Exo-1419	AIKCVPQADVEWKFY	15	ORF1ab	1861	1875	0	1
1420	15-10_Exo-1420	PQADVEWKFYDA	12	ORF1ab	1866	1877	0	1
1421	15-10_Exo-1421	ADVEWKFYDAQPCSDK	16	ORF1ab	1868	1883	0	1
1422	15-10_Exo-1422	FYDAQPCSDKAYKI	14	ORF1ab	1874	1887	0	1
1423	15-10_Exo-1423	AQPCSDKAYKIEELF	15	ORF1ab	1877	1891	0	0.933333
1424	15-10_Exo-1424	DKAYKIEELFYSYA	14	ORF1ab	1882	1895	0	0.857143
1425	15-10_Exo-1425	KIEELFYSYATHSDK	15	ORF1ab	1886	1900	0	0.860669
1426	15-10_Exo-1426	FYSYATHSDKFTDGV	15	ORF1ab	1891	1905	0	0.86067
1427	15-10_Exo-1427	THSDKFTDGVCLFW	14	ORF1ab	1896	1909	0	0.889644
1428	15-10_Exo-1428	KFTDGVCLFWNCNV	14	ORF1ab	1900	1913	0	0.889644
1429	15-10_Exo-1429	GVCLFWNCNVDRYPA	15	ORF1ab	1904	1918	0	0.933333
1430	15-10_Exo-1430	WNCNVDRYPANSIV	14	ORF1ab	1909	1922	0	0.928571
1431	15-10_Exo-1431	VDRYPANSIVCRF	13	ORF1ab	1913	1925	0	0.923077
1432	15-10_Exo-1432	YPANSIVCRFDTRVL	15	ORF1ab	1916	1930	0	0.933333
1433	15-10_Exo-1433	IVCRFDTRVLSNLNL	15	ORF1ab	1921	1935	0	1
1434	15-10_Exo-1434	DTRVLSNLNLPGCDGGSL	18	ORF1ab	1926	1943	0	1
1435	15-10_Exo-1435	NLPGCDGGSLYVNKH	15	ORF1ab	1934	1948	0	1
1436	15-10_Exo-1436	DGGSLYVNKHAFH	13	ORF1ab	1939	1951	0	0.923077
1437	15-10_Exo-1437	SLYVNKHAFHTPAF	14	ORF1ab	1942	1955	0	0.889627
1438	15-10_Exo-1438	NKHAFHTPAFDKSAF	15	ORF1ab	1946	1960	0	0.896985
1439	15-10_Exo-1439	HTPAFDKSAFVNLK	14	ORF1ab	1951	1964	0	0.889627
1440	15-10_Exo-1440	FDKSAFVNLKQLPFF	15	ORF1ab	1955	1969	0	0.866667
1441	15-10_Exo-1441	FVNLKQLPFFYY	12	ORF1ab	1960	1971	0	0.833333
1442	15-10_Exo-1442	NLKQLPFFYYSDSPCESH	18	ORF1ab	1962	1979	0	0.888889
1443	15-10_Exo-1443	YYSDSPCESHGKQVV	15	ORF1ab	1970	1984	0	1
1444	15-10_Exo-1444	PCESHGKQVVSDIDY	15	ORF1ab	1975	1989	0	1
1445	15-10_Exo-1445	GKQVVSDIDYVPLK	14	ORF1ab	1980	1993	0	1
1446	15-10_Exo-1446	VSDIDYVPLKSATCI	15	ORF1ab	1984	1998	0	1
1447	15-10_Exo-1447	YVPLKSATCITRCNL	15	ORF1ab	1989	2003	0	1
1448	15-10_Exo-1448	SATCITRCNLGGAV	14	ORF1ab	1994	2007	0	1
1449	15-10_Exo-1449	ITRCNLGGAVCRHHA	15	ORF1ab	1998	2012	0	1
1450	15-10_Exo-1450	LGGAVCRHHANEYRL	15	ORF1ab	2003	2017	0	1
1451	15-10_Exo-1451	CRHHANEYRLYLDAY	15	ORF1ab	2008	2022	0	1
1452	15-10_Exo-1452	NEYRLYLDAYNMMI	14	ORF1ab	2013	2026	0	0.928571
1453	15-10_Exo-1453	LYLDAYNMMISAGF	14	ORF1ab	2017	2030	0	0.889629
1454	15-10_Exo-1454	AYNMMISAGFSLWVY	15	ORF1ab	2021	2035	0	0.896988
1455	15-10_Exo-1455	ISAGFSLWVYKQF	13	ORF1ab	2026	2038	0	0.923077
1456	15-10_Exo-1456	GFSLWVYKQFDTYNL	15	ORF1ab	2029	2043	0	1
1457	15-10_Exo-1457	VYKQFDTYNLWNTF	14	ORF1ab	2034	2047	0	1
1458	15-10_Exo-1458	FDTYNLWNTFTRL	13	ORF1ab	2038	2050	0	0.923077
1459	15-10_Exo-End-1459	YNLWNTFTRLQSL	13	ORF1ab	2041	2053	0	0.923077
1460	15-10_Exo-End-1460	WNTFTRLQSLENVAF	15	ORF1ab	2044	2058	0	0.866667
1461	15-10_Exo-End-1461	RLQSLENVAFNVVNK	15	ORF1ab	2049	2063	0	0.908538
1462	15-10_End-1462	ENVAFNVVNKGHF	13	ORF1ab	2054	2066	0	0.894467
1463	15-10_End-1463	AFNVVNKGHFDGQQGEV	17	ORF1ab	2057	2073	0	0.886026
1464	15-10_End-1464	GHFDGQQGEVPVSII	15	ORF1ab	2064	2078	0	0.933333
1465	15-10_End-1465	GQQGEVPVSIINNTV	15	ORF1ab	2068	2082	0	0.933333
1466	15-10_End-1466	VPVSIINNTVYTKV	14	ORF1ab	2073	2086	0	0.928571
1467	15-10_End-1467	IINNTVYTKVDGVDV	15	ORF1ab	2077	2091	0	1
1468	15-10_End-1468	VYTKVDGVDVELF	13	ORF1ab	2082	2094	0	1
1469	15-10_End-1469	KVDGVDVELFENK	13	ORF1ab	2085	2097	0	1
1470	15-10_End-1470	GVDVELFENKTTLPV	15	ORF1ab	2088	2102	0	1
1471	15-10_End-1471	LFENKTTLPVNVAF	14	ORF1ab	2093	2106	0	1
1472	15-10_End-1472	KTTLPVNVAFELWAK	15	ORF1ab	2097	2111	0	1
1473	15-10_End-1473	VNVAFELWAKRNIK	14	ORF1ab	2102	2115	0	1
1474	15-10_End-1474	FELWAKRNIKPVPEV	15	ORF1ab	2106	2120	0	0.933333
1475	15-10_End-1475	KRNIKPVPEVKIL	13	ORF1ab	2111	2123	0	0.923077
1476	15-10_End-1476	IKPVPEVKILNNLGV	15	ORF1ab	2114	2128	0	0.897002
1477	15-10_End-1477	EVKILNNLGVDIAA	14	ORF1ab	2119	2132	0	0.889645
1478	15-10_End-1478	LNNLGVDIAANTVIW	15	ORF1ab	2123	2137	0	0.897002
1479	15-10_End-1479	VDIAANTVIWDYKR	14	ORF1ab	2128	2141	0	0.857143
1480	15-10_End-1480	ANTVIWDYKRDAPAH	15	ORF1ab	2132	2146	0	0.866667
1481	15-10_End-1481	WDYKRDAPAHISTI	14	ORF1ab	2137	2150	0	0.928571
1482	15-10_End-1482	RDAPAHISTIGVCSM	15	ORF1ab	2141	2155	0	1
1483	15-10_End-1483	HISTIGVCSMTDIAK	15	ORF1ab	2146	2160	0	1
1484	15-10_End-1484	GVCSMTDIAKKPTETI	16	ORF1ab	2151	2166	0	0.875
1485	15-10_End-1485	DIAKKPTETICAPL	14	ORF1ab	2157	2170	0	0.857143
1486	15-10_End-1486	KPTETICAPLTVFF	14	ORF1ab	2161	2174	0	0.857143
1487	15-10_End-1487	TICAPLTVFFDGRV	14	ORF1ab	2165	2178	0	0.907182
1488	15-10_End-1488	PLTVFFDGRVDGQV	14	ORF1ab	2169	2182	0	0.806597
1489	15-10_End-1489	FFDGRVDGQVDLFR	14	ORF1ab	2173	2186	0	0.806597
1490	15-10_End-1490	RVDGQVDLFRNAR	13	ORF1ab	2177	2189	0	0.791721
1491	15-10_End-1491	GQVDLFRNARNGVLI	15	ORF1ab	2180	2194	0	0.933333
1492	15-10_End-1492	FRNARNGVLITEGSV	15	ORF1ab	2185	2199	0	0.933333
1493	15-10_End-1493	NGVLITEGSVKGL	13	ORF1ab	2190	2202	0	0.923077
1494	15-10_End-1494	LITEGSVKGLQPSV	14	ORF1ab	2193	2206	0	0.889643
1495	15-10_End-1495	GSVKGLQPSVGPKQA	15	ORF1ab	2197	2211	0	0.933333
1496	15-10_End-1496	LQPSVGPKQASLNGV	15	ORF1ab	2202	2216	0	0.933333
1497	15-10_End-1497	GPKQASLNGVTLI	13	ORF1ab	2207	2219	0	1
1498	15-10_End-1498	KQASLNGVTLIGEAV	15	ORF1ab	2209	2223	0	0.933333
1499	15-10_End-1499	NGVTLIGEAVKTQF	14	ORF1ab	2214	2227	0	0.928571
1500	15-10_End-1500	LIGEAVKTQFNYYKK	15	ORF1ab	2218	2232	0	0.933333
1501	15-10_End-1501	VKTQFNYYKKVDGVV	15	ORF1ab	2223	2237	0	0.866667
1502	15-10_End-1502	NYYKKVDGVVQQL	13	ORF1ab	2228	2240	0	0.923077
1503	15-10_End-1503	KKVDGVVQQLPETYF	15	ORF1ab	2231	2245	0	0.933333
1504	15-10_End-1504	VVQQLPETYFTQSR	14	ORF1ab	2236	2249	0	1
1505	15-10_End-1505	LPETYFTQSRNLQEF	15	ORF1ab	2240	2254	0	1
1506	15-10_End-1506	FTQSRNLQEFKPR	13	ORF1ab	2245	2257	0	0.923077
1507	15-10_End-1507	SRNLQEFKPRSQMEI	15	ORF1ab	2248	2262	0	0.933333
1508	15-10_End-1508	EFKPRSQMEIDFLEL	15	ORF1ab	2253	2267	0	0.933333
1509	15-10_End-1509	SQMEIDFLELAMDEF	15	ORF1ab	2258	2272	0	0.866667
1510	15-10_End-1510	DFLELAMDEFIERYK	15	ORF1ab	2263	2277	0	0.8
1511	15-10_End-1511	AMDEFIERYKLEGYA	15	ORF1ab	2268	2282	0	0.8
1512	15-10_End-1512	IERYKLEGYAFEHIV	15	ORF1ab	2273	2287	0	0.933333
1513	15-10_End-1513	LEGYAFEHIVYGDF	14	ORF1ab	2278	2291	0	1
1514	15-10_End-1514	AFEHIVYGDFSHSQL	15	ORF1ab	2282	2296	0	0.933333
1515	15-10_End-1515	VYGDFSHSQLGGLHL	15	ORF1ab	2287	2301	0	0.933333
1516	15-10_End-1516	SHSQLGGLHLLIGLA	15	ORF1ab	2292	2306	0	0.866667
1517	15-10_End-1517	GGLHLLIGLAKRFK	14	ORF1ab	2297	2310	0	0.857143
1518	15-10_End-1518	LLIGLAKRFKESPF	14	ORF1ab	2301	2314	0	0.857143
1519	15-10_End-1519	LAKRFKESPFELEDF	15	ORF1ab	2305	2319	0	0.866667
1520	15-10_End-1520	KESPFELEDFIPM	13	ORF1ab	2310	2322	0	0.923077
1521	15-10_End-1521	PFELEDFIPMDSTVK	15	ORF1ab	2313	2327	0	0.866667
1522	15-10_End-1522	DFIPMDSTVKNYFI	14	ORF1ab	2318	2331	0	0.857143
1523	15-10_End-1523	MDSTVKNYFITDA	13	ORF1ab	2322	2334	0	0.769231
1524	15-10_End-1524	TVKNYFITDAQTGSSK	16	ORF1ab	2325	2340	0	0.9375
1525	15-10_End-1525	ITDAQTGSSKCVCSV	15	ORF1ab	2331	2345	0	0.933333
1526	15-10_End-1526	TGSSKCVCSVIDLLL	15	ORF1ab	2336	2350	0	0.933333
1527	15-10_End-1527	CVCSVIDLLLDDFV	14	ORF1ab	2341	2354	0	1
1528	15-10_End-1528	VIDLLLDDFVEIIK	14	ORF1ab	2345	2358	0	1
1529	15-10_End-1529	LLDDFVEIIKSQDL	14	ORF1ab	2349	2362	0	1
1530	15-10_End-1530	FVEIIKSQDLSVVSK	15	ORF1ab	2353	2367	0	0.933333
1531	15-10_End-1531	KSQDLSVVSKVVKV	14	ORF1ab	2358	2371	0	0.928571
1532	15-10_End-1532	LSVVSKVVKVTIDY	14	ORF1ab	2362	2375	0	0.928571
1533	15-10_End-1533	SKVVKVTIDYTEISF	15	ORF1ab	2366	2380	0	1
1534	15-10_End-1534	VTIDYTEISFMLWCK	15	ORF1ab	2371	2385	0	1
1535	15-10_End-1535	TEISFMLWCKDGHV	14	ORF1ab	2376	2389	0	1
1536	15-10_End-1536	FMLWCKDGHVETFY	14	ORF1ab	2380	2393	0	1
1537	15-10_End-1537	CKDGHVETFYPKL	13	ORF1ab	2384	2396	0	1
1538	15-10_End-Met-1538	GHVETFYPKLQSSQA	15	ORF1ab	2387	2401	0	1
1539	15-10_End-Met-1539	FYPKLQSSQAWQPGV	15	ORF1ab	2392	2406	0	1
1540	15-10_End-Met-1540	LQSSQAWQPGVAM	13	ORF1ab	2396	2408	0	1
1541	15-10_Met-1541	SQAWQPGVAMPNLYK	15	ORF1ab	2399	2413	0	0.933333
1542	15-10_Met-1542	PGVAMPNLYKMQRML	15	ORF1ab	2404	2418	0	0.933333
1543	15-10_Met-1543	PNLYKMQRMLLEK	13	ORF1ab	2409	2421	0	0.923077
1544	15-10_Met-1544	YKMQRMLLEKCDL	13	ORF1ab	2412	2424	0	1
1545	15-10_Met-1545	MQRMLLEKCDLQNY	14	ORF1ab	2414	2427	0	1
1546	15-10_Met-1546	LLEKCDLQNYGDSA	14	ORF1ab	2418	2431	0	0.928571
1547	15-10_Met-1547	CDLQNYGDSATLPK	14	ORF1ab	2422	2435	0	0.928571
1548	15-10_Met-1548	NYGDSATLPKGIMM	14	ORF1ab	2426	2439	0	0.928571
1549	15-10_Met-1549	SATLPKGIMMNVAKY	15	ORF1ab	2430	2444	0	0.933333
1550	15-10_Met-1550	KGIMMNVAKYTQL	13	ORF1ab	2435	2447	0	1
1551	15-10_Met-1551	MMNVAKYTQLCQYL	14	ORF1ab	2438	2451	0	1
1552	15-10_Met-1552	AKYTQLCQYLNTLTL	15	ORF1ab	2442	2456	0	1
1553	15-10_Met-1553	LCQYLNTLTLAVPY	14	ORF1ab	2447	2460	0	1
1554	15-10_Met-1554	LNTLTLAVPYNMRVI	15	ORF1ab	2451	2465	0	1
1555	15-10_Met-1555	LAVPYNMRVIHFGA	14	ORF1ab	2456	2469	0	1
1556	15-10_Met-1556	YNMRVIHFGAGSDK	14	ORF1ab	2460	2473	0	1
1557	15-10_Met-1557	VIHFGAGSDKGVA	13	ORF1ab	2464	2476	0	1
1558	15-10_Met-1558	FGAGSDKGVAPGTAV	15	ORF1ab	2467	2481	0	1
1559	15-10_Met-1559	DKGVAPGTAVLRQWL	15	ORF1ab	2472	2486	0	1
1560	15-10_Met-1560	PGTAVLRQWLPTGTL	15	ORF1ab	2477	2491	0	0.933333
1561	15-10_Met-1561	LRQWLPTGTLLV	12	ORF1ab	2482	2493	0	0.916667
1562	15-10_Met-1562	RQWLPTGTLLVDSDL	15	ORF1ab	2483	2497	0	0.933333
1563	15-10_Met-1563	TGTLLVDSDLNDFV	14	ORF1ab	2488	2501	0	0.928571
1564	15-10_Met-1564	LVDSDLNDFVSDA	13	ORF1ab	2492	2504	0	1
1565	15-10_Met-1565	SDLNDFVSDADSTLI	15	ORF1ab	2495	2509	0	0.933333
1566	15-10_Met-1566	FVSDADSTLIGDCA	14	ORF1ab	2500	2513	0	0.928571
1567	15-10_Met-1567	ADSTLIGDCATVHTA	15	ORF1ab	2504	2518	0	0.933333
1568	15-10_Met-1568	IGDCATVHTANKWDL	15	ORF1ab	2509	2523	0	1
1569	15-10_Met-1569	TVHTANKWDLIISDM	15	ORF1ab	2514	2528	0	1
1570	15-10_Met-1570	NKWDLIISDMYDPK	14	ORF1ab	2519	2532	0	1
1571	15-10_Met-1571	LIISDMYDPKTKNV	14	ORF1ab	2523	2536	0	1
1572	15-10_Met-1572	DMYDPKTKNVTK	12	ORF1ab	2527	2538	0	0.916667
1573	15-10_Met-1573	YDPKTKNVTKENDSK	15	ORF1ab	2529	2543	0	0.933333
1574	15-10_Met-1574	KNVTKENDSKEGFF	14	ORF1ab	2534	2547	0	0.928571
1575	15-10_Met-1575	KENDSKEGFFTYI	13	ORF1ab	2538	2550	0	0.923077
1576	15-10_Met-1576	DSKEGFFTYICGFI	14	ORF1ab	2541	2554	0	0.928571
1577	15-10_Met-1577	GFFTYICGFIQQKLA	15	ORF1ab	2545	2559	0	0.913369
1578	15-10_Met-1578	ICGFIQQKLALGGSV	15	ORF1ab	2550	2564	0	0.872546
1579	15-10_Met-1579	IQQKLALGGSVAIKI	15	ORF1ab	2554	2568	0	0.872545
1580	15-10_Met-1580	ALGGSVAIKITEHSW	15	ORF1ab	2559	2573	0	0.902939
1581	15-10_Met-1581	VAIKITEHSWNADLY	15	ORF1ab	2564	2578	0	1
1582	15-10_Met-1582	TEHSWNADLYKLMGH	15	ORF1ab	2569	2583	0	0.933333
1583	15-10_Met-1583	NADLYKLMGHFAWW	14	ORF1ab	2574	2587	0	0.785714
1584	15-10_Met-1584	YKLMGHFAWWTAFV	14	ORF1ab	2578	2591	0	0.785714
1585	15-10_Met-1585	GHFAWWTAFVTNVNA	15	ORF1ab	2582	2596	0	0.866667
1586	15-10_Met-1586	WTAFVTNVNASSSEA	15	ORF1ab	2587	2601	0	1
1587	15-10_Met-1587	TNVNASSSEAFLI	13	ORF1ab	2592	2604	0	1
1588	15-10_Met-1588	NASSSEAFLIGCNYL	15	ORF1ab	2595	2609	0	1
1589	15-10_Met-1589	EAFLIGCNYLGKPR	14	ORF1ab	2600	2613	0	0.928571
1590	15-10_Met-1590	IGCNYLGKPREQI	13	ORF1ab	2604	2616	0	0.923077
1591	15-10_Met-1591	NYLGKPREQIDGYVM	15	ORF1ab	2607	2621	0	0.8
1592	15-10_Met-1592	PREQIDGYVMHANYI	15	ORF1ab	2612	2626	0	0.866667
1593	15-10_Met-1593	DGYVMHANYIFWR	13	ORF1ab	2617	2629	0	0.769231
1594	15-10_Met-1594	VMHANYIFWRNTNPI	15	ORF1ab	2620	2634	0	0.933333
1595	15-10_Met-1595	YIFWRNTNPIQLSSY	15	ORF1ab	2625	2639	0	0.933333
1596	15-10_Met-1596	NTNPIQLSSYSLFDM	15	ORF1ab	2630	2644	0	0.933333
1597	15-10_Met-1597	IQLSSYSLFDMSKF	14	ORF1ab	2634	2647	0	0.889635
1598	15-10_Met-1598	SYSLFDMSKFPLKLR	15	ORF1ab	2638	2652	0	0.896992
1599	15-10_Met-1599	DMSKFPLKLRGTAVM	15	ORF1ab	2643	2657	0	0.933333
1600	15-10_Met-1600	PLKLRGTAVMSLK	13	ORF1ab	2648	2660	0	1
1601	15-10_Met-1601	LRGTAVMSLKEGQI	14	ORF1ab	2651	2664	0	0.872795
1602	15-10_Met-1602	AVMSLKEGQINDMIL	15	ORF1ab	2655	2669	0	0.861306
1603	15-10_Met-1603	KEGQINDMILSLLSK	15	ORF1ab	2660	2674	0	0.841338
1604	15-10_Met-1604	NDMILSLLSKGRLII	15	ORF1ab	2665	2679	0	0.866667
1605	15-10_Met-1605	SLLSKGRLIIRENNR	15	ORF1ab	2670	2684	0	0.933333
1606	15-10_Met-1606	GRLIIRENNRVVI	13	ORF1ab	2675	2687	0	0.923077
1607	15-10_Met-1607	IIRENNRVVISSDVL	15	ORF1ab	2678	2692	0	0.933333
1608	15-10_Met-1608	NRVVISSDVLVNN	13	ORF1ab	2683	2695	0	0.923077
1609	15-10_S1-1609	MFVFLVLLPLVSSQCV	16	S	1	16	0	0.928886
1610	15-10_S1-1610	LLPLVSSQCVNLTTR	15	S	7	21	0	0.933333
1611	15-10_S1-1611	SSQCVNLTTRTQL	13	S	12	24	0	1
1612	15-10_S1-1612	CVNLTTRTQLPPAY	14	S	15	28	0	0.892856
1613	15-10_S1-1613	TTRTQLPPAYTNSF	14	S	19	32	0	0.85714
1614	15-10_S1-1614	TQLPPAYTNSFTRGV	15	S	22	36	0	0.866664
1615	15-10_S1-1615	AYTNSFTRGVYYPDK	15	S	27	41	0	0.866664
1616	15-10_S1-1616	FTRGVYYPDKVFR	13	S	32	44	0	1
1617	15-10_S1-1617	GVYYPDKVFRSSVLH	15	S	35	49	0	0.933333
1618	15-10_S1-1618	DKVFRSSVLHSTQDL	15	S	40	54	0	0.882194
1619	15-10_S1-1619	SSVLHSTQDLFLPFF	15	S	45	59	0	0.882193
1620	15-10_S1-1620	STQDLFLPFFSNVTW	15	S	50	64	0	0.866667
1621	15-10_S1-1621	FLPFFSNVTWFHAIH	15	S	55	69	0	0.8
1622	15-10_S1-1622	SNVTWFHAIHVSGTNGTK	18	S	60	77	0	0.883883
1623	15-10_S1-1623	IHVSGTNGTKRF	12	S	68	79	0	0.825829
1624	15-10_S1-1624	VSGTNGTKRFDNPVL	15	S	70	84	0	0.794001
1625	15-10_S1-1625	GTKRFDNPVLPF	12	S	75	86	0	0.916667
1626	15-10_S1-1626	KRFDNPVLPFNDGVY	15	S	77	91	0	0.897
1627	15-10_S1-1627	PVLPFNDGVYFA	12	S	82	93	0	0.916667
1628	15-10_S1-1628	LPFNDGVYFASTEK	14	S	84	97	0	0.857143
1629	15-10_S1-1629	DGVYFASTEKSNIIR	15	S	88	102	0	0.8
1630	15-10_S1-1630	ASTEKSNIIRGWIF	14	S	93	106	0	0.857143
1631	15-10_S1-1631	KSNIIRGWIFGTTL	14	S	97	110	0	0.928571
1632	15-10_S1-1632	IRGWIFGTTLDSK	13	S	101	113	0	0.923077
1633	15-10_S1-1633	WIFGTTLDSKTQSLL	15	S	104	118	0	0.866667
1634	15-10_S1-1634	TLDSKTQSLLIVNNA	15	S	109	123	0	0.866667
1635	15-10_S1-1635	TQSLLIVNNATNVVI	15	S	114	128	0	0.933333
1636	15-10_S1-1636	IVNNATNVVIKVCEF	15	S	119	133	0	1
1637	15-10_S1-1637	TNVVIKVCEFQF	12	S	124	135	0	1
1638	15-10_S1-1638	VVIKVCEFQFCNDPF	15	S	126	140	0	0.933333
1639	15-10_S1-1639	CEFQFCNDPFLGVYY	15	S	131	145	0	0.866667
1640	15-10_S1-1640	CNDPFLGVYYHKNNK	15	S	136	150	0	0.824312
1641	15-10_S1-1641	LGVYYHKNNKSWM	13	S	141	153	0	0.797287
1642	15-10_S1-1642	YYHKNNKSWMESEFR	15	S	144	158	0	0.787976
1643	15-10_S1-1643	NKSWMESEFRVYSSA	15	S	149	163	0	0.866667
1644	15-10_S1-1644	ESEFRVYSSANNCTF	15	S	154	168	0	0.933333
1645	15-10_S1-1645	VYSSANNCTFEYV	13	S	159	171	0	1
1646	15-10_S1-1646	SANNCTFEYVSQPFL	15	S	162	176	0	1
1647	15-10_S1-1647	TFEYVSQPFLMDL	13	S	167	179	0	1
1648	15-10_S1-1648	YVSQPFLMDLEGK	13	S	170	182	0	0.923077
1649	15-10_S1-1649	SQPFLMDLEGKQGNF	15	S	172	186	0	0.933333
1650	15-10_S1-1650	MDLEGKQGNFKNLR	14	S	177	190	0	0.928571
1651	15-10_S1-1651	GKQGNFKNLREFVFK	15	S	181	195	0	0.933333
1652	15-10_S1-1652	FKNLREFVFKNIDGY	15	S	186	200	0	0.933333
1653	15-10_S1-1653	EFVFKNIDGYFKIY	14	S	191	204	0	0.928571
1654	15-10_S1-1654	KNIDGYFKIYSKH	13	S	195	207	0	0.923077
1655	15-10_S1-1655	DGYFKIYSKHTPINL	15	S	198	212	0	1
1656	15-10_S1-1656	IYSKHTPINLVRDL	14	S	203	216	0	1
1657	15-10_S1-1657	HTPINLVRDLPQGF	14	S	207	220	0	1
1658	15-10_S1-1658	NLVRDLPQGFSAL	13	S	211	223	0	0.923077
1659	15-10_S1-1659	RDLPQGFSALEPLV	14	S	214	227	0	0.928571
1660	15-10_S1-1660	PQGFSALEPLVDLPI	15	S	217	231	0	0.933333
1661	15-10_S1-1661	ALEPLVDLPIGINI	14	S	222	235	0	1
1662	15-10_S1-1662	LVDLPIGINITRF	13	S	226	238	0	0.923077
1663	15-10_S1-1663	LPIGINITRFQTLLA	15	S	229	243	0	0.866667
1664	15-10_S1-1664	NITRFQTLLALHRSY	15	S	234	248	0	0.8
1665	15-10_S1-1665	FQTLLALHRSYL	12	S	238	249	0	0.780403
1666	15-10_S1-1666	TLLALHRSYLTPGDS	15	S	240	254	0	0.866667
1667	15-10_S1-1667	HRSYLTPGDSSSGW	14	S	245	258	0	0.889642
1668	15-10_S1-1668	LTPGDSSSGWTAGAA	15	S	249	263	0	0.933333
1669	15-10_S1-1669	SSSGWTAGAAAYYV	14	S	254	267	0	0.88964
1670	15-10_S1-1670	WTAGAAAYYVGYL	13	S	258	270	0	0.88115
1671	15-10_S1-1671	GAAAYYVGYLQPRTF	15	S	261	275	0	0.866667
1672	15-10_S1-1672	YVGYLQPRTFLLKY	14	S	266	279	0	0.928571
1673	15-10_S1-1673	LQPRTFLLKYNENGTI	16	S	270	285	0	0.9375
1674	15-10_S1-1674	LLKYNENGTITDAV	14	S	276	289	0	1
1675	15-10_S1-1675	NENGTITDAVDCAL	14	S	280	293	0	0.857143
1676	15-10_S1-1676	TITDAVDCALDPL	13	S	284	296	0	0.653845
1677	15-10_S1-1677	DAVDCALDPLSETK	14	S	287	300	0	0.607139
1678	15-10_S1-1678	CALDPLSETKCTLK	14	S	291	304	0	0.607139
1679	15-10_S1-1679	PLSETKCTLKSFTV	14	S	295	308	0	0.821425
1680	15-10_S1-1680	TKCTLKSFTVEKGIY	15	S	299	313	0	1
1681	15-10_S1-1681	KSFTVEKGIYQTSNF	15	S	304	318	0	1
1682	15-10_S1-1682	EKGIYQTSNFRV	12	S	309	320	0	1
1683	15-10_S1-1683	GIYQTSNFRVQPTESI	16	S	311	326	0	0.9375
1684	15-10_S1-1684	NFRVQPTESIVRF	13	S	317	329	0	0.923077
1685	15-10_S1-1685	VQPTESIVRFPNI	13	S	320	332	0	0.923077
1686	15-10_S1-1686	TESIVRFPNITNL	13	S	323	335	0	0.923077
1687	15-10_S1-1687	IVRFPNITNLCPF	13	S	326	338	0	1
1688	15-10_S1-1688	FPNITNLCPFGEVF	14	S	329	342	0	1
1689	15-10_S1-1689	TNLCPFGEVFNATRF	15	S	333	347	0	0.933333
1690	15-10_S1-1690	FGEVFNATRFASVYA	15	S	338	352	0	0.866667
1691	15-10_S1-1691	NATRFASVYAWNRKR	15	S	343	357	0	0.866667
1692	15-10_S1-1692	ASVYAWNRKRISNCV	15	S	348	362	0	0.933333
1693	15-10_S1-1693	WNRKRISNCVADYSV	15	S	353	367	0	0.933333
1694	15-10_S1-1694	ISNCVADYSVLYNSA	15	S	358	372	0	0.933333
1695	15-10_S1-1695	ADYSVLYNSASFSTF	15	S	363	377	0	0.933333
1696	15-10_S1-1696	LYNSASFSTFKCYGV	15	S	368	382	0	1
1697	15-10_S1-1697	SFSTFKCYGVSPTKL	15	S	373	387	0	1
1698	15-10_S1-1698	KCYGVSPTKLNDLCF	15	S	378	392	0	1
1699	15-10_S1-1699	SPTKLNDLCFTNVYA	15	S	383	397	0	1
1700	15-10_S1-1700	NDLCFTNVYADSFVI	15	S	388	402	0	1
1701	15-10_S1-1701	TNVYADSFVIRGDEV	15	S	393	407	0	1
1702	15-10_S1-1702	DSFVIRGDEVRQIA	14	S	398	411	0	0.928571
1703	15-10_S1-1703	IRGDEVRQIAPGQTGK	16	S	402	417	0	0.9375
1704	15-10_S1-1704	RQIAPGQTGKIADY	14	S	408	421	0	0.857143
1705	15-10_S1-1705	PGQTGKIADYNYKL	14	S	412	425	0	0.928571
1706	15-10_S1-1706	GKIADYNYKLPDDF	14	S	416	429	0	0.857143
1707	15-10_S1-1707	DYNYKLPDDFTGCVI	15	S	420	434	0	0.933333
1708	15-10_S1-1708	LPDDFTGCVIAW	12	S	425	436	0	0.916667
1709	15-10_S1-1709	DDFTGCVIAWNSNNL	15	S	427	441	0	0.933333
1710	15-10_S1-1710	CVIAWNSNNLDSKV	14	S	432	445	0	1
1711	15-10_S1-1711	WNSNNLDSKVGGNY	14	S	436	449	0	0.928571
1712	15-10_S1-1712	NLDSKVGGNYNYLYR	15	S	440	454	0	1
1713	15-10_S1-1713	VGGNYNYLYRLFRK	14	S	445	458	0	1
1714	15-10_S1-1714	YNYLYRLFRKSNLK	14	S	449	462	0	1
1715	15-10_S1-1715	YRLFRKSNLKPFER	14	S	453	466	0	1
1716	15-10_S1-1716	RKSNLKPFERDI	12	S	457	468	0	1
1717	15-10_S1-1717	SNLKPFERDISTEIY	15	S	459	473	0	1
1718	15-10_S1-1718	FERDISTEIYQA	12	S	464	475	0	1
1719	15-10_S1-1719	RDISTEIYQAGSTPCNGV	18	S	466	483	0	0.901888
1720	15-10_S1-1720	YQAGSTPCNGVEGF	14	S	473	486	0	0.873856
1721	15-10_S1-1721	STPCNGVEGFNCYF	14	S	477	490	0	0.928571
1722	15-10_S1-1722	NGVEGFNCYFPLQSY	15	S	481	495	0	0.933333
1723	15-10_S1-1723	FNCYFPLQSYGF	12	S	486	497	0	1
1724	15-10_S1-1724	CYFPLQSYGFQPTNGV	16	S	488	503	0	1
1725	15-10_S1-1725	SYGFQPTNGVGYQPY	15	S	494	508	0	1
1726	15-10_S1-1726	PTNGVGYQPYRVVVL	15	S	499	513	0	1
1727	15-10_S1-1727	GYQPYRVVVLSFELL	15	S	504	518	0	1
1728	15-10_S1-1728	RVVVLSFELLHAPA	14	S	509	522	0	0.850712
1729	15-10_S1-1729	LSFELLHAPATV	12	S	513	524	0	0.787915
1730	15-10_S1-1730	FELLHAPATVCGPKK	15	S	515	529	0	0.793996
1731	15-10_S1-1731	APATVCGPKKSTNLV	15	S	520	534	0	0.860663
1732	15-10_S1-1732	CGPKKSTNLVKNKCV	15	S	525	539	0	0.933333
1733	15-10_S1-1733	STNLVKNKCVNFNF	14	S	530	543	0	1
1734	15-10_S1-1734	VKNKCVNFNFNGL	13	S	534	546	0	1
1735	15-10_S1-1735	KCVNFNFNGLTGTGV	15	S	537	551	0	1
1736	15-10_S1-1736	NFNGLTGTGVLTESNK	16	S	542	557	0	1
1737	15-10_S1-1737	GTGVLTESNKKFLPF	15	S	548	562	0	1
1738	15-10_S1-1738	TESNKKFLPFQQFGR	15	S	553	567	0	1
1739	15-10_S1-1739	KFLPFQQFGRDIA	13	S	558	570	0	0.923077
1740	15-10_S1-1740	PFQQFGRDIADTTDA	15	S	561	575	0	0.933333
1741	15-10_S1-1741	GRDIADTTDAVR	12	S	566	577	0	0.916667
1742	15-10_S1-1742	DIADTTDAVRDPQTL	15	S	568	582	0	0.933333
1743	15-10_S1-1743	TDAVRDPQTLEILDI	15	S	573	587	0	1
1744	15-10_S1-1744	DPQTLEILDITPCSF	15	S	578	592	0	1
1745	15-10_S1-1745	EILDITPCSFGGVSV	15	S	583	597	0	1
1746	15-10_S1-1746	TPCSFGGVSVITPGT	15	S	588	602	0	1
1747	15-10_S1-1747	GGVSVITPGTNTSNQV	16	S	593	608	0	1
1748	15-10_S1-1748	TPGTNTSNQVAVLY	14	S	599	612	0	1
1749	15-10_S1-1749.12D	NTSNQVAVLYQDV	13	S	603	615	1	0.922513
1749	15-10_S1-1749.12G	NTSNQVAVLYQGV	13	S	603	615	1	0.922513
1750	15-10_S1-1750.9D	NQVAVLYQDVNCTEV	15	S	606	620	1	0.932845
1750	15-10_S1-1750.9G	NQVAVLYQGVNCTEV	15	S	606	620	1	0.932845
1751	15-10_S1-1751.4D	LYQDVNCTEVPVAIH	15	S	611	625	1	0.932356
1751	15-10_S1-1751.4G	LYQGVNCTEVPVAIH	15	S	611	625	1	0.932356
1752	15-10_S1-1752	NCTEVPVAIHADQL	14	S	616	629	0	0.928571
1753	15-10_S1-1753	VPVAIHADQLTPTWR	15	S	620	634	0	0.866667
1754	15-10_S1-1754	HADQLTPTWRVY	12	S	625	636	0	0.916667
1755	15-10_S1-1755	DQLTPTWRVYSTGSNV	16	S	627	642	0	0.9375
1756	15-10_S1-1756	WRVYSTGSNVFQTRA	15	S	633	647	0	0.933333
1757	15-10_S1-1757	TGSNVFQTRAGCLI	14	S	638	651	0	0.928571
1758	15-10_S1-1758	VFQTRAGCLIGAEHV	15	S	642	656	0	0.902607
1759	15-10_S1-1759	AGCLIGAEHVNNSY	14	S	647	660	0	0.912111
1760	15-10_S1-1760	IGAEHVNNSYECDI	14	S	651	664	0	0.912111
1761	15-10_S1-1761	HVNNSYECDIPIGA	14	S	655	668	0	0.928571
1762	15-10_S1-1762	SYECDIPIGAGICA	14	S	659	672	0	1
1763	15-10_S1-1763	DIPIGAGICASY	12	S	663	674	0	1
1764	15-10_S1-1764	PIGAGICASYQTQTNSPR	18	S	665	682	0	0.884044
1765	15-10_S1-2-1765	SYQTQTNSPRRARSV	15	S	673	687	0	0.860853
1766	15-10_S1-2-1766	TNSPRRARSVASQSI	15	S	678	692	0	0.933333
1767	15-10_S1-2-1767	RARSVASQSIIAYTM	15	S	683	697	0	1
1768	15-10_S2-1768	ASQSIIAYTMSLGA	14	S	688	701	0	1
1769	15-10_S2-1769	IIAYTMSLGAENSVA	15	S	692	706	0	0.933333
1770	15-10_S2-1770	MSLGAENSVAYSNNSI	16	S	697	712	0	0.9375
1771	15-10_S2-1771	NSVAYSNNSIAI	12	S	703	714	0	0.916667
1772	15-10_S2-1772	VAYSNNSIAIPTNF	14	S	705	718	0	1
1773	15-10_S2-1773	NNSIAIPTNFTISV	14	S	709	722	0	1
1774	15-10_S2-1774	AIPTNFTISVTTEIL	15	S	713	727	0	1
1775	15-10_S2-1775	FTISVTTEILPVSM	14	S	718	731	0	0.928571
1776	15-10_S2-1776	VTTEILPVSMTKTSV	15	S	722	736	0	0.933333
1777	15-10_S2-1777	LPVSMTKTSVDCTMY	15	S	727	741	0	0.933333
1778	15-10_S2-1778	TKTSVDCTMYICGDS	15	S	732	746	0	1
1779	15-10_S2-1779	DCTMYICGDSTECSNL	16	S	737	752	0	0.9375
1780	15-10_S2-1780	CGDSTECSNLLLQY	14	S	743	756	0	0.928571
1781	15-10_S2-1781	TECSNLLLQYGSF	13	S	747	759	0	0.923077
1782	15-10_S2-1782	SNLLLQYGSFCTQL	14	S	750	763	0	0.928571
1783	15-10_S2-1783	LQYGSFCTQLNRAL	14	S	754	767	0	0.928571
1784	15-10_S2-1784	SFCTQLNRALTGIAV	15	S	758	772	0	0.8
1785	15-10_S2-1785	LNRALTGIAVEQDK	14	S	763	776	0	0.785714
1786	15-10_S2-1786	LTGIAVEQDKNTQEV	15	S	767	781	0	0.866667
1787	15-10_S2-1787	VEQDKNTQEVFAQVK	15	S	772	786	0	0.933333
1788	15-10_S2-1788	NTQEVFAQVKQIYK	14	S	777	790	0	1
1789	15-10_S2-1789	VFAQVKQIYKTPPIK	15	S	781	795	0	0.933333
1790	15-10_S2-1790	KQIYKTPPIKDFGGF	15	S	786	800	0	0.919202
1791	15-10_S2-1791	TPPIKDFGGFNFSQI	15	S	791	805	0	0.919202
1792	15-10_S2-1792	DFGGFNFSQILPDPSK	16	S	796	811	0	0.9375
1793	15-10_S2-1793	FSQILPDPSKPSKR	14	S	802	815	0	1
1794	15-10_S2-1794	LPDPSKPSKRSFI	13	S	806	818	0	0.923077
1795	15-10_S2-1795	PSKPSKRSFIEDLLF	15	S	809	823	0	0.933333
1796	15-10_S2-1796	KRSFIEDLLFNKVTL	15	S	814	828	0	0.933333
1797	15-10_S2-1797	EDLLFNKVTLADAGF	15	S	819	833	0	1
1798	15-10_S2-1798	NKVTLADAGFIKQY	14	S	824	837	0	1
1799	15-10_S2-1799	LADAGFIKQYGDCL	14	S	828	841	0	1
1800	15-10_S2-1800	GFIKQYGDCLGDIAA	15	S	832	846	0	0.933333
1801	15-10_S2-1801	YGDCLGDIAARDLI	14	S	837	850	0	0.928571
1802	15-10_S2-1802	LGDIAARDLICAQKF	15	S	841	855	0	0.933333
1803	15-10_S2-1803	ARDLICAQKFNGLTV	15	S	846	860	0	1
1804	15-10_S2-1804	CAQKFNGLTVLPPLL	15	S	851	865	0	1
1805	15-10_S2-1805	NGLTVLPPLLTDEMI	15	S	856	870	0	1
1806	15-10_S2-1806	LPPLLTDEMIAQY	13	S	861	873	0	1
1807	15-10_S2-1807	LLTDEMIAQYTSALL	15	S	864	878	0	1
1808	15-10_S2-1808	MIAQYTSALLAGTI	14	S	869	882	0	1
1809	15-10_S2-1809	YTSALLAGTITSGW	14	S	873	886	0	0.928571
1810	15-10_S2-1810	LLAGTITSGWTFGA	14	S	877	890	0	0.928571
1811	15-10_S2-1811	TITSGWTFGAGAAL	14	S	881	894	0	0.928571
1812	15-10_S2-1812	GWTFGAGAALQIPFA	15	S	885	899	0	1
1813	15-10_S2-1813	AGAALQIPFAMQMAY	15	S	890	904	0	1
1814	15-10_S2-1814	LQIPFAMQMAYRF	13	S	894	906	0	1
1815	15-10_S2-1815	PFAMQMAYRFNGIGV	15	S	897	911	0	1
1816	15-10_S2-1816	MAYRFNGIGVTQNVL	15	S	902	916	0	1
1817	15-10_S2-1817	NGIGVTQNVLYENQK	15	S	907	921	0	1
1818	15-10_S2-1818	TQNVLYENQKLIA	13	S	912	924	0	1
1819	15-10_S2-1819	VLYENQKLIANQF	13	S	915	927	0	1
1820	15-10_S2-1820	ENQKLIANQFNSAI	14	S	918	931	0	0.889643
1821	15-10_S2-1821	LIANQFNSAIGKI	13	S	922	934	0	0.881154
1822	15-10_S2-1822	NQFNSAIGKIQDSL	14	S	925	938	0	0.850713
1823	15-10_S2-1823	SAIGKIQDSLSSTA	14	S	929	942	0	0.843104
1824	15-10_S2-1824	KIQDSLSSTASALGK	15	S	933	947	0	0.900333
1825	15-10_S2-1825	LSSTASALGKLQDVV	15	S	938	952	0	0.916834
1826	15-10_S2-1826	SALGKLQDVVNQNA	14	S	943	956	0	1
1827	15-10_S2-1827	KLQDVVNQNAQAL	13	S	947	959	0	1
1828	15-10_S2-1828	DVVNQNAQALNTLVK	15	S	950	964	0	1
1829	15-10_S2-1829	NAQALNTLVKQL	12	S	955	966	0	1
1830	15-10_S2-1830	AQALNTLVKQLSSNF	15	S	956	970	0	0.933333
1831	15-10_S2-1831	TLVKQLSSNFGAI	13	S	961	973	0	1
1832	15-10_S2-1832	KQLSSNFGAISSVL	14	S	964	977	0	1
1833	15-10_S2-1833	SNFGAISSVLNDIL	14	S	968	981	0	1
1834	15-10_S2-1834	AISSVLNDILSRLDK	15	S	972	986	0	1
1835	15-10_S2-1835	LNDILSRLDKVEAEV	15	S	977	991	0	1
1836	15-10_S2-1836	SRLDKVEAEVQIDRL	15	S	982	996	0	1
1837	15-10_S2-1837	VEAEVQIDRLITGRL	15	S	987	1001	0	1
1838	15-10_S2-1838	VQIDRLITGRLQSL	14	S	991	1004	0	1
1839	15-10_S2-1839	RLITGRLQSLQTYV	14	S	995	1008	0	1
1840	15-10_S2-1840	GRLQSLQTYVTQQLI	15	S	999	1013	0	1
1841	15-10_S2-1841	LQTYVTQQLIRAAEI	15	S	1004	1018	0	1
1842	15-10_S2-1842	TQQLIRAAEIRASA	14	S	1009	1022	0	1
1843	15-10_S2-1843	IRAAEIRASANLAA	14	S	1013	1026	0	1
1844	15-10_S2-1844	EIRASANLAATKM	13	S	1017	1029	0	1
1845	15-10_S2-1845	ASANLAATKMSECVL	15	S	1020	1034	0	1
1846	15-10_S2-1846	AATKMSECVLGQSKR	15	S	1025	1039	0	1
1847	15-10_S2-1847	SECVLGQSKRVDF	13	S	1030	1042	0	1
1848	15-10_S2-1848	VLGQSKRVDFCGKGY	15	S	1033	1047	0	1
1849	15-10_S2-1849	KRVDFCGKGYHLMSF	15	S	1038	1052	0	1
1850	15-10_S2-1850	CGKGYHLMSFPQSA	14	S	1043	1056	0	1
1851	15-10_S2-1851	YHLMSFPQSAPHGVV	15	S	1047	1061	0	1
1852	15-10_S2-1852	FPQSAPHGVVFLHV	14	S	1052	1065	0	0.928571
1853	15-10_S2-1853	APHGVVFLHVTYVPA	15	S	1056	1070	0	0.933333
1854	15-10_S2-1854	VFLHVTYVPAQEKNF	15	S	1061	1075	0	0.933333
1855	15-10_S2-1855	TYVPAQEKNFTTAPA	15	S	1066	1080	0	0.933333
1856	15-10_S2-1856	AQEKNFTTAPAICH	14	S	1070	1083	0	0.928571
1857	15-10_S2-1857	NFTTAPAICHDGKAH	15	S	1074	1088	0	0.933333
1858	15-10_S2-1858	PAICHDGKAHFPR	13	S	1079	1091	0	1
1859	15-10_S2-1859	CHDGKAHFPREGVFV	15	S	1082	1096	0	1
1860	15-10_S2-1860	AHFPREGVFVSNGTH	15	S	1087	1101	0	1
1861	15-10_S2-1861	EGVFVSNGTHWFV	13	S	1092	1104	0	1
1862	15-10_S2-1862	FVSNGTHWFVTQRNF	15	S	1095	1109	0	1
1863	15-10_S2-1863	THWFVTQRNFYEPQI	15	S	1100	1114	0	1
1864	15-10_S2-1864	TQRNFYEPQIITTDNTF	17	S	1105	1121	0	1
1865	15-10_S2-1865	PQIITTDNTFVSGNCDV	17	S	1112	1128	0	0.941176
1866	15-10_S2-1866	NTFVSGNCDVVIGIV	15	S	1119	1133	0	0.897001
1867	15-10_S2-1867	GNCDVVIGIVNNTVY	15	S	1124	1138	0	0.897001
1868	15-10_S2-1868	VIGIVNNTVYDPL	13	S	1129	1141	0	0.923077
1869	15-10_S2-1869	IVNNTVYDPLQPEL	14	S	1132	1145	0	1
1870	15-10_S2-1870	TVYDPLQPELDSFK	14	S	1136	1149	0	1
1871	15-10_S2-1871	PLQPELDSFKEELDK	15	S	1140	1154	0	1
1872	15-10_S2-1872	LDSFKEELDKYFKNH	15	S	1145	1159	0	1
1873	15-10_S2-1873	EELDKYFKNHTSPDV	15	S	1150	1164	0	1
1874	15-10_S2-1874	YFKNHTSPDVDLGDI	15	S	1155	1169	0	0.933333
1875	15-10_S2-1875	TSPDVDLGDISGINA	15	S	1160	1174	0	0.933333
1876	15-10_S2-1876	DLGDISGINASVVNI	15	S	1165	1179	0	0.866667
1877	15-10_S2-1877	SGINASVVNIQKEI	14	S	1170	1183	0	0.928571
1878	15-10_S2-1878	ASVVNIQKEIDRL	13	S	1174	1186	0	0.923077
1879	15-10_S2-1879	VNIQKEIDRLNEVAK	15	S	1177	1191	0	0.933333
1880	15-10_S2-1880	EIDRLNEVAKNL	12	S	1182	1193	0	1
1881	15-10_S2-1881	DRLNEVAKNLNESLI	15	S	1184	1198	0	1
1882	15-10_S2-1882	VAKNLNESLIDLQEL	15	S	1189	1203	0	0.933333
1883	15-10_S2-1883	NESLIDLQELGKY	13	S	1194	1206	0	0.923077
1884	15-10_S2-1884	LIDLQELGKYEQYIK	15	S	1197	1211	0	0.933333
1885	15-10_S2-1885	ELGKYEQYIKWPWYI	15	S	1202	1216	0	0.933333
1886	15-10_S2-1886	EQYIKWPWYIWLGFI	15	S	1207	1221	0	1
1887	15-10_S2-1887	WPWYIWLGFIAGLIA	15	S	1212	1226	0	1
1888	15-10_S2-1888	WLGFIAGLIAIVMV	14	S	1217	1230	0	0.850716
1889	15-10_S2-1889	IAGLIAIVMVTIML	14	S	1221	1234	0	0.850716
1890	15-10_S2-1890	IAIVMVTIMLCCM	13	S	1225	1237	0	0.79731
1891	15-10_S2-1891	VMVTIMLCCMTSCCSCL	17	S	1228	1244	0	0.845002
1892	15-10_S2-1892	CCMTSCCSCLKGCCS	15	S	1235	1249	0	0.8
1893	15-10_S2-1893	CCSCLKGCCSCGSCCK	16	S	1240	1255	0	0.874998
1894	15-10_S2-1894	GCCSCGSCCKFDEDD	15	S	1246	1260	0	0.805499
1895	15-10_S2-1895	GSCCKFDEDDSEPVL	15	S	1251	1265	0	0.933333
1896	15-10_S2-1896	FDEDDSEPVLKGVKL	15	S	1256	1270	0	0.933333
1897	15-10_S2-1897	SEPVLKGVKLHYT	13	S	1261	1273	0	1
1898	15-10_ORF3a-1898	MDLFMRIFTIGTVTL	15	ORF3a	1	15	0	0.909067
1899	15-10_ORF3a-1899	RIFTIGTVTLKQGEI	15	ORF3a	6	20	0	0.909066
1900	15-10_ORF3a-1900	GTVTLKQGEIKDA	13	ORF3a	11	23	0	0.923077
1901	15-10_ORF3a-1901	TLKQGEIKDATPSDF	15	ORF3a	14	28	0	0.866667
1902	15-10_ORF3a-1902	EIKDATPSDFVRATA	15	ORF3a	19	33	0	0.866667
1903	15-10_ORF3a-1903	TPSDFVRATATIPI	14	ORF3a	24	37	0	0.857143
1904	15-10_ORF3a-1904	FVRATATIPIQASL	14	ORF3a	28	41	0	0.928571
1905	15-10_ORF3a-1905	TATIPIQASLPFGWL	15	ORF3a	32	46	0	0.883842
1906	15-10_ORF3a-1906	IQASLPFGWLIVGVA	15	ORF3a	37	51	0	0.834352
1907	15-10_ORF3a-1907	PFGWLIVGVALLAVF	15	ORF3a	42	56	0	0.773811
1908	15-10_ORF3a-1908.11Q	IVGVALLAVFQSASK	15	ORF3a	47	61	1	0.92903
1908	15-10_ORF3a-1908.11H	IVGVALLAVFHSASK	15	ORF3a	47	61	1	0.92903
1909	15-10_ORF3a-1909.6Q	LLAVFQSASKIITLK	15	ORF3a	52	66	1	0.930522
1909	15-10_ORF3a-1909.6H	LLAVFHSASKIITLK	15	ORF3a	52	66	1	0.930522
1910	15-10_ORF3a-1910.1Q	QSASKIITLKKRWQL	15	ORF3a	57	71	1	0.932837
1910	15-10_ORF3a-1910.1H	HSASKIITLKKRWQL	15	ORF3a	57	71	1	0.932837
1911	15-10_ORF3a-1911	IITLKKRWQLALSK	14	ORF3a	62	75	0	0.857143
1912	15-10_ORF3a-1912	KKRWQLALSKGVHFV	15	ORF3a	66	80	0	0.866667
1913	15-10_ORF3a-1913	LALSKGVHFVCNLLL	15	ORF3a	71	85	0	0.866667
1914	15-10_ORF3a-1914	GVHFVCNLLLLFVTV	15	ORF3a	76	90	0	0.933333
1915	15-10_ORF3a-1915	CNLLLLFVTVYSHLL	15	ORF3a	81	95	0	0.907408
1916	15-10_ORF3a-1916	LFVTVYSHLLLVAA	14	ORF3a	86	99	0	0.833555
1917	15-10_ORF3a-1917	VYSHLLLVAAGLEA	14	ORF3a	90	103	0	0.882982
1918	15-10_ORF3a-1918	LLLVAAGLEAPFLYL	15	ORF3a	94	108	0	0.890782
1919	15-10_ORF3a-1919	AGLEAPFLYLYALVY	15	ORF3a	99	113	0	0.918322
1920	15-10_ORF3a-1920	PFLYLYALVYFLQSI	15	ORF3a	104	118	0	0.866667
1921	15-10_ORF3a-1921	YALVYFLQSINFVRI	15	ORF3a	109	123	0	0.866667
1922	15-10_ORF3a-1922	FLQSINFVRIIMRLW	15	ORF3a	114	128	0	0.751643
1923	15-10_ORF3a-1923	NFVRIIMRLWLCWK	14	ORF3a	119	132	0	0.806739
1924	15-10_ORF3a-1924	IIMRLWLCWKCRSK	14	ORF3a	123	136	0	0.806739
1925	15-10_ORF3a-1925	LWLCWKCRSKNPLLY	15	ORF3a	127	141	0	0.819625
1926	15-10_ORF3a-1926	KCRSKNPLLYDANYF	15	ORF3a	132	146	0	0.933333
1927	15-10_ORF3a-1927	NPLLYDANYFLCWH	14	ORF3a	137	150	0	0.928571
1928	15-10_ORF3a-1928	YDANYFLCWHTNCY	14	ORF3a	141	154	0	0.785714
1929	15-10_ORF3a-1929	YFLCWHTNCYDYCI	14	ORF3a	145	158	0	0.785714
1930	15-10_ORF3a-1930	WHTNCYDYCIPYNSV	15	ORF3a	149	163	0	0.733333
1931	15-10_ORF3a-1931	YDYCIPYNSVTSSIV	15	ORF3a	154	168	0	0.866667
1932	15-10_ORF3a-1932	PYNSVTSSIVITSGD	15	ORF3a	159	173	0	0.8
1933	15-10_ORF3a-1933	TSSIVITSGDGTTSPI	16	ORF3a	164	179	0	0.8125
1934	15-10_ORF3a-1934	TSGDGTTSPISEHDY	15	ORF3a	170	184	0	0.8
1935	15-10_ORF3a-1935	TTSPISEHDYQIGGY	15	ORF3a	175	189	0	0.866667
1936	15-10_ORF3a-1936	SEHDYQIGGYTEKW	14	ORF3a	180	193	0	0.928571
1937	15-10_ORF3a-1937	YQIGGYTEKWESGVK	15	ORF3a	184	198	0	0.922962
1938	15-10_ORF3a-1938	YTEKWESGVKDCVVL	15	ORF3a	189	203	0	0.933333
1939	15-10_ORF3a-1939	ESGVKDCVVLHSYF	14	ORF3a	194	207	0	0.928571
1940	15-10_ORF3a-1940	KDCVVLHSYFTSDYY	15	ORF3a	198	212	0	1
1941	15-10_ORF3a-1941	LHSYFTSDYYQLY	13	ORF3a	203	215	0	1
1942	15-10_ORF3a-1942	YFTSDYYQLYSTQL	14	ORF3a	206	219	0	0.928571
1943	15-10_ORF3a-1943	DYYQLYSTQLSTDTGV	16	ORF3a	210	225	0	0.900071
1944	15-10_ORF3a-1944	STQLSTDTGVEHVTF	15	ORF3a	216	230	0	0.893409
1945	15-10_ORF3a-1945	TDTGVEHVTFFIYNK	15	ORF3a	221	235	0	0.866667
1946	15-10_ORF3a-1946	EHVTFFIYNKIV	12	ORF3a	226	237	0	1
1947	15-10_ORF3a-1947	VTFFIYNKIVDEPEEH	16	ORF3a	228	243	0	0.90344
1948	15-10_ORF3a-1948	NKIVDEPEEHVQIH	14	ORF3a	234	247	0	0.850718
1949	15-10_ORF3a-1949	DEPEEHVQIHTI	12	ORF3a	238	249	0	0.825838
1950	15-10_ORF3a-1950	PEEHVQIHTIDGSSGV	16	ORF3a	240	255	0	0.916396
1951	15-10_ORF3a-1951	IHTIDGSSGVVNPVM	15	ORF3a	246	260	0	0.918032
1952	15-10_ORF3a-1952	GSSGVVNPVMEPIY	14	ORF3a	251	264	0	0.909453
1953	15-10_ORF3a-1953	VVNPVMEPIYDEPTT	15	ORF3a	255	269	0	0.933333
1954	15-10_ORF3a-1954	MEPIYDEPTTTTSVPL	16	ORF3a	260	275	0	0.9375
1955	15-10_Env-1955	MYSFVSEETGTLIV	14	E	1	14	0	1
1956	15-10_Env-1956	VSEETGTLIVNSVLL	15	E	5	19	0	1
1957	15-10_Env-1957	GTLIVNSVLLFLAFV	15	E	10	24	0	1
1958	15-10_Env-1958	NSVLLFLAFVVFLLV	15	E	15	29	0	1
1959	15-10_Env-1959	FLAFVVFLLVTLAIL	15	E	20	34	0	1
1960	15-10_Env-1960	VFLLVTLAILTALRL	15	E	25	39	0	0.899999
1961	15-10_Env-1961	TLAILTALRLCAY	13	E	30	42	0	0.884614
1962	15-10_Env-1962	ILTALRLCAYCCNIV	15	E	33	47	0	0.899999
1963	15-10_Env-1963	RLCAYCCNIVNVSLV	15	E	38	52	0	1
1964	15-10_Env-1964	CCNIVNVSLVKPSFY	15	E	43	57	0	0.933333
1965	15-10_Env-1965	NVSLVKPSFYVYSRV	15	E	48	62	0	0.933333
1966	15-10_Env-1966	KPSFYVYSRVKNL	13	E	53	65	0	0.923077
1967	15-10_Env-1967	FYVYSRVKNLNSSRV	15	E	56	70	0	1
1968	15-10_Env-1968	RVKNLNSSRVPDLLV	15	E	61	75	0	0.896996
1969	15-10_exMem-1969	IILVFLFGTLILAMA	15	exORFM	1	15	0	0.899999
1970	15-10_exMem-1970	LFGTLILAMADSNGTI	16	exORFM	6	21	0	0.848915
1971	15-10_exMem-1971	LAMADSNGTITVEEL	15	exORFM	12	26	0	0.838841
1972	15-10_Mem-1972	SNGTITVEELKKLL	14	exORFM	17	30	0	1
1973	15-10_Mem-1973	ITVEELKKLLEQWNL	15	exORFM	21	35	0	1
1974	15-10_Mem-1974	LKKLLEQWNLVIGFL	15	exORFM	26	40	0	1
1975	15-10_Mem-1975	EQWNLVIGFLFLTWI	15	exORFM	31	45	0	1
1976	15-10_Mem-1976	VIGFLFLTWICLLQF	15	exORFM	36	50	0	1
1977	15-10_Mem-1977	FLTWICLLQFAYANR	15	exORFM	41	55	0	1
1978	15-10_Mem-1978	CLLQFAYANRNRFLY	15	exORFM	46	60	0	1
1979	15-10_Mem-1979	AYANRNRFLYIIKLI	15	exORFM	51	65	0	1
1980	15-10_Mem-1980	NRFLYIIKLIFLWLL	15	exORFM	56	70	0	0.933333
1981	15-10_Mem-1981	IIKLIFLWLLWPVTL	15	exORFM	61	75	0	0.933333
[truncated: 263 more rows]

## Sheet: 18-11-3-3
N	OLP ID	OLP Sequence (Consensus)	Length (aa)	ORF	Start	End	Variant	Normalized Entropy (aa)
1	18-11_LP-1	MESLVPGFNEKTHVQLSL	18	ORF1a	1	18	0	0.833333
2	18-11_LP-2	FNEKTHVQLSLPVLQVR	17	ORF1a	8	24	0	0.823529
3	18-11_LP-3	VQLSLPVLQVRDVLVRGF	18	ORF1a	14	31	0	0.88047
4	18-11_LP-4	LQVRDVLVRGFGDSVEEV	18	ORF1a	21	38	0	0.859159
5	18-11_LP-5	VRGFGDSVEEVLSEARQH	18	ORF1a	28	45	0	0.923123
6	18-11_LP-6	VEEVLSEARQHLKDGTCGL	19	ORF1a	35	53	0	0.947368
7	18-11_LP-7	RQHLKDGTCGLVEVEKGV	18	ORF1a	43	60	0	1
8	18-11_LP-8	TCGLVEVEKGVLPQL	15	ORF1a	50	64	0	1
9	18-11_LP-9	VEVEKGVLPQLEQPYVFI	18	ORF1a	54	71	0	1
10	18-11_LP-10	LPQLEQPYVFIKRSDAR	17	ORF1a	61	77	0	0.941176
11	18-11_LP-11	PYVFIKRSDARTAPHGHV	18	ORF1a	67	84	0	0.938039
12	18-11_LP-12	SDARTAPHGHVMVELVA	17	ORF1a	74	90	0	0.937785
13	18-11_LP-13	PHGHVMVELVAELEGIQY	18	ORF1a	80	97	0	0.944444
14	18-11_LP-14	ELVAELEGIQYGRSGETL	18	ORF1a	87	104	0	0.944444
15	18-11_LP-15	GIQYGRSGETLGVLVPHV	18	ORF1a	94	111	0	0.888889
16	18-11_LP-16	GETLGVLVPHVGEIPVAY	18	ORF1a	101	118	0	0.865697
17	18-11_LP-17	VPHVGEIPVAYRKVLLRK	18	ORF1a	108	125	0	0.865697
18	18-11_LP-18	PVAYRKVLLRKNGNKGA	17	ORF1a	115	131	0	0.786976
19	18-11_LP-19	VLLRKNGNKGAGGHSYGA	18	ORF1a	121	138	0	0.901827
20	18-11_LP-20	NKGAGGHSYGADLKSFDL	18	ORF1a	128	145	0	0.901827
21	18-11_LP-21	SYGADLKSFDLGDEL	15	ORF1a	135	149	0	1
22	18-11_LP-22	DLKSFDLGDELGTDPY	16	ORF1a	139	154	0	1
23	18-11_LP-23	DLGDELGTDPYEDFQENW	18	ORF1a	144	161	0	1
24	18-11_LP-24	TDPYEDFQENWNTKH	15	ORF1a	151	165	0	0.933333
25	18-11_LP-25	EDFQENWNTKHSSGVTR	17	ORF1a	155	171	0	0.941176
26	18-11_LP-26	WNTKHSSGVTRELMREL	17	ORF1a	161	177	0	0.941176
27	18-11_LP-nsp2-27	SGVTRELMRELNGGAYTR	18	ORF1a	167	184	0	1
28	18-11_LP-nsp2-28	MRELNGGAYTRYVDNNF	17	ORF1a	174	190	0	0.941176
29	18-11_nsp2-29	GAYTRYVDNNFCGPDGY	17	ORF1a	180	196	0	0.941176
30	18-11_nsp2-30	VDNNFCGPDGYPLECIK	17	ORF1a	186	202	0	0.941176
31	18-11_nsp2-31	GPDGYPLECIKDLLARA	17	ORF1a	192	208	0	0.941176
32	18-11_nsp2-32	LECIKDLLARAGKASCTL	18	ORF1a	198	215	0	0.944444
33	18-11_nsp2-33	LARAGKASCTLSEQLDFI	18	ORF1a	205	222	0	0.944444
34	18-11_nsp2-34	SCTLSEQLDFIDTKRGVY	18	ORF1a	212	229	0	0.888889
35	18-11_nsp2-35	LDFIDTKRGVYCCREHEH	18	ORF1a	219	236	0	0.888889
36	18-11_nsp2-36	RGVYCCREHEHEIAWY	16	ORF1a	226	241	0	1
37	18-11_nsp2-37	CREHEHEIAWYTERSEK	17	ORF1a	231	247	0	1
38	18-11_nsp2-38	EIAWYTERSEKSYEL	15	ORF1a	237	251	0	1
39	18-11_nsp2-39	YTERSEKSYELQTPFEIK	18	ORF1a	241	258	0	1
40	18-11_nsp2-40.18T	SYELQTPFEIKLAKKFDT	18	ORF1a	248	265	1	0.944444
40	18-11_nsp2-40.18I	SYELQTPFEIKLAKKFDI	18	ORF1a	248	265	1	0.944444
41	18-11_nsp2-41.11T	FEIKLAKKFDTFNGECPNF	19	ORF1a	255	273	1	0.946968
41	18-11_nsp2-41.11I	FEIKLAKKFDIFNGECPNF	19	ORF1a	255	273	1	0.946968
42	18-11_nsp2-42.3T	FDTFNGECPNFVFPLNSI	18	ORF1a	263	280	1	0.942821
42	18-11_nsp2-42.3I	FDIFNGECPNFVFPLNSI	18	ORF1a	263	280	1	0.942821
43	18-11_nsp2-43	CPNFVFPLNSIIKTIQPR	18	ORF1a	270	287	0	0.883882
44	18-11_nsp2-44	LNSIIKTIQPRVEKKKL	17	ORF1a	277	293	0	0.877054
45	18-11_nsp2-45	TIQPRVEKKKLDGFMGRI	18	ORF1a	283	300	0	0.833333
46	18-11_nsp2-46	KKKLDGFMGRIRSVYPVA	18	ORF1a	290	307	0	0.777778
47	18-11_nsp2-47	MGRIRSVYPVASPNECNQM	19	ORF1a	297	315	0	0.894737
48	18-11_nsp2-48	PVASPNECNQMCLSTLMK	18	ORF1a	305	322	0	0.888889
49	18-11_nsp2-49	CNQMCLSTLMKCDHCGETSW	20	ORF1a	312	331	0	0.930555
50	18-11_nsp2-50	MKCDHCGETSWQTGDFVK	18	ORF1a	321	338	0	0.932669
51	18-11_nsp2-51	ETSWQTGDFVKATCEF	16	ORF1a	328	343	0	0.9375
52	18-11_nsp2-52	TGDFVKATCEFCGTENL	17	ORF1a	333	349	0	0.941176
53	18-11_nsp2-53	ATCEFCGTENLTKEGA	16	ORF1a	339	354	0	1
54	18-11_nsp2-54	CGTENLTKEGATTCGYL	17	ORF1a	344	360	0	0.882353
55	18-11_nsp2-55	TKEGATTCGYLPQNAVVK	18	ORF1a	350	367	0	0.888889
56	18-11_nsp2-56	CGYLPQNAVVKIYCPACH	18	ORF1a	357	374	0	0.777778
57	18-11_nsp2-57	AVVKIYCPACHNSEV	15	ORF1a	364	378	0	0.915556
58	18-11_nsp2-58	IYCPACHNSEVGPEHSLA	18	ORF1a	368	385	0	0.901936
59	18-11_nsp2-59	NSEVGPEHSLAEYHNESGL	19	ORF1a	375	393	0	0.897548
60	18-11_nsp2-60	SLAEYHNESGLKTILRK	17	ORF1a	383	399	0	0.897498
61	18-11_nsp2-61	NESGLKTILRKGGRTIAF	18	ORF1a	389	406	0	0.889447
62	18-11_nsp2-62	ILRKGGRTIAFGGCVFSY	18	ORF1a	396	413	0	0.833333
63	18-11_nsp2-63	TIAFGGCVFSYVGCHNK	17	ORF1a	403	419	0	0.909117
64	18-11_nsp2-64	CVFSYVGCHNKCAYWVPR	18	ORF1a	409	426	0	0.914166
65	18-11_nsp2-65	CHNKCAYWVPRASANI	16	ORF1a	416	431	0	0.835314
66	18-11_nsp2-66	AYWVPRASANIGCNHTGV	18	ORF1a	421	438	0	0.833333
67	18-11_nsp2-67	SANIGCNHTGVVGEGSEGL	19	ORF1a	428	446	0	0.894737
68	18-11_nsp2-68	TGVVGEGSEGLNDNLLEI	18	ORF1a	436	453	0	0.833333
69	18-11_nsp2-69	SEGLNDNLLEILQKEKV	17	ORF1a	443	459	0	0.873494
70	18-11_nsp2-70	NLLEILQKEKVNINIV	16	ORF1a	449	464	0	0.88956
71	18-11_nsp2-71	LQKEKVNINIVGDFKL	16	ORF1a	454	469	0	0.9375
72	18-11_nsp2-72	VNINIVGDFKLNEEIAII	18	ORF1a	459	476	0	0.888889
73	18-11_nsp2-73	DFKLNEEIAIILASFSA	17	ORF1a	466	482	0	0.823529
74	18-11_nsp2-74	EIAIILASFSASTSAFV	17	ORF1a	472	488	0	0.823529
75	18-11_nsp2-75	ASFSASTSAFVETVKGL	17	ORF1a	478	494	0	0.882353
76	18-11_nsp2-76	TSAFVETVKGLDYKAFK	17	ORF1a	484	500	0	0.941176
77	18-11_nsp2-77	TVKGLDYKAFKQIVESCGNF	20	ORF1a	490	509	0	0.9
78	18-11_nsp2-78	FKQIVESCGNFKVTKGKA	18	ORF1a	499	516	0	0.944444
79	18-11_nsp2-79	CGNFKVTKGKAKKGAWNI	18	ORF1a	506	523	0	0.901832
80	18-11_nsp2-80	KGKAKKGAWNIGEQKSIL	18	ORF1a	513	530	0	0.923138
81	18-11_nsp2-81	AWNIGEQKSILSPLYAFA	18	ORF1a	520	537	0	1
82	18-11_nsp2-82	KSILSPLYAFASEAARVV	18	ORF1a	527	544	0	0.893472
83	18-11_nsp2-83	YAFASEAARVVRSIFSR	17	ORF1a	534	550	0	0.857792
84	18-11_nsp2-84	AARVVRSIFSRTLETA	16	ORF1a	540	555	0	0.860602
85	18-11_nsp2-85	RSIFSRTLETAQNSVRVL	18	ORF1a	545	562	0	0.908157
86	18-11_nsp2-86	LETAQNSVRVLQKAAITI	18	ORF1a	552	569	0	0.944444
87	18-11_nsp2-87	VRVLQKAAITILDGISQY	18	ORF1a	559	576	0	1
88	18-11_nsp2-88	AITILDGISQYSLRLIDA	18	ORF1a	566	583	0	1
89	18-11_nsp2-89	ISQYSLRLIDAMMFTSDL	18	ORF1a	573	590	0	0.944444
90	18-11_nsp2-90	LIDAMMFTSDLATNNLVV	18	ORF1a	580	597	0	0.944444
91	18-11_nsp2-91	TSDLATNNLVVMAYI	15	ORF1a	587	601	0	0.933333
92	18-11_nsp2-92	ATNNLVVMAYITGGVVQL	18	ORF1a	591	608	0	0.944444
93	18-11_nsp2-93	MAYITGGVVQLTSQWL	16	ORF1a	598	613	0	0.840939
94	18-11_nsp2-94	GGVVQLTSQWLTNIFGTV	18	ORF1a	603	620	0	0.914168
95	18-11_nsp2-95	SQWLTNIFGTVYEKLKPV	18	ORF1a	610	627	0	0.888889
96	18-11_nsp2-96	FGTVYEKLKPVLDWLEEK	18	ORF1a	617	634	0	0.722222
97	18-11_nsp2-97	LKPVLDWLEEKFKEGVEF	18	ORF1a	624	641	0	0.722222
98	18-11_nsp2-98	LEEKFKEGVEFLRDGWEI	18	ORF1a	631	648	0	0.777778
99	18-11_nsp2-99	GVEFLRDGWEIVKFI	15	ORF1a	638	652	0	0.933333
100	18-11_nsp2-100	LRDGWEIVKFISTCACEI	18	ORF1a	642	659	0	0.833333
101	18-11_nsp2-101	VKFISTCACEIVGGQIV	17	ORF1a	649	665	0	0.919295
102	18-11_nsp2-102	CACEIVGGQIVTCAKEIK	18	ORF1a	655	672	0	0.923778
103	18-11_nsp2-103	GQIVTCAKEIKESVQTFF	18	ORF1a	662	679	0	0.944444
104	18-11_nsp2-104	KEIKESVQTFFKLVNKFL	18	ORF1a	669	686	0	0.888889
105	18-11_nsp2-105	VQTFFKLVNKFLALCA	16	ORF1a	675	690	0	0.9375
106	18-11_nsp2-106	KLVNKFLALCADSIII	16	ORF1a	680	695	0	0.9375
107	18-11_nsp2-107	FLALCADSIIIGGAKLKA	18	ORF1a	685	702	0	1
108	18-11_nsp2-108	SIIIGGAKLKALNLGETF	18	ORF1a	692	709	0	0.944444
109	18-11_nsp2-109	KLKALNLGETFVTHSKGL	18	ORF1a	699	716	0	0.833333
110	18-11_nsp2-110	GETFVTHSKGLYRKCVK	17	ORF1a	706	722	0	0.823529
111	18-11_nsp2-111	HSKGLYRKCVKSREETGL	18	ORF1a	712	729	0	0.944444
112	18-11_nsp2-112	KCVKSREETGLLMPLKA	17	ORF1a	719	735	0	0.941176
113	18-11_nsp2-113	EETGLLMPLKAPKEIIFL	18	ORF1a	725	742	0	0.914166
114	18-11_nsp2-114	PLKAPKEIIFLEGETL	16	ORF1a	732	747	0	0.903437
115	18-11_nsp2-115	KEIIFLEGETLPTEVL	16	ORF1a	737	752	0	0.9375
116	18-11_nsp2-116	LEGETLPTEVLTEEVVLK	18	ORF1a	742	759	0	0.888889
117	18-11_nsp2-117	TEVLTEEVVLKTGDLQPL	18	ORF1a	749	766	0	0.883887
118	18-11_nsp2-118	VVLKTGDLQPLEQPTSEA	18	ORF1a	756	773	0	0.914166
119	18-11_nsp2-119	LQPLEQPTSEAVEAPLV	17	ORF1a	763	779	0	0.812936
120	18-11_nsp2-120	PTSEAVEAPLVGTPVCI	17	ORF1a	769	785	0	0.764706
121	18-11_nsp2-121	EAPLVGTPVCINGLMLL	17	ORF1a	775	791	0	0.859831
122	18-11_nsp2-122	TPVCINGLMLLEIKDTEK	18	ORF1a	781	798	0	0.893229
123	18-11_nsp2-123	LMLLEIKDTEKYCALA	16	ORF1a	788	803	0	0.879882
124	18-11_nsp2-124	IKDTEKYCALAPNMMV	16	ORF1a	793	808	0	0.848909
125	18-11_nsp2-125	KYCALAPNMMVTNNTFTL	18	ORF1a	798	815	0	0.883886
126	18-11_nsp2-3-126	NMMVTNNTFTLKGGAPTK	18	ORF1a	805	822	0	0.833333
127	18-11_nsp2-3-127	TFTLKGGAPTKVTFGDDTV	19	ORF1a	812	830	0	0.894737
128	18-11_nsp3-128	PTKVTFGDDTVIEVQGYK	18	ORF1a	820	837	0	0.944444
129	18-11_nsp3-129	DDTVIEVQGYKSVNITF	17	ORF1a	827	843	0	0.941176
130	18-11_nsp3-130	VQGYKSVNITFELDERI	17	ORF1a	833	849	0	1
131	18-11_nsp3-131	VNITFELDERIDKVLNEK	18	ORF1a	839	856	0	0.944444
132	18-11_nsp3-132	DERIDKVLNEKCSAYTV	17	ORF1a	846	862	0	0.923559
133	18-11_nsp3-133	VLNEKCSAYTVELGTEV	17	ORF1a	852	868	0	0.941176
134	18-11_nsp3-134	SAYTVELGTEVNEFACVV	18	ORF1a	858	875	0	0.944444
135	18-11_nsp3-135	GTEVNEFACVVADAVIK	17	ORF1a	865	881	0	0.941176
136	18-11_nsp3-136	FACVVADAVIKTLQPV	16	ORF1a	871	886	0	0.9375
137	18-11_nsp3-137	ADAVIKTLQPVSELLTPL	18	ORF1a	876	893	0	0.944444
138	18-11_nsp3-138	LQPVSELLTPLGIDLDEW	18	ORF1a	883	900	0	0.883888
139	18-11_nsp3-139	LTPLGIDLDEWSMATYYL	18	ORF1a	890	907	0	0.853611
140	18-11_nsp3-140	LDEWSMATYYLFDESGEF	18	ORF1a	897	914	0	0.858612
141	18-11_nsp3-141	TYYLFDESGEFKLASHMY	18	ORF1a	904	921	0	1
142	18-11_nsp3-142	SGEFKLASHMYCSFY	15	ORF1a	911	925	0	1
143	18-11_nsp3-143	KLASHMYCSFYPPDEDEE	18	ORF1a	915	932	0	1
144	18-11_nsp3-144	CSFYPPDEDEEEGDCEEEEF	20	ORF1a	922	941	0	1
145	18-11_nsp3-145	EEEGDCEEEEFEPSTQY	17	ORF1a	931	947	0	0.909118
146	18-11_nsp3-146	EEEEFEPSTQYEYGTEDDY	19	ORF1a	937	955	0	0.918685
147	18-11_nsp3-147	TQYEYGTEDDYQGKPLEF	18	ORF1a	945	962	0	0.865694
148	18-11_nsp3-148	EDDYQGKPLEFGATSAAL	18	ORF1a	952	969	0	0.861108
149	18-11_nsp3-149	PLEFGATSAALQPEEEQEEDW	21	ORF1a	959	979	0	0.939425
150	18-11_nsp3-150	LQPEEEQEEDWLDDDSQQTV	20	ORF1a	969	988	0	0.95
151	18-11_nsp3-151	DWLDDDSQQTVGQQDGSE	18	ORF1a	978	995	0	0.914168
152	18-11_nsp3-152	SQQTVGQQDGSEDNQTTTI	19	ORF1a	984	1002	0	0.808688
153	18-11_nsp3-153	DGSEDNQTTTIQTIVEV	17	ORF1a	992	1008	0	0.812946
154	18-11_nsp3-154	NQTTTIQTIVEVQPQLEM	18	ORF1a	997	1014	0	0.883891
155	18-11_nsp3-155	TIVEVQPQLEMELTPVV	17	ORF1a	1004	1020	0	0.882353
156	18-11_nsp3-156	PQLEMELTPVVQTIEV	16	ORF1a	1010	1025	0	0.9375
157	18-11_nsp3-157	ELTPVVQTIEVNSFSGYL	18	ORF1a	1015	1032	0	0.944444
158	18-11_nsp3-158	TIEVNSFSGYLKLTDNVY	18	ORF1a	1022	1039	0	0.914167
159	18-11_nsp3-159	SGYLKLTDNVYIKNADIV	18	ORF1a	1029	1046	0	0.914168
160	18-11_nsp3-160	DNVYIKNADIVEEAKKVK	18	ORF1a	1036	1053	0	0.888886
161	18-11_nsp3-161	ADIVEEAKKVKPTVVVNA	18	ORF1a	1043	1060	0	0.924847
162	18-11_nsp3-162	KKVKPTVVVNAANVYLKH	18	ORF1a	1050	1067	0	1
163	18-11_nsp3-163	VVNAANVYLKHGGGVAGA	18	ORF1a	1057	1074	0	1
164	18-11_nsp3-164	YLKHGGGVAGALNKA	15	ORF1a	1064	1078	0	1
165	18-11_nsp3-165	GGGVAGALNKATNNAMQV	18	ORF1a	1068	1085	0	0.944444
166	18-11_nsp3-166	LNKATNNAMQVESDDYIA	18	ORF1a	1075	1092	0	0.944444
167	18-11_nsp3-167	AMQVESDDYIATNGPLKV	18	ORF1a	1082	1099	0	0.944444
168	18-11_nsp3-168	DYIATNGPLKVGGSCVL	17	ORF1a	1089	1105	0	1
169	18-11_nsp3-169	GPLKVGGSCVLSGHNLAK	18	ORF1a	1095	1112	0	0.923139
170	18-11_nsp3-170	SCVLSGHNLAKHCLHVV	17	ORF1a	1102	1118	0	0.918617
171	18-11_nsp3-171	HNLAKHCLHVVGPNVNK	17	ORF1a	1108	1124	0	0.877223
172	18-11_nsp3-172	CLHVVGPNVNKGEDIQLL	18	ORF1a	1114	1131	0	0.914168
173	18-11_nsp3-173	NVNKGEDIQLLKSAYENF	18	ORF1a	1121	1138	0	0.914168
174	18-11_nsp3-174	IQLLKSAYENFNQHEVLL	18	ORF1a	1128	1145	0	0.944444
175	18-11_nsp3-175	YENFNQHEVLLAPLLSA	17	ORF1a	1135	1151	0	0.941176
176	18-11_nsp3-176	HEVLLAPLLSAGIFGA	16	ORF1a	1141	1156	0	0.875
177	18-11_nsp3-177	APLLSAGIFGADPIHSLR	18	ORF1a	1146	1163	0	0.888889
178	18-11_nsp3-178	IFGADPIHSLRVCVDTVR	18	ORF1a	1153	1170	0	0.833333
179	18-11_nsp3-179	HSLRVCVDTVRTNVYLAV	18	ORF1a	1160	1177	0	0.944444
180	18-11_nsp3-180	DTVRTNVYLAVFDKNLY	17	ORF1a	1167	1183	0	0.941176
181	18-11_nsp3-181	VYLAVFDKNLYDKLVSSF	18	ORF1a	1173	1190	0	1
182	18-11_nsp3-182	KNLYDKLVSSFLEMKSEK	18	ORF1a	1180	1197	0	1
183	18-11_nsp3-183	VSSFLEMKSEKQVEQKIA	18	ORF1a	1187	1204	0	0.944444
184	18-11_nsp3-184	KSEKQVEQKIAEIPKEEV	18	ORF1a	1194	1211	0	0.944444
185	18-11_nsp3-185	EQKIAEIPKEEVKPFI	16	ORF1a	1200	1215	0	0.9375
186	18-11_nsp3-186	EIPKEEVKPFITESKPSV	18	ORF1a	1205	1222	0	0.944444
187	18-11_nsp3-187	KPFITESKPSVEQRK	15	ORF1a	1212	1226	0	0.933333
188	18-11_nsp3-188	TESKPSVEQRKQDDKKIK	18	ORF1a	1216	1233	0	0.833333
189	18-11_nsp3-189	EQRKQDDKKIKACVEEV	17	ORF1a	1223	1239	0	0.882353
190	18-11_nsp3-190	DKKIKACVEEVTTTL	15	ORF1a	1229	1243	0	0.933333
191	18-11_nsp3-191	KACVEEVTTTLEETKFL	17	ORF1a	1233	1249	0	1
192	18-11_nsp3-192	VTTTLEETKFLTENLLLY	18	ORF1a	1239	1256	0	1
193	18-11_nsp3-193	TKFLTENLLLYIDINGNL	18	ORF1a	1246	1263	0	0.944444
194	18-11_nsp3-194	LLLYIDINGNLHPDSATL	18	ORF1a	1253	1270	0	0.944444
195	18-11_nsp3-195	NGNLHPDSATLVSDIDI	17	ORF1a	1260	1276	0	1
196	18-11_nsp3-196	DSATLVSDIDITFLKKDA	18	ORF1a	1266	1283	0	0.944444
197	18-11_nsp3-197	DIDITFLKKDAPYIVGDV	18	ORF1a	1273	1290	0	0.927809
198	18-11_nsp3-198	KKDAPYIVGDVVQEGVL	17	ORF1a	1280	1296	0	0.905949
199	18-11_nsp3-199	IVGDVVQEGVLTAVVI	16	ORF1a	1286	1301	0	0.875
200	18-11_nsp3-200	VQEGVLTAVVIPTKKA	16	ORF1a	1291	1306	0	0.9375
201	18-11_nsp3-201	LTAVVIPTKKAGGTTEML	18	ORF1a	1296	1313	0	0.944444
202	18-11_nsp3-202	TKKAGGTTEMLAKALRKV	18	ORF1a	1303	1320	0	0.944444
203	18-11_nsp3-203	TEMLAKALRKVPTDNYI	17	ORF1a	1310	1326	0	0.928713
204	18-11_nsp3-204	ALRKVPTDNYITTYPGQGL	19	ORF1a	1316	1334	0	0.936217
205	18-11_nsp3-205	NYITTYPGQGLNGYTV	16	ORF1a	1324	1339	0	0.924257
206	18-11_nsp3-206	YPGQGLNGYTVEEAKTVL	18	ORF1a	1329	1346	0	0.888889
207	18-11_nsp3-207	GYTVEEAKTVLKKCKSAF	18	ORF1a	1336	1353	0	0.833333
208	18-11_nsp3-208	KTVLKKCKSAFYILPSII	18	ORF1a	1343	1360	0	0.888889
209	18-11_nsp3-209	KSAFYILPSIISNEKQEI	18	ORF1a	1350	1367	0	0.888889
210	18-11_nsp3-210	PSIISNEKQEILGTVSW	17	ORF1a	1357	1373	0	0.941176
211	18-11_nsp3-211	EKQEILGTVSWNLREMLA	18	ORF1a	1363	1380	0	0.944444
212	18-11_nsp3-212	TVSWNLREMLAHAEETRK	18	ORF1a	1370	1387	0	0.944444
213	18-11_nsp3-213	EMLAHAEETRKLMPVCV	17	ORF1a	1377	1393	0	1
214	18-11_nsp3-214	EETRKLMPVCVETKAIV	17	ORF1a	1383	1399	0	1
215	18-11_nsp3-215	MPVCVETKAIVSTIQRKY	18	ORF1a	1389	1406	0	1
216	18-11_nsp3-216	KAIVSTIQRKYKGIKI	16	ORF1a	1396	1411	0	1
217	18-11_nsp3-217	TIQRKYKGIKIQEGVVDY	18	ORF1a	1401	1418	0	1
218	18-11_nsp3-218	GIKIQEGVVDYGARFYFY	18	ORF1a	1408	1425	0	0.944444
219	18-11_nsp3-219	VVDYGARFYFYTSKTTVA	18	ORF1a	1415	1432	0	0.919222
220	18-11_nsp3-220	FYFYTSKTTVASLINTL	17	ORF1a	1422	1438	0	0.909119
221	18-11_nsp3-221	KTTVASLINTLNDLNETL	18	ORF1a	1428	1445	0	0.944444
222	18-11_nsp3-222	INTLNDLNETLVTMPLGY	18	ORF1a	1435	1452	0	0.944444
223	18-11_nsp3-223	NETLVTMPLGYVTHGLNL	18	ORF1a	1442	1459	0	1
224	18-11_nsp3-224	PLGYVTHGLNLEEAARYM	18	ORF1a	1449	1466	0	1
225	18-11_nsp3-225	GLNLEEAARYMRSLKVPA	18	ORF1a	1456	1473	0	0.944444
226	18-11_nsp3-226	ARYMRSLKVPATVSV	15	ORF1a	1463	1477	0	0.933333
227	18-11_nsp3-227	RSLKVPATVSVSSPDAV	17	ORF1a	1467	1483	0	0.941176
228	18-11_nsp3-228	ATVSVSSPDAVTAYNGYL	18	ORF1a	1473	1490	0	0.944444
229	18-11_nsp3-229	PDAVTAYNGYLTSSSK	16	ORF1a	1480	1495	0	1
230	18-11_nsp3-230	AYNGYLTSSSKTPEEHFI	18	ORF1a	1485	1502	0	0.944444
231	18-11_nsp3-231	SSSKTPEEHFIETISLA	17	ORF1a	1492	1508	0	0.882353
232	18-11_nsp3-232	EEHFIETISLAGSYKDW	17	ORF1a	1498	1514	0	0.941176
233	18-11_nsp3-233	TISLAGSYKDWSYSGQSTQL	20	ORF1a	1504	1523	0	0.9
234	18-11_nsp3-234	DWSYSGQSTQLGIEFLKR	18	ORF1a	1513	1530	0	0.944444
235	18-11_nsp3-235	STQLGIEFLKRGDKSVYY	18	ORF1a	1520	1537	0	1
236	18-11_nsp3-236	FLKRGDKSVYYTSNPTTF	18	ORF1a	1527	1544	0	1
237	18-11_nsp3-237	SVYYTSNPTTFHLDGEVI	18	ORF1a	1534	1551	0	0.944444
238	18-11_nsp3-238	PTTFHLDGEVITFDNLK	17	ORF1a	1541	1557	0	0.941176
239	18-11_nsp3-239	DGEVITFDNLKTLLSLR	17	ORF1a	1547	1563	0	0.882353
240	18-11_nsp3-240	FDNLKTLLSLREVRTIKV	18	ORF1a	1553	1570	0	0.944444
241	18-11_nsp3-241	LSLREVRTIKVFTTVDNI	18	ORF1a	1560	1577	0	0.944444
242	18-11_nsp3-242	TIKVFTTVDNINLHTQVV	18	ORF1a	1567	1584	0	0.888889
243	18-11_nsp3-243	VDNINLHTQVVDMSMTY	17	ORF1a	1574	1590	0	0.882353
244	18-11_nsp3-244	HTQVVDMSMTYGQQF	15	ORF1a	1580	1594	0	0.933333
245	18-11_nsp3-245	VDMSMTYGQQFGPTYL	16	ORF1a	1584	1599	0	0.925876
246	18-11_nsp3-246	TYGQQFGPTYLDGADVTK	18	ORF1a	1589	1606	0	0.934112
247	18-11_nsp3-247	PTYLDGADVTKIKPHNSH	18	ORF1a	1596	1613	0	0.915152
248	18-11_nsp3-248	DVTKIKPHNSHEGKTFYV	18	ORF1a	1603	1620	0	0.944444
249	18-11_nsp3-249	HNSHEGKTFYVLPNDDTL	18	ORF1a	1610	1627	0	1
250	18-11_nsp3-250	TFYVLPNDDTLRVEAFEY	18	ORF1a	1617	1634	0	0.944444
251	18-11_nsp3-251	DDTLRVEAFEYYHTTDPSF	19	ORF1a	1624	1642	0	0.894737
252	18-11_nsp3-252	FEYYHTTDPSFLGRYMSA	18	ORF1a	1632	1649	0	0.833333
253	18-11_nsp3-253	DPSFLGRYMSALNHTKKW	18	ORF1a	1639	1656	0	0.888889
254	18-11_nsp3-254	YMSALNHTKKWKYPQV	16	ORF1a	1646	1661	0	0.9375
255	18-11_nsp3-255	NHTKKWKYPQVNGLTSIK	18	ORF1a	1651	1668	0	1
256	18-11_nsp3-256	YPQVNGLTSIKWADNNCY	18	ORF1a	1658	1675	0	0.944444
257	18-11_nsp3-257	TSIKWADNNCYLATALL	17	ORF1a	1665	1681	0	0.941176
258	18-11_nsp3-258	DNNCYLATALLTLQQIEL	18	ORF1a	1671	1688	0	1
259	18-11_nsp3-259	TALLTLQQIELKFNPPAL	18	ORF1a	1678	1695	0	1
260	18-11_nsp3-260	LQQIELKFNPPALQDAYY	18	ORF1a	1683	1700	0	1
261	18-11_nsp3-261	FNPPALQDAYYRARAGEA	18	ORF1a	1690	1707	0	1
262	18-11_nsp3-262	DAYYRARAGEAANFCALI	18	ORF1a	1697	1714	0	1
263	18-11_nsp3-263	AGEAANFCALILAYCNK	17	ORF1a	1704	1720	0	1
264	18-11_nsp3-264	FCALILAYCNKTVGEL	16	ORF1a	1710	1725	0	1
265	18-11_nsp3-265	LAYCNKTVGELGDVRETM	18	ORF1a	1715	1732	0	1
266	18-11_nsp3-266	VGELGDVRETMSYLFQHA	18	ORF1a	1722	1739	0	0.944444
267	18-11_nsp3-267	RETMSYLFQHANLDSCKR	18	ORF1a	1729	1746	0	0.944444
268	18-11_nsp3-268	FQHANLDSCKRVLNVVCK	18	ORF1a	1736	1753	0	0.944444
269	18-11_nsp3-269	SCKRVLNVVCKTCGQQQTTL	20	ORF1a	1743	1762	0	1
270	18-11_nsp3-270	CKTCGQQQTTLKGVEAVM	18	ORF1a	1752	1769	0	0.944444
271	18-11_nsp3-271	GQQQTTLKGVEAVMYM	16	ORF1a	1756	1771	0	0.9375
272	18-11_nsp3-272	TLKGVEAVMYMGTLSY	16	ORF1a	1761	1776	0	0.9375
273	18-11_nsp3-273	EAVMYMGTLSYEQFKKGV	18	ORF1a	1766	1783	0	0.944444
274	18-11_nsp3-274	TLSYEQFKKGVQIPCTCGK	19	ORF1a	1773	1791	0	1
275	18-11_nsp3-275	KGVQIPCTCGKQATKYLV	18	ORF1a	1781	1798	0	1
276	18-11_nsp3-276	TCGKQATKYLVQQESPFV	18	ORF1a	1788	1805	0	0.944444
277	18-11_nsp3-277	KYLVQQESPFVMMSAPPA	18	ORF1a	1795	1812	0	0.888889
278	18-11_nsp3-278	SPFVMMSAPPAQYELKH	17	ORF1a	1802	1818	0	0.882353
279	18-11_nsp3-279	SAPPAQYELKHGTFTCA	17	ORF1a	1808	1824	0	0.823529
280	18-11_nsp3-280	YELKHGTFTCASEYTGNY	18	ORF1a	1814	1831	0	0.888889
281	18-11_nsp3-281	FTCASEYTGNYQCGHYKH	18	ORF1a	1821	1838	0	0.944444
282	18-11_nsp3-282	TGNYQCGHYKHITSKETL	18	ORF1a	1828	1845	0	0.944444
283	18-11_nsp3-283	HYKHITSKETLYCIDGAL	18	ORF1a	1835	1852	0	0.944444
284	18-11_nsp3-284	KETLYCIDGALLTKSSEY	18	ORF1a	1842	1859	0	1
285	18-11_nsp3-285	DGALLTKSSEYKGPITDV	18	ORF1a	1849	1866	0	0.888889
286	18-11_nsp3-286	SSEYKGPITDVFYKENSY	18	ORF1a	1856	1873	0	0.888889
287	18-11_nsp3-287	ITDVFYKENSYTTTIKPV	18	ORF1a	1863	1880	0	1
288	18-11_nsp3-288	ENSYTTTIKPVTYKLDGV	18	ORF1a	1870	1887	0	1
289	18-11_nsp3-289	IKPVTYKLDGVVCTEI	16	ORF1a	1877	1892	0	0.9375
290	18-11_nsp3-290	YKLDGVVCTEIDPKLDNY	18	ORF1a	1882	1899	0	0.944444
291	18-11_nsp3-291	CTEIDPKLDNYYKKDNSY	18	ORF1a	1889	1906	0	0.944444
292	18-11_nsp3-292	LDNYYKKDNSYFTEQPI	17	ORF1a	1896	1912	0	0.941176
293	18-11_nsp3-293	KDNSYFTEQPIDLVPNQPY	19	ORF1a	1902	1920	0	1
294	18-11_nsp3-294	EQPIDLVPNQPYPNASF	17	ORF1a	1909	1925	0	0.908938
295	18-11_nsp3-295	VPNQPYPNASFDNFKFV	17	ORF1a	1915	1931	0	0.908937
296	18-11_nsp3-296	PNASFDNFKFVCDNIKFA	18	ORF1a	1921	1938	0	0.913996
297	18-11_nsp3-297	FKFVCDNIKFADDLNQL	17	ORF1a	1928	1944	0	1
298	18-11_nsp3-298	NIKFADDLNQLTGYKKPA	18	ORF1a	1934	1951	0	1
299	18-11_nsp3-299	LNQLTGYKKPASRELKV	17	ORF1a	1941	1957	0	0.941176
300	18-11_nsp3-300	YKKPASRELKVTFFPDL	17	ORF1a	1947	1963	0	1
301	18-11_nsp3-301	RELKVTFFPDLNGDVVAI	18	ORF1a	1953	1970	0	1
302	18-11_nsp3-302	FPDLNGDVVAIDYKHY	16	ORF1a	1960	1975	0	1
303	18-11_nsp3-303	GDVVAIDYKHYTPSFKK	17	ORF1a	1965	1981	0	1
304	18-11_nsp3-304	DYKHYTPSFKKGAKLLHK	18	ORF1a	1971	1988	0	1
305	18-11_nsp3-305	SFKKGAKLLHKPIVWHV	17	ORF1a	1978	1994	0	1
306	18-11_nsp3-306	KLLHKPIVWHVNNATNKA	18	ORF1a	1984	2001	0	0.944444
307	18-11_nsp3-307	VWHVNNATNKATYKPNTW	18	ORF1a	1991	2008	0	0.944444
308	18-11_nsp3-308	TNKATYKPNTWCIRCLW	17	ORF1a	1998	2014	0	1
309	18-11_nsp3-309	KPNTWCIRCLWSTKPV	16	ORF1a	2004	2019	0	0.924881
310	18-11_nsp3-310	CIRCLWSTKPVETSNSF	17	ORF1a	2009	2025	0	0.922826
311	18-11_nsp3-311	STKPVETSNSFDVLK	15	ORF1a	2015	2029	0	0.905198
312	18-11_nsp3-312	VETSNSFDVLKSEDAQGM	18	ORF1a	2019	2036	0	0.833333
313	18-11_nsp3-313	DVLKSEDAQGMDNLA	15	ORF1a	2026	2040	0	0.866667
314	18-11_nsp3-314	SEDAQGMDNLACEDLKPV	18	ORF1a	2030	2047	0	0.944444
315	18-11_nsp3-315	DNLACEDLKPVSEEVV	16	ORF1a	2037	2052	0	0.9375
316	18-11_nsp3-316	EDLKPVSEEVVENPTIQK	18	ORF1a	2042	2059	0	0.888889
317	18-11_nsp3-317	EEVVENPTIQKDVLECNV	18	ORF1a	2049	2066	0	0.833333
318	18-11_nsp3-318	TIQKDVLECNVKTTEVV	17	ORF1a	2056	2072	0	0.941176
319	18-11_nsp3-319	LECNVKTTEVVGDIILK	17	ORF1a	2062	2078	0	1
320	18-11_nsp3-320	TTEVVGDIILKPANNSLK	18	ORF1a	2068	2085	0	0.923135
321	18-11_nsp3-321	IILKPANNSLKITEEVGH	18	ORF1a	2075	2092	0	0.901825
322	18-11_nsp3-322	NSLKITEEVGHTDLMAAY	18	ORF1a	2082	2099	0	0.944444
323	18-11_nsp3-323	EVGHTDLMAAYVDNSSL	17	ORF1a	2089	2105	0	1
324	18-11_nsp3-324	LMAAYVDNSSLTIKK	15	ORF1a	2095	2109	0	1
325	18-11_nsp3-325	YVDNSSLTIKKPNELSRV	18	ORF1a	2099	2116	0	0.944444
326	18-11_nsp3-326	TIKKPNELSRVLGLKTLA	18	ORF1a	2106	2123	0	1
327	18-11_nsp3-327	LSRVLGLKTLATHGLAAV	18	ORF1a	2113	2130	0	0.923136
328	18-11_nsp3-328	KTLATHGLAAVNSVPW	16	ORF1a	2120	2135	0	0.913528
329	18-11_nsp3-329	HGLAAVNSVPWDTIANYA	18	ORF1a	2125	2142	0	0.888889
330	18-11_nsp3-330	SVPWDTIANYAKPFLNKV	18	ORF1a	2132	2149	0	0.921469
331	18-11_nsp3-331	ANYAKPFLNKVVSTTTNI	18	ORF1a	2139	2156	0	0.901501
332	18-11_nsp3-332	LNKVVSTTTNIVTRCLNR	18	ORF1a	2146	2163	0	0.944444
333	18-11_nsp3-333	TTNIVTRCLNRVCTNYM	17	ORF1a	2153	2169	0	0.941176
334	18-11_nsp3-334	RCLNRVCTNYMPYFFTLL	18	ORF1a	2159	2176	0	0.944444
335	18-11_nsp3-335	TNYMPYFFTLLLQLCTF	17	ORF1a	2166	2182	0	0.941176
336	18-11_nsp3-336	FFTLLLQLCTFTRSTNSR	18	ORF1a	2172	2189	0	0.883877
337	18-11_nsp3-337	LCTFTRSTNSRIKASM	16	ORF1a	2179	2194	0	0.903432
338	18-11_nsp3-338	RSTNSRIKASMPTTIAK	17	ORF1a	2184	2200	0	0.877047
339	18-11_nsp3-339	IKASMPTTIAKNTVKSV	17	ORF1a	2190	2206	0	0.941176
340	18-11_nsp3-340	TTIAKNTVKSVGKFCLEA	18	ORF1a	2196	2213	0	0.944444
341	18-11_nsp3-341	VKSVGKFCLEASFNYLK	17	ORF1a	2203	2219	0	1
342	18-11_nsp3-342	FCLEASFNYLKSPNFSKL	18	ORF1a	2209	2226	0	1
343	18-11_nsp3-343	NYLKSPNFSKLINIIIWF	18	ORF1a	2216	2233	0	0.944444
344	18-11_nsp3-344	FSKLINIIIWFLLLSVCL	18	ORF1a	2223	2240	0	0.888889
345	18-11_nsp3-345	IIWFLLLSVCLGSLIY	16	ORF1a	2230	2245	0	0.903425
346	18-11_nsp3-346	LLSVCLGSLIYSTAALGV	18	ORF1a	2235	2252	0	0.828321
347	18-11_nsp3-347	SLIYSTAALGVLMSNLGM	18	ORF1a	2242	2259	0	0.8536
348	18-11_nsp3-348	ALGVLMSNLGMPSYCTGY	18	ORF1a	2249	2266	0	0.833333
349	18-11_nsp3-349	NLGMPSYCTGYREGYL	16	ORF1a	2256	2271	0	1
350	18-11_nsp3-350	SYCTGYREGYLNSTNVTI	18	ORF1a	2261	2278	0	0.888889
351	18-11_nsp3-351	EGYLNSTNVTIATYCTGSI	19	ORF1a	2268	2286	0	0.894737
352	18-11_nsp3-352	VTIATYCTGSIPCSVCL	17	ORF1a	2276	2292	0	0.941176
353	18-11_nsp3-353	CTGSIPCSVCLSGLDSL	17	ORF1a	2282	2298	0	1
354	18-11_nsp3-354	CSVCLSGLDSLDTYPSL	17	ORF1a	2288	2304	0	0.941176
355	18-11_nsp3-355	GLDSLDTYPSLETIQITI	18	ORF1a	2294	2311	0	0.944444
356	18-11_nsp3-356	YPSLETIQITISSFKWDL	18	ORF1a	2301	2318	0	1
357	18-11_nsp3-357	IQITISSFKWDLTAFGLV	18	ORF1a	2307	2324	0	1
358	18-11_nsp3-358	FKWDLTAFGLVAEWFLAY	18	ORF1a	2314	2331	0	1
359	18-11_nsp3-359	FGLVAEWFLAYILFTRFF	18	ORF1a	2321	2338	0	1
360	18-11_nsp3-360	FLAYILFTRFFYVLGLAA	18	ORF1a	2328	2345	0	0.944444
361	18-11_nsp3-361	TRFFYVLGLAAIMQLFF	17	ORF1a	2335	2351	0	0.941176
362	18-11_nsp3-362	LGLAAIMQLFFSYFAVHF	18	ORF1a	2341	2358	0	1
363	18-11_nsp3-363	MQLFFSYFAVHFISNSWL	18	ORF1a	2347	2364	0	1
364	18-11_nsp3-364	FAVHFISNSWLMWLIINL	18	ORF1a	2354	2371	0	1
365	18-11_nsp3-365	NSWLMWLIINLVQMAPI	17	ORF1a	2361	2377	0	0.941176
366	18-11_nsp3-366	LIINLVQMAPISAMVRMY	18	ORF1a	2367	2384	0	0.944444
367	18-11_nsp3-367	MAPISAMVRMYIFFASFY	18	ORF1a	2374	2391	0	0.944444
368	18-11_nsp3-368	VRMYIFFASFYYVWKSYV	18	ORF1a	2381	2398	0	1
369	18-11_nsp3-369	ASFYYVWKSYVHVVDGCN	18	ORF1a	2388	2405	0	0.944444
370	18-11_nsp3-370	KSYVHVVDGCNSSTCMM	17	ORF1a	2395	2411	0	0.941176
371	18-11_nsp3-371	VDGCNSSTCMMCYKRNRA	18	ORF1a	2401	2418	0	0.914168
372	18-11_nsp3-372	TCMMCYKRNRATRVECTTI	19	ORF1a	2408	2426	0	0.947368
373	18-11_nsp3-373	NRATRVECTTIVNGVRR	17	ORF1a	2416	2432	0	0.926622
374	18-11_nsp3-374	ECTTIVNGVRRSFYVYA	17	ORF1a	2422	2438	0	0.941176
375	18-11_nsp3-375	NGVRRSFYVYANGGKGF	17	ORF1a	2428	2444	0	0.941176
376	18-11_nsp3-376	FYVYANGGKGFCKLHNW	17	ORF1a	2434	2450	0	1
377	18-11_nsp3-377	GGKGFCKLHNWNCVNCDTF	19	ORF1a	2440	2458	0	1
378	18-11_nsp3-378	HNWNCVNCDTFCAGSTFI	18	ORF1a	2448	2465	0	1
379	18-11_nsp3-379	CDTFCAGSTFISDEVAR	17	ORF1a	2455	2471	0	1
380	18-11_nsp3-380	GSTFISDEVARDLSLQFK	18	ORF1a	2461	2478	0	1
381	18-11_nsp3-381	EVARDLSLQFKRPINPTD	18	ORF1a	2468	2485	0	0.944444
382	18-11_nsp3-382	LQFKRPINPTDQSSYIV	17	ORF1a	2475	2491	0	0.911764
383	18-11_nsp3-383	INPTDQSSYIVDSVTVK	17	ORF1a	2481	2497	0	0.911764
384	18-11_nsp3-384	SSYIVDSVTVKNGSIHLY	18	ORF1a	2487	2504	0	0.916666
385	18-11_nsp3-385	VTVKNGSIHLYFDKAGQK	18	ORF1a	2494	2511	0	0.944444
386	18-11_nsp3-386	IHLYFDKAGQKTYERHSL	18	ORF1a	2501	2518	0	0.923138
387	18-11_nsp3-387	AGQKTYERHSLSHFVNL	17	ORF1a	2508	2524	0	0.941176
388	18-11_nsp3-388	ERHSLSHFVNLDNLRA	16	ORF1a	2514	2529	0	0.9375
389	18-11_nsp3-389	SHFVNLDNLRANNTKGSL	18	ORF1a	2519	2536	0	0.888889
390	18-11_nsp3-390	NLRANNTKGSLPINVIVF	18	ORF1a	2526	2543	0	0.888889
391	18-11_nsp3-391	KGSLPINVIVFDGKSK	16	ORF1a	2533	2548	0	0.875
392	18-11_nsp3-392	INVIVFDGKSKCEESSAK	18	ORF1a	2538	2555	0	0.944444
393	18-11_nsp3-393	GKSKCEESSAKSASVYY	17	ORF1a	2545	2561	0	0.941176
394	18-11_nsp3-394	ESSAKSASVYYSQLM	15	ORF1a	2551	2565	0	1
395	18-11_nsp3-395	KSASVYYSQLMCQPILLL	18	ORF1a	2555	2572	0	1
396	18-11_nsp3-396	SQLMCQPILLLDQALV	16	ORF1a	2562	2577	0	1
397	18-11_nsp3-397	CQPILLLDQALVSDV	15	ORF1a	2566	2580	0	0.933333
398	18-11_nsp3-398	LLLDQALVSDVGDSAEVA	18	ORF1a	2570	2587	0	0.944444
399	18-11_nsp3-399	VSDVGDSAEVAVKMFDAY	18	ORF1a	2577	2594	0	0.914168
400	18-11_nsp3-400	AEVAVKMFDAYVNTF	15	ORF1a	2584	2598	0	0.933333
401	18-11_nsp3-401	VKMFDAYVNTFSSTFNV	17	ORF1a	2588	2604	0	0.909119
402	18-11_nsp3-402	YVNTFSSTFNVPMEKLK	17	ORF1a	2594	2610	0	0.896058
403	18-11_nsp3-403	STFNVPMEKLKTLVATA	17	ORF1a	2600	2616	0	0.837235
404	18-11_nsp3-404	MEKLKTLVATAEAELAK	17	ORF1a	2606	2622	0	0.918617
405	18-11_nsp3-405	LVATAEAELAKNVSLDNV	18	ORF1a	2612	2629	0	0.923138
406	18-11_nsp3-406	ELAKNVSLDNVLSTFISA	18	ORF1a	2619	2636	0	0.944444
407	18-11_nsp3-407	LDNVLSTFISAARQGFV	17	ORF1a	2626	2642	0	0.941176
408	18-11_nsp3-408	TFISAARQGFVDSDVETK	18	ORF1a	2632	2649	0	1
409	18-11_nsp3-409	RQGFVDSDVETKDVVECL	18	ORF1a	2638	2655	0	1
410	18-11_nsp3-410	DVETKDVVECLKLSH	15	ORF1a	2645	2659	0	1
411	18-11_nsp3-411	KDVVECLKLSHQSDIEV	17	ORF1a	2649	2665	0	1
412	18-11_nsp3-412	LKLSHQSDIEVTGDSCNNY	19	ORF1a	2655	2673	0	1
413	18-11_nsp3-413	IEVTGDSCNNYMLTYNKV	18	ORF1a	2663	2680	0	1
414	18-11_nsp3-414	CNNYMLTYNKVENMTPR	17	ORF1a	2670	2686	0	0.882353
415	18-11_nsp3-415	TYNKVENMTPRDLGACI	17	ORF1a	2676	2692	0	0.882353
416	18-11_nsp3-416	NMTPRDLGACIDCSARHI	18	ORF1a	2682	2699	0	0.888889
417	18-11_nsp3-417	GACIDCSARHINAQVAK	17	ORF1a	2689	2705	0	1
418	18-11_nsp3-418	SARHINAQVAKSHNIALI	18	ORF1a	2695	2712	0	0.944444
419	18-11_nsp3-419	AQVAKSHNIALIWNVKDF	18	ORF1a	2701	2718	0	0.944444
420	18-11_nsp3-420	NIALIWNVKDFMSLSEQL	18	ORF1a	2708	2725	0	0.944444
421	18-11_nsp3-421	VKDFMSLSEQLRKQIRSA	18	ORF1a	2715	2732	0	1
422	18-11_nsp3-422	SEQLRKQIRSAAKKNNL	17	ORF1a	2722	2738	0	1
423	18-11_nsp3-423	KQIRSAAKKNNLPFKL	16	ORF1a	2727	2742	0	1
424	18-11_nsp3-424	AAKKNNLPFKLTCATTR	17	ORF1a	2732	2748	0	1
425	18-11_nsp3-425	LPFKLTCATTRQVVNVV	17	ORF1a	2738	2754	0	1
426	18-11_nsp3-426	CATTRQVVNVVTTKIALK	18	ORF1a	2744	2761	0	1
427	18-11_nsp3-4-427	VNVVTTKIALKGGKIV	16	ORF1a	2751	2766	0	1
428	18-11_nsp3-4-428	TKIALKGGKIVNNWLKQL	18	ORF1a	2756	2773	0	1
429	18-11_nsp4-429	GKIVNNWLKQLIKVTLVF	18	ORF1a	2763	2780	0	1
430	18-11_nsp4-430	LKQLIKVTLVFLFVAAIF	18	ORF1a	2770	2787	0	1
431	18-11_nsp4-431	TLVFLFVAAIFYLITPVH	18	ORF1a	2777	2794	0	1
432	18-11_nsp4-432	AAIFYLITPVHVMSKH	16	ORF1a	2784	2799	0	0.9375
433	18-11_nsp4-433	LITPVHVMSKHTDFSSEI	18	ORF1a	2789	2806	0	0.888889
434	18-11_nsp4-434	MSKHTDFSSEIIGYKAI	17	ORF1a	2796	2812	0	0.882353
435	18-11_nsp4-435	FSSEIIGYKAIDGGVTR	17	ORF1a	2802	2818	0	0.882353
436	18-11_nsp4-436	GYKAIDGGVTRDIASTDTCF	20	ORF1a	2808	2827	0	0.9
437	18-11_nsp4-437	TRDIASTDTCFANKHADF	18	ORF1a	2817	2834	0	0.888889
438	18-11_nsp4-438	DTCFANKHADFDTWFSQR	18	ORF1a	2824	2841	0	0.944444
439	18-11_nsp4-439	HADFDTWFSQRGGSY	15	ORF1a	2831	2845	0	0.933333
440	18-11_nsp4-440	DTWFSQRGGSYTNDKA	16	ORF1a	2835	2850	0	0.9375
441	18-11_nsp4-441	SQRGGSYTNDKACPLIAA	18	ORF1a	2839	2856	0	1
442	18-11_nsp4-442	TNDKACPLIAAVITREV	17	ORF1a	2846	2862	0	0.941176
443	18-11_nsp4-443	PLIAAVITREVGFVVPGL	18	ORF1a	2852	2869	0	0.944444
444	18-11_nsp4-444	TREVGFVVPGLPGTILR	17	ORF1a	2859	2875	0	0.870412
445	18-11_nsp4-445	VVPGLPGTILRTTNGDFL	18	ORF1a	2865	2882	0	0.893012
446	18-11_nsp4-446	TILRTTNGDFLHFLPRVF	18	ORF1a	2872	2889	0	0.893011
447	18-11_nsp4-447	GDFLHFLPRVFSAVGNI	17	ORF1a	2879	2895	0	0.909119
448	18-11_nsp4-448	LPRVFSAVGNICYTPSKL	18	ORF1a	2885	2902	0	0.914168
449	18-11_nsp4-449	VGNICYTPSKLIEYTDFA	18	ORF1a	2892	2909	0	0.888889
450	18-11_nsp4-450	PSKLIEYTDFATSACVLA	18	ORF1a	2899	2916	0	0.944444
451	18-11_nsp4-451	TDFATSACVLAAECTIFK	18	ORF1a	2906	2923	0	0.944444
452	18-11_nsp4-452	CVLAAECTIFKDASGKPV	18	ORF1a	2913	2930	0	0.944444
453	18-11_nsp4-453	TIFKDASGKPVPYCY	15	ORF1a	2920	2934	0	0.933333
454	18-11_nsp4-454	DASGKPVPYCYDTNVL	16	ORF1a	2924	2939	0	0.9375
455	18-11_nsp4-455	PVPYCYDTNVLEGSVAY	17	ORF1a	2929	2945	0	1
456	18-11_nsp4-456	DTNVLEGSVAYESLR	15	ORF1a	2935	2949	0	1
457	18-11_nsp4-457	LEGSVAYESLRPDTRYVL	18	ORF1a	2939	2956	0	0.944444
458	18-11_nsp4-458	ESLRPDTRYVLMDGSII	17	ORF1a	2946	2962	0	0.941176
459	18-11_nsp4-459	TRYVLMDGSIIQFPNTYL	18	ORF1a	2952	2969	0	0.944444
460	18-11_nsp4-460	GSIIQFPNTYLEGSVRVV	18	ORF1a	2959	2976	0	0.888889
461	18-11_nsp4-461	NTYLEGSVRVVTTFDSEY	18	ORF1a	2966	2983	0	0.888889
462	18-11_nsp4-462	VRVVTTFDSEYCRHGTCER	19	ORF1a	2973	2991	0	0.894737
463	18-11_nsp4-463	SEYCRHGTCERSEAGVCV	18	ORF1a	2981	2998	0	0.944444
464	18-11_nsp4-464	TCERSEAGVCVSTSGRWV	18	ORF1a	2988	3005	0	1
465	18-11_nsp4-465	GVCVSTSGRWVLNNDYYR	18	ORF1a	2995	3012	0	1
466	18-11_nsp4-466	GRWVLNNDYYRSLPGVF	17	ORF1a	3002	3018	0	1
467	18-11_nsp4-467	NDYYRSLPGVFCGVDAV	17	ORF1a	3008	3024	0	1
468	18-11_nsp4-468	LPGVFCGVDAVNLLTNMF	18	ORF1a	3014	3031	0	1
469	18-11_nsp4-469	VDAVNLLTNMFTPLIQPI	18	ORF1a	3021	3038	0	1
470	18-11_nsp4-470	TNMFTPLIQPIGALDISA	18	ORF1a	3028	3045	0	1
471	18-11_nsp4-471	IQPIGALDISASIVAGGI	18	ORF1a	3035	3052	0	1
472	18-11_nsp4-472	DISASIVAGGIVAIVV	16	ORF1a	3042	3057	0	1
473	18-11_nsp4-473	IVAGGIVAIVVTCLAYYF	18	ORF1a	3047	3064	0	0.944444
474	18-11_nsp4-474	AIVVTCLAYYFMRFRRAF	18	ORF1a	3054	3071	0	0.936139
475	18-11_nsp4-475	AYYFMRFRRAFGEYSHVV	18	ORF1a	3061	3078	0	0.928518
476	18-11_nsp4-476	RRAFGEYSHVVAFNTLLF	18	ORF1a	3068	3085	0	0.928518
477	18-11_nsp4-477	SHVVAFNTLLFLMSFTVL	18	ORF1a	3075	3092	0	0.916666
478	18-11_nsp4-478	TLLFLMSFTVLCLTPVY	17	ORF1a	3082	3098	0	0.941176
479	18-11_nsp4-479	SFTVLCLTPVYSFLPGVY	18	ORF1a	3088	3105	0	0.893472
480	18-11_nsp4-480	TPVYSFLPGVYSVIYLYL	18	ORF1a	3095	3112	0	0.944444
481	18-11_nsp4-481	PGVYSVIYLYLTFYL	15	ORF1a	3102	3116	0	1
482	18-11_nsp4-482	SVIYLYLTFYLTNDVSFL	18	ORF1a	3106	3123	0	0.944444
483	18-11_nsp4-483	TFYLTNDVSFLAHIQWMV	18	ORF1a	3113	3130	0	0.944444
484	18-11_nsp4-484	VSFLAHIQWMVMFTPLV	17	ORF1a	3120	3136	0	0.941176
485	18-11_nsp4-485	IQWMVMFTPLVPFWITIA	18	ORF1a	3126	3143	0	0.944444
486	18-11_nsp4-486	TPLVPFWITIAYIICI	16	ORF1a	3133	3148	0	0.8125
487	18-11_nsp4-487	FWITIAYIICISTKHFYW	18	ORF1a	3138	3155	0	0.777778
488	18-11_nsp4-488	IICISTKHFYWFFSNYLK	18	ORF1a	3145	3162	0	0.833333
489	18-11_nsp4-489	HFYWFFSNYLKRRVVF	16	ORF1a	3152	3167	0	1
490	18-11_nsp4-490	FSNYLKRRVVFNGVSF	16	ORF1a	3157	3172	0	1
491	18-11_nsp4-491	KRRVVFNGVSFSTFEEAA	18	ORF1a	3162	3179	0	1
492	18-11_nsp4-492	GVSFSTFEEAALCTFLL	17	ORF1a	3169	3185	0	1
493	18-11_nsp4-493	FEEAALCTFLLNKEMYLK	18	ORF1a	3175	3192	0	1
494	18-11_nsp4-494	TFLLNKEMYLKLRSDVLL	18	ORF1a	3182	3199	0	1
495	18-11_nsp4-495	MYLKLRSDVLLPLTQYNR	18	ORF1a	3189	3206	0	0.944444
496	18-11_nsp4-496	DVLLPLTQYNRYLALYNK	18	ORF1a	3196	3213	0	0.888889
497	18-11_nsp4-497	TQYNRYLALYNKYKYF	16	ORF1a	3202	3217	0	0.9375
498	18-11_nsp4-498	YLALYNKYKYFSGAM	15	ORF1a	3207	3221	0	0.916838
499	18-11_nsp4-499	YNKYKYFSGAMDTTSYR	17	ORF1a	3211	3227	0	0.926622
500	18-11_nsp4-500	FSGAMDTTSYREAACCHL	18	ORF1a	3217	3234	0	0.930698
501	18-11_nsp4-501	TSYREAACCHLAKALNDF	18	ORF1a	3224	3241	0	0.944444
502	18-11_nsp4-502	CCHLAKALNDFSNSGSDV	18	ORF1a	3231	3248	0	0.888889
503	18-11_nsp4-503	LNDFSNSGSDVLYQPPQTSI	20	ORF1a	3238	3257	0	0.9
504	18-11_nsp4-504	DVLYQPPQTSITSAVL	16	ORF1a	3247	3262	0	1
505	18-11_nsp4-3C-LP-505	PPQTSITSAVLQSGFRKM	18	ORF1a	3252	3269	0	0.944444
506	18-11_nsp4-3C-LP-506	SAVLQSGFRKMAFPSGKV	18	ORF1a	3259	3276	0	0.888889
507	18-11_3C-LP-507	FRKMAFPSGKVEGCMVQV	18	ORF1a	3266	3283	0	0.888889
508	18-11_3C-LP-508	SGKVEGCMVQVTCGTTTL	18	ORF1a	3273	3290	0	0.944444
509	18-11_3C-LP-509	MVQVTCGTTTLNGLWL	16	ORF1a	3280	3295	0	1
510	18-11_3C-LP-510	CGTTTLNGLWLDDVVY	16	ORF1a	3285	3300	0	1
511	18-11_3C-LP-511	LNGLWLDDVVYCPRHVI	17	ORF1a	3290	3306	0	1
512	18-11_3C-LP-512	DDVVYCPRHVICTSEDML	18	ORF1a	3296	3313	0	0.944444
513	18-11_3C-LP-513	RHVICTSEDMLNPNYEDL	18	ORF1a	3303	3320	0	0.833333
514	18-11_3C-LP-514	EDMLNPNYEDLLIRKSNH	18	ORF1a	3310	3327	0	0.828336
515	18-11_3C-LP-515	YEDLLIRKSNHNFLVQA	17	ORF1a	3317	3333	0	0.818238
516	18-11_3C-LP-516	RKSNHNFLVQAGNVQLRV	18	ORF1a	3323	3340	0	0.86676
517	18-11_3C-LP-517	LVQAGNVQLRVIGHSM	16	ORF1a	3330	3345	0	0.918785
518	18-11_3C-LP-518	NVQLRVIGHSMQNCVLKL	18	ORF1a	3335	3352	0	0.934113
519	18-11_3C-LP-519	GHSMQNCVLKLKVDTA	16	ORF1a	3342	3357	0	0.914255
520	18-11_3C-LP-520	NCVLKLKVDTANPKTPKY	18	ORF1a	3347	3364	0	0.923782
521	18-11_3C-LP-521	VDTANPKTPKYKFVRI	16	ORF1a	3354	3369	0	0.9375
522	18-11_3C-LP-522	PKTPKYKFVRIQPGQTF	17	ORF1a	3359	3375	0	1
523	18-11_3C-LP-523	KFVRIQPGQTFSVLACY	17	ORF1a	3365	3381	0	1
524	18-11_3C-LP-524	PGQTFSVLACYNGSPSGV	18	ORF1a	3371	3388	0	1
525	18-11_3C-LP-525	LACYNGSPSGVYQCAMR	17	ORF1a	3378	3394	0	1
526	18-11_3C-LP-526	SPSGVYQCAMRPNFTIK	17	ORF1a	3384	3400	0	1
527	18-11_3C-LP-527	YQCAMRPNFTIKGSFL	16	ORF1a	3389	3404	0	0.9375
528	18-11_3C-LP-528	RPNFTIKGSFLNGSCGSV	18	ORF1a	3394	3411	0	0.888889
529	18-11_3C-LP-529	GSFLNGSCGSVGFNIDY	17	ORF1a	3401	3417	0	0.882353
530	18-11_3C-LP-530	SCGSVGFNIDYDCVSFCY	18	ORF1a	3407	3424	0	0.944444
531	18-11_3C-LP-531	NIDYDCVSFCYMHHMEL	17	ORF1a	3414	3430	0	0.941176
532	18-11_3C-LP-532	VSFCYMHHMELPTGVHA	17	ORF1a	3420	3436	0	0.882353
533	18-11_3C-LP-533	HHMELPTGVHAGTDL	15	ORF1a	3426	3440	0	0.933333
534	18-11_3C-LP-534	LPTGVHAGTDLEGNFY	16	ORF1a	3430	3445	0	0.9375
535	18-11_3C-LP-535	HAGTDLEGNFYGPFVDR	17	ORF1a	3435	3451	0	0.941176
536	18-11_3C-LP-536	EGNFYGPFVDRQTAQAA	17	ORF1a	3441	3457	0	0.840958
537	18-11_3C-LP-537	PFVDRQTAQAAGTDTTI	17	ORF1a	3447	3463	0	0.840958
538	18-11_3C-LP-538	TAQAAGTDTTITVNVLAW	18	ORF1a	3453	3470	0	0.849793
539	18-11_3C-LP-539	DTTITVNVLAWLYAAVI	17	ORF1a	3460	3476	0	1
540	18-11_3C-LP-540	NVLAWLYAAVINGDRWFL	18	ORF1a	3466	3483	0	0.944444
541	18-11_3C-LP-541	AAVINGDRWFLNRFTTTL	18	ORF1a	3473	3490	0	0.944444
542	18-11_3C-LP-542	RWFLNRFTTTLNDFNLVA	18	ORF1a	3480	3497	0	0.944444
543	18-11_3C-LP-543	TTTLNDFNLVAMKYNY	16	ORF1a	3487	3502	0	0.9375
544	18-11_3C-LP-544	DFNLVAMKYNYEPLTQDH	18	ORF1a	3492	3509	0	0.944444
545	18-11_3C-LP-545	KYNYEPLTQDHVDILGPL	18	ORF1a	3499	3516	0	0.944444
546	18-11_3C-LP-546	TQDHVDILGPLSAQTGIA	18	ORF1a	3506	3523	0	0.944444
547	18-11_3C-LP-547	LGPLSAQTGIAVLDMCA	17	ORF1a	3513	3529	0	0.893899
548	18-11_3C-LP-548	AQTGIAVLDMCASLKELL	18	ORF1a	3518	3535	0	0.899794
549	18-11_3C-LP-549	LDMCASLKELLQNGMNGR	18	ORF1a	3525	3542	0	0.92772
550	18-11_3C-LP-550	KELLQNGMNGRTILGSAL	18	ORF1a	3532	3549	0	1
551	18-11_3C-LP-551	MNGRTILGSALLEDEF	16	ORF1a	3539	3554	0	0.9375
552	18-11_3C-LP-552	ILGSALLEDEFTPFDVVR	18	ORF1a	3544	3561	0	0.944444
553	18-11_3C-LP-553	EDEFTPFDVVRQCSGVTF	18	ORF1a	3551	3568	0	0.944444
554	18-11_3C-LP-nsp6-554	DVVRQCSGVTFQSAVKR	17	ORF1a	3558	3574	0	1
555	18-11_3C-LP-nsp6-555	SGVTFQSAVKRTIKGTHH	18	ORF1a	3564	3581	0	0.888889
556	18-11_nsp6-556	AVKRTIKGTHHWLLLTIL	18	ORF1a	3571	3588	0	0.888889
557	18-11_nsp6-557	GTHHWLLLTILTSLLVLV	18	ORF1a	3578	3595	0	0.888887
558	18-11_nsp6-558	LTILTSLLVLVQSTQWSL	18	ORF1a	3585	3602	0	0.916666
559	18-11_nsp6-559	LVLVQSTQWSLFFFLY	16	ORF1a	3592	3607	0	0.934648
560	18-11_nsp6-560	STQWSLFFFLYENAFLPF	18	ORF1a	3597	3614	0	0.944444
561	18-11_nsp6-561	FFLYENAFLPFAMGIIAM	18	ORF1a	3604	3621	0	0.943177
562	18-11_nsp6-562	FLPFAMGIIAMSAFAMMF	18	ORF1a	3611	3628	0	0.944444
563	18-11_nsp6-563	IIAMSAFAMMFVKHKHAF	18	ORF1a	3618	3635	0	0.944444
564	18-11_nsp6-564	AMMFVKHKHAFLCLFLL	17	ORF1a	3625	3641	0	1
565	18-11_nsp6-565	HKHAFLCLFLLPSLATVA	18	ORF1a	3631	3648	0	0.944444
566	18-11_nsp6-566	LFLLPSLATVAYFNMVYM	18	ORF1a	3638	3655	0	0.944444
567	18-11_nsp6-567	ATVAYFNMVYMPASWVMR	18	ORF1a	3645	3662	0	0.944444
568	18-11_nsp6-568	MVYMPASWVMRIMTWLDM	18	ORF1a	3652	3669	0	1
569	18-11_nsp6-569	WVMRIMTWLDMVDTSL	16	ORF1a	3659	3674	0	1
570	18-11_nsp6-570	MTWLDMVDTSLSGFKLK	17	ORF1a	3664	3680	0	0.941176
571	18-11_nsp6-571	VDTSLSGFKLKDCVMYA	17	ORF1a	3670	3686	0	0.941176
572	18-11_nsp6-572	GFKLKDCVMYASAVVLLI	18	ORF1a	3676	3693	0	1
573	18-11_nsp6-573	VMYASAVVLLILMTARTV	18	ORF1a	3683	3700	0	1
574	18-11_nsp6-574	VLLILMTARTVYDDGARR	18	ORF1a	3690	3707	0	0.944444
575	18-11_nsp6-575	ARTVYDDGARRVWTLMNV	18	ORF1a	3697	3714	0	0.944444
576	18-11_nsp6-576	GARRVWTLMNVLTLVYKV	18	ORF1a	3704	3721	0	0.888889
577	18-11_nsp6-577	LMNVLTLVYKVYYGNAL	17	ORF1a	3711	3727	0	0.941176
578	18-11_nsp6-578	LVYKVYYGNALDQAISMW	18	ORF1a	3717	3734	0	0.944444
579	18-11_nsp6-579	GNALDQAISMWALIISV	17	ORF1a	3724	3740	0	1
580	18-11_nsp6-580	AISMWALIISVTSNYSGV	18	ORF1a	3730	3747	0	1
581	18-11_nsp6-581	IISVTSNYSGVVTTVMFL	18	ORF1a	3737	3754	0	0.944444
582	18-11_nsp6-582	YSGVVTTVMFLARGIVFM	18	ORF1a	3744	3761	0	0.888889
583	18-11_nsp6-583	VMFLARGIVFMCVEYCPI	18	ORF1a	3751	3768	0	0.888889
584	18-11_nsp6-584	IVFMCVEYCPIFFITGNTL	19	ORF1a	3758	3776	0	0.894737
585	18-11_nsp6-585	CPIFFITGNTLQCIMLVY	18	ORF1a	3766	3783	0	0.888889
586	18-11_nsp6-586	GNTLQCIMLVYCFLGYF	17	ORF1a	3773	3789	0	0.882353
587	18-11_nsp6-587	IMLVYCFLGYFCTCYFGL	18	ORF1a	3779	3796	0	1
588	18-11_nsp6-588	LGYFCTCYFGLFCLLNRY	18	ORF1a	3786	3803	0	0.944444
589	18-11_nsp6-589	YFGLFCLLNRYFRLTLGV	18	ORF1a	3793	3810	0	0.944444
590	18-11_nsp6-590	LNRYFRLTLGVYDYLV	16	ORF1a	3800	3815	0	1
591	18-11_nsp6-591	RLTLGVYDYLVSTQEFRY	18	ORF1a	3805	3822	0	1
592	18-11_nsp6-592	DYLVSTQEFRYMNSQGLL	18	ORF1a	3812	3829	0	0.914167
593	18-11_nsp6-593	EFRYMNSQGLLPPKNSI	17	ORF1a	3819	3835	0	0.87706
594	18-11_nsp6-594	SQGLLPPKNSIDAFKLNI	18	ORF1a	3825	3842	0	0.853613
595	18-11_nsp6-595	KNSIDAFKLNIKLLGV	16	ORF1a	3832	3847	0	0.875
596	18-11_nsp6-596	AFKLNIKLLGVGGKPCIK	18	ORF1a	3837	3854	0	0.944444
597	18-11_nsp6-597	LLGVGGKPCIKVATVQSK	18	ORF1a	3844	3861	0	1
598	18-11_nsp6-7-598	PCIKVATVQSKMSDVK	16	ORF1a	3851	3866	0	1
599	18-11_nsp6-7-599	ATVQSKMSDVKCTSVVLL	18	ORF1a	3856	3873	0	1
600	18-11_nsp7-600	SDVKCTSVVLLSVLQQLR	18	ORF1a	3863	3880	0	1
601	18-11_nsp7-601	VVLLSVLQQLRVESSSKL	18	ORF1a	3870	3887	0	0.940494
602	18-11_nsp7-602	LQQLRVESSSKLWAQCV	17	ORF1a	3876	3892	0	0.934713
603	18-11_nsp7-603	ESSSKLWAQCVQLHNDIL	18	ORF1a	3882	3899	0	0.93834
604	18-11_nsp7-604	AQCVQLHNDILLAKDTTEA	19	ORF1a	3889	3907	0	0.947368
605	18-11_nsp7-605	DILLAKDTTEAFEKMVSL	18	ORF1a	3897	3914	0	1
606	18-11_nsp7-606	TTEAFEKMVSLLSVLLSM	18	ORF1a	3904	3921	0	1
607	18-11_nsp7-607	MVSLLSVLLSMQGAVDI	17	ORF1a	3911	3927	0	0.882353
608	18-11_nsp7-608	VLLSMQGAVDINKLCEEM	18	ORF1a	3917	3934	0	0.888889
609	18-11_nsp7-609	AVDINKLCEEMLDNRATL	18	ORF1a	3924	3941	0	0.883891
610	18-11_nsp7-8-610	CEEMLDNRATLQAIASEF	18	ORF1a	3931	3948	0	0.914168
611	18-11_nsp7-8-611	RATLQAIASEFSSLPSYA	18	ORF1a	3938	3955	0	0.853615
612	18-11_nsp8-612	ASEFSSLPSYAAFATA	16	ORF1a	3945	3960	0	0.801256
613	18-11_nsp8-613	SLPSYAAFATAQEAYEQA	18	ORF1a	3950	3967	0	0.666667
614	18-11_nsp8-614	FATAQEAYEQAVANGDSEV	19	ORF1a	3957	3975	0	0.736842
615	18-11_nsp8-615	EQAVANGDSEVVLKKLKK	18	ORF1a	3965	3982	0	0.777778
616	18-11_nsp8-616	DSEVVLKKLKKSLNVAK	17	ORF1a	3972	3988	0	0.877063
617	18-11_nsp8-617	KKLKKSLNVAKSEFDRDA	18	ORF1a	3978	3995	0	0.853616
618	18-11_nsp8-618	NVAKSEFDRDAAMQRKL	17	ORF1a	3985	4001	0	0.941176
619	18-11_nsp8-619	FDRDAAMQRKLEKMADQA	18	ORF1a	3991	4008	0	0.944444
620	18-11_nsp8-620	MQRKLEKMADQAMTQMYK	18	ORF1a	3997	4014	0	1
621	18-11_nsp8-621	MADQAMTQMYKQARSEDK	18	ORF1a	4004	4021	0	0.888889
622	18-11_nsp8-622	TQMYKQARSEDKRAKV	16	ORF1a	4010	4025	0	0.75
623	18-11_nsp8-623	KQARSEDKRAKVTSAM	16	ORF1a	4014	4029	0	0.6875
624	18-11_nsp8-624	EDKRAKVTSAMQTMLFTM	18	ORF1a	4019	4036	0	0.722222
625	18-11_nsp8-625	TSAMQTMLFTMLRKL	15	ORF1a	4026	4040	0	0.733333
626	18-11_nsp8-626	MQTMLFTMLRKLDNDAL	17	ORF1a	4029	4045	0	0.823529
627	18-11_nsp8-627	TMLRKLDNDALNNIINNA	18	ORF1a	4035	4052	0	0.944444
628	18-11_nsp8-628	NDALNNIINNARDGCVPL	18	ORF1a	4042	4059	0	1
629	18-11_nsp8-629	INNARDGCVPLNIIPL	16	ORF1a	4049	4064	0	1
630	18-11_nsp8-630	DGCVPLNIIPLTTAAKLM	18	ORF1a	4054	4071	0	0.911175
631	18-11_nsp8-631	IIPLTTAAKLMVVIPDY	17	ORF1a	4061	4077	0	0.870723
632	18-11_nsp8-632	AAKLMVVIPDYNTYK	15	ORF1a	4067	4081	0	0.853487
633	18-11_nsp8-633	MVVIPDYNTYKNTCDGTTF	19	ORF1a	4071	4089	0	0.90009
634	18-11_nsp8-634	TYKNTCDGTTFTYASALW	18	ORF1a	4079	4096	0	0.914168
635	18-11_nsp8-635	GTTFTYASALWEIQQVV	17	ORF1a	4086	4102	0	0.941176
636	18-11_nsp8-636	ASALWEIQQVVDADSKIV	18	ORF1a	4092	4109	0	0.833333
637	18-11_nsp8-637	IQQVVDADSKIVQLSEI	17	ORF1a	4098	4114	0	0.764706
638	18-11_nsp8-638	ADSKIVQLSEISMDNSPNL	19	ORF1a	4104	4122	0	0.842105
639	18-11_nsp8-639	SEISMDNSPNLAWPLIV	17	ORF1a	4112	4128	0	0.941176
640	18-11_nsp8-640	NSPNLAWPLIVTALRA	16	ORF1a	4118	4133	0	0.903439
641	18-11_nsp8-641	AWPLIVTALRANSAVKL	17	ORF1a	4123	4139	0	0.909119
642	18-11_nsp8-9-642	TALRANSAVKLQNNEL	16	ORF1a	4129	4144	0	0.869379
643	18-11_nsp8-9-643	NSAVKLQNNELSPVALR	17	ORF1a	4134	4150	0	0.941176
644	18-11_nsp9-644	LQNNELSPVALRQMSCAA	18	ORF1a	4139	4156	0	0.944444
645	18-11_nsp9-645	PVALRQMSCAAGTTQTA	17	ORF1a	4146	4162	0	1
646	18-11_nsp9-646	MSCAAGTTQTACTDDNAL	18	ORF1a	4152	4169	0	0.944444
647	18-11_nsp9-647	TQTACTDDNALAYYNTTK	18	ORF1a	4159	4176	0	0.777778
648	18-11_nsp9-648	DNALAYYNTTKGGRFVLA	18	ORF1a	4166	4183	0	0.722222
649	18-11_nsp9-649	NTTKGGRFVLALLSDL	16	ORF1a	4173	4188	0	0.75
650	18-11_nsp9-650	GRFVLALLSDLQDLKWAR	18	ORF1a	4178	4195	0	0.888889
651	18-11_nsp9-651	LSDLQDLKWARFPKSDGTGTI	21	ORF1a	4185	4205	0	0.952381
652	18-11_nsp9-652	RFPKSDGTGTIYTEL	15	ORF1a	4195	4209	0	1
653	18-11_nsp9-653	SDGTGTIYTELEPPCRFV	18	ORF1a	4199	4216	0	0.944444
654	18-11_nsp9-654	YTELEPPCRFVTDTPK	16	ORF1a	4206	4221	0	0.9375
655	18-11_nsp9-655	PPCRFVTDTPKGPKVKYL	18	ORF1a	4211	4228	0	0.944444
656	18-11_nsp9-656	DTPKGPKVKYLYFIKGL	17	ORF1a	4218	4234	0	1
657	18-11_nsp9-657	KVKYLYFIKGLNNLNRGM	18	ORF1a	4224	4241	0	1
658	18-11_nsp9-658	IKGLNNLNRGMVLGSLAA	18	ORF1a	4231	4248	0	1
659	18-11_nsp9-659	NRGMVLGSLAATVRLQA	17	ORF1a	4238	4254	0	1
660	18-11_nsp9-10-660	GSLAATVRLQAGNATEV	17	ORF1a	4244	4260	0	1
661	18-11_nsp10-661	VRLQAGNATEVPANSTVL	18	ORF1a	4250	4267	0	1
662	18-11_nsp10-662	ATEVPANSTVLSFCAFAV	18	ORF1a	4257	4274	0	1
663	18-11_nsp10-663	STVLSFCAFAVDAAKAYK	18	ORF1a	4264	4281	0	1
664	18-11_nsp10-664	AFAVDAAKAYKDYLA	15	ORF1a	4271	4285	0	1
665	18-11_nsp10-665	DAAKAYKDYLASGGQPI	17	ORF1a	4275	4291	0	1
666	18-11_nsp10-666	KDYLASGGQPITNCVKML	18	ORF1a	4281	4298	0	1
667	18-11_nsp10-667	GQPITNCVKMLCTHTGTGQA	20	ORF1a	4288	4307	0	0.95
668	18-11_nsp10-668	MLCTHTGTGQAITVTPEA	18	ORF1a	4297	4314	0	0.944444
669	18-11_nsp10-669	TGQAITVTPEANMDQESF	18	ORF1a	4304	4321	0	0.944444
670	18-11_nsp10-670	TPEANMDQESFGGASCCL	18	ORF1a	4311	4328	0	0.944444
671	18-11_nsp10-671	DQESFGGASCCLYCRCHI	18	ORF1a	4317	4334	0	0.944444
672	18-11_nsp10-672	ASCCLYCRCHIDHPNPK	17	ORF1a	4324	4340	0	1
673	18-11_nsp10-673	CRCHIDHPNPKGFCDLK	17	ORF1a	4330	4346	0	1
674	18-11_nsp10-674	HPNPKGFCDLKGKYVQI	17	ORF1a	4336	4352	0	1
675	18-11_nsp10-675	FCDLKGKYVQIPTTCA	16	ORF1a	4342	4357	0	1
676	18-11_nsp10-676	GKYVQIPTTCANDPVGF	17	ORF1a	4347	4363	0	1
677	18-11_nsp10-677	PTTCANDPVGFTLKNTV	17	ORF1a	4353	4369	0	1
678	18-11_nsp10-678	DPVGFTLKNTVCTVCGMW	18	ORF1a	4359	4376	0	1
679	18-11_nsp10-679	KNTVCTVCGMWKGYGCSCDQL	21	ORF1a	4366	4386	0	0.952381
680	18-11_nsp10-680	WKGYGCSCDQLREPML	16	ORF1a	4376	4391	0	0.875
681	18-11_nsp10-681	CSCDQLREPMLQSADA	16	ORF1a	4381	4396	0	0.8125
682	18-11_nsp10-11-682	LREPMLQSADAQSFLN	16	ORF1a	4386	4401	0	0.9375
683	18-11_nsp10-11-683	LQSADAQSFLNGFAV	15	ORF1a	4391	4405	0
684	18-11_nsp11-684	SADAQSFLNGFAV	13	ORF1a	4393	4405	0	0.923077
685	18-11_Pol-685	SADAQSFLNRVCGVSAAR	18	ORF1ab
686	18-11_Pol-686	LNRVCGVSAARLTPCGTG	18	ORF1ab
687	18-11_Pol-687	SAARLTPCGTGTSTDVVY	18	ORF1ab	6	23	0	0.944444
688	18-11_Pol-688	CGTGTSTDVVYRAFDIY	17	ORF1ab	13	29	0	0.941176
689	18-11_Pol-689	TDVVYRAFDIYNDKVAGF	18	ORF1ab	19	36	0	0.944444
690	18-11_Pol-690	FDIYNDKVAGFAKFLK	16	ORF1ab	26	41	0	0.9375
691	18-11_Pol-691	DKVAGFAKFLKTNCCRF	17	ORF1ab	31	47	0	0.911764
692	18-11_Pol-692	AKFLKTNCCRFQEKDEDDNL	20	ORF1ab	37	56	0	0.95
693	18-11_Pol-693	RFQEKDEDDNLIDSYFVV	18	ORF1ab	46	63	0	1
694	18-11_Pol-694	DDNLIDSYFVVKRHTF	16	ORF1ab	53	68	0	1
695	18-11_Pol-695	DSYFVVKRHTFSNYQH	16	ORF1ab	58	73	0	1
696	18-11_Pol-696	VKRHTFSNYQHEETIYNL	18	ORF1ab	63	80	0	0.905248
697	18-11_Pol-697	NYQHEETIYNLLKDCPAV	18	ORF1ab	70	87	0	0.88565
698	18-11_Pol-698	IYNLLKDCPAVAKHDFFK	18	ORF1ab	77	94	0	0.93129
699	18-11_Pol-699	CPAVAKHDFFKFRIDGDM	18	ORF1ab	84	101	0	0.91922
700	18-11_Pol-700	DFFKFRIDGDMVPHISR	17	ORF1ab	91	107	0	0.877061
701	18-11_Pol-701	IDGDMVPHISRQRLTKY	17	ORF1ab	97	113	0	0.909119
702	18-11_Pol-702	PHISRQRLTKYTMADLVY	18	ORF1ab	103	120	0	1
703	18-11_Pol-703	LTKYTMADLVYALRHF	16	ORF1ab	110	125	0	1
704	18-11_Pol-704	MADLVYALRHFDEGNCDTL	19	ORF1ab	115	133	0	1
705	18-11_Pol-705	RHFDEGNCDTLKEILVTY	18	ORF1ab	123	140	0	1
706	18-11_Pol-706	CDTLKEILVTYNCCDDDY	18	ORF1ab	130	147	0	1
707	18-11_Pol-707	LVTYNCCDDDYFNKKDWY	18	ORF1ab	137	154	0	1
708	18-11_Pol-708	DDDYFNKKDWYDFVENPDI	19	ORF1ab	144	162	0	1
709	18-11_Pol-709	DWYDFVENPDILRVYANL	18	ORF1ab	152	169	0	1
710	18-11_Pol-710	NPDILRVYANLGERVRQA	18	ORF1ab	159	176	0	0.888889
711	18-11_Pol-711	YANLGERVRQALLKTVQF	18	ORF1ab	166	183	0	0.833333
712	18-11_Pol-712	VRQALLKTVQFCDAMRNA	18	ORF1ab	173	190	0	0.888889
713	18-11_Pol-713	TVQFCDAMRNAGIVGVL	17	ORF1ab	180	196	0	0.823529
714	18-11_Pol-714	AMRNAGIVGVLTLDNQDL	18	ORF1ab	186	203	0	0.833333
715	18-11_Pol-715	VGVLTLDNQDLNGNWYDF	18	ORF1ab	193	210	0	0.888889
716	18-11_Pol-716	NQDLNGNWYDFGDFI	15	ORF1ab	200	214	0	0.866667
717	18-11_Pol-717	NGNWYDFGDFIQTTPGSGV	19	ORF1ab	204	222	0	0.894737
718	18-11_Pol-718	DFIQTTPGSGVPVVDSYY	18	ORF1ab	212	229	0	0.888889
719	18-11_Pol-719	GSGVPVVDSYYSLLMPIL	18	ORF1ab	219	236	0	0.944444
720	18-11_Pol-720	DSYYSLLMPILTLTRAL	17	ORF1ab	226	242	0	1
721	18-11_Pol-721	LMPILTLTRALTAESHV	17	ORF1ab	232	248	0	1
722	18-11_Pol-722	LTRALTAESHVDTDLTK	17	ORF1ab	238	254	0	0.85294
723	18-11_Pol-723	AESHVDTDLTKPYIKWDL	18	ORF1ab	244	261	0	0.86111
724	18-11_Pol-724	DLTKPYIKWDLLKYDF	16	ORF1ab	251	266	0	0.843749
725	18-11_Pol-725	YIKWDLLKYDFTEERLKL	18	ORF1ab	256	273	0	1
726	18-11_Pol-726	KYDFTEERLKLFDRYFKY	18	ORF1ab	263	280	0	1
727	18-11_Pol-727	RLKLFDRYFKYWDQTYH	17	ORF1ab	270	286	0	1
728	18-11_Pol-728	RYFKYWDQTYHPNCVNCL	18	ORF1ab	276	293	0	0.944444
729	18-11_Pol-729	DQTYHPNCVNCLDDRCIL	18	ORF1ab	282	299	0	0.944444
730	18-11_Pol-730	CVNCLDDRCILHCANFNV	18	ORF1ab	289	306	0	0.944444
731	18-11_Pol-731	RCILHCANFNVLFSTVF	17	ORF1ab	296	312	0	1
732	18-11_Pol-732.13P	ANFNVLFSTVFPPTSF	16	ORF1ab	302	317	1	0.9375
732	18-11_Pol-732.13L	ANFNVLFSTVFPLTSF	16	ORF1ab	302	317	1	0.9375
733	18-11_Pol-733.8P	LFSTVFPPTSFGPLVRKI	18	ORF1ab	307	324	1	0.943626
733	18-11_Pol-733.8L	LFSTVFPLTSFGPLVRKI	18	ORF1ab	307	324	1	0.943626
734	18-11_Pol-734.1P	PTSFGPLVRKIFVDGVPF	18	ORF1ab	314	331	1	0.943626
734	18-11_Pol-734.1L	LTSFGPLVRKIFVDGVPF	18	ORF1ab	314	331	1	0.943626
735	18-11_Pol-735	VRKIFVDGVPFVVSTGYH	18	ORF1ab	321	338	0	0.833333
736	18-11_Pol-736	GVPFVVSTGYHFRELGVV	18	ORF1ab	328	345	0	1
737	18-11_Pol-737	TGYHFRELGVVHNQDVNL	18	ORF1ab	335	352	0	1
738	18-11_Pol-738	LGVVHNQDVNLHSSRLSF	18	ORF1ab	342	359	0	1
739	18-11_Pol-739	DVNLHSSRLSFKELLVYA	18	ORF1ab	349	366	0	0.944444
740	18-11_Pol-740	RLSFKELLVYAADPAMHA	18	ORF1ab	356	373	0	0.944444
741	18-11_Pol-741	LVYAADPAMHAASGNLLL	18	ORF1ab	363	380	0	0.944444
742	18-11_Pol-742	AMHAASGNLLLDKRTTCF	18	ORF1ab	370	387	0	1
743	18-11_Pol-743	NLLLDKRTTCFSVAAL	16	ORF1ab	377	392	0	1
744	18-11_Pol-744	KRTTCFSVAALTNNVAF	17	ORF1ab	382	398	0	0.941176
745	18-11_Pol-745	SVAALTNNVAFQTVK	15	ORF1ab	388	402	0	0.933333
746	18-11_Pol-746	LTNNVAFQTVKPGNFNK	17	ORF1ab	392	408	0	0.941176
747	18-11_Pol-747	FQTVKPGNFNKDFYDFAV	18	ORF1ab	398	415	0	0.944444
748	18-11_Pol-748	NFNKDFYDFAVSKGFFK	17	ORF1ab	405	421	0	0.909117
749	18-11_Pol-749	YDFAVSKGFFKEGSSVEL	18	ORF1ab	411	428	0	0.88389
750	18-11_Pol-750	GFFKEGSSVELKHFFFA	17	ORF1ab	418	434	0	0.941176
751	18-11_Pol-751	SSVELKHFFFAQDGNAAI	18	ORF1ab	424	441	0	0.883891
752	18-11_Pol-752	FFFAQDGNAAISDYDYYR	18	ORF1ab	431	448	0	0.883891
753	18-11_Pol-753	NAAISDYDYYRYNLPTM	17	ORF1ab	438	454	0	0.909119
754	18-11_Pol-754	YDYYRYNLPTMCDIRQLL	18	ORF1ab	444	461	0	0.888889
755	18-11_Pol-755	LPTMCDIRQLLFVVEVV	17	ORF1ab	451	467	0	0.941176
756	18-11_Pol-756	IRQLLFVVEVVDKYFDCY	18	ORF1ab	457	474	0	0.944444
757	18-11_Pol-757	VEVVDKYFDCYDGGCINA	18	ORF1ab	464	481	0	1
758	18-11_Pol-758	FDCYDGGCINANQVIV	16	ORF1ab	471	486	0	0.9375
759	18-11_Pol-759	GGCINANQVIVNNLDKSA	18	ORF1ab	476	493	0	0.944444
760	18-11_Pol-760	NQVIVNNLDKSAGFPFNK	18	ORF1ab	482	499	0	0.944444
761	18-11_Pol-761	LDKSAGFPFNKWGKARLY	18	ORF1ab	489	506	0	1
762	18-11_Pol-762	PFNKWGKARLYYDSMSY	17	ORF1ab	496	512	0	1
763	18-11_Pol-763	KARLYYDSMSYEDQDALF	18	ORF1ab	502	519	0	1
764	18-11_Pol-764	SMSYEDQDALFAYTKRNV	18	ORF1ab	509	526	0	1
765	18-11_Pol-765	DALFAYTKRNVIPTITQM	18	ORF1ab	516	533	0	1
766	18-11_Pol-766	KRNVIPTITQMNLKYAI	17	ORF1ab	523	539	0	1
767	18-11_Pol-767	TITQMNLKYAISAKNRAR	18	ORF1ab	529	546	0	0.944444
768	18-11_Pol-768	KYAISAKNRARTVAGVSI	18	ORF1ab	536	553	0	0.944444
769	18-11_Pol-769	NRARTVAGVSICSTMTNR	18	ORF1ab	543	560	0	0.888889
770	18-11_Pol-770	GVSICSTMTNRQFHQKLL	18	ORF1ab	550	567	0	0.944444
771	18-11_Pol-771	MTNRQFHQKLLKSIAATR	18	ORF1ab	557	574	0	0.944444
772	18-11_Pol-772	HQKLLKSIAATRGATVVI	18	ORF1ab	563	580	0	0.944444
773	18-11_Pol-773	IAATRGATVVIGTSKFY	17	ORF1ab	570	586	0	0.941176
774	18-11_Pol-774	ATVVIGTSKFYGGWHNML	18	ORF1ab	576	593	0	0.916666
775	18-11_Pol-775	SKFYGGWHNMLKTVYSDV	18	ORF1ab	583	600	0	1
776	18-11_Pol-776	HNMLKTVYSDVENPHLM	17	ORF1ab	590	606	0	1
777	18-11_Pol-777	VYSDVENPHLMGWDYPK	17	ORF1ab	596	612	0	1
778	18-11_Pol-778	NPHLMGWDYPKCDRAM	16	ORF1ab	602	617	0	1
779	18-11_Pol-779	GWDYPKCDRAMPNMLRIM	18	ORF1ab	607	624	0	1
780	18-11_Pol-780	DRAMPNMLRIMASLVLAR	18	ORF1ab	614	631	0	1
781	18-11_Pol-781	LRIMASLVLARKHTTCCSL	19	ORF1ab	621	639	0	1
782	18-11_Pol-782	LARKHTTCCSLSHRFYRL	18	ORF1ab	629	646	0	1
783	18-11_Pol-783	CCSLSHRFYRLANECAQV	18	ORF1ab	636	653	0	0.944444
784	18-11_Pol-784	FYRLANECAQVLSEMVM	17	ORF1ab	643	659	0	0.941176
785	18-11_Pol-785	ECAQVLSEMVMCGGSLYV	18	ORF1ab	649	666	0	0.944444
786	18-11_Pol-786	EMVMCGGSLYVKPGGTSSGDA	21	ORF1ab	656	676	0	0.714286
787	18-11_Pol-787	VKPGGTSSGDATTAYA	16	ORF1ab	666	681	0	0.8125
788	18-11_Pol-788	TSSGDATTAYANSVFNI	17	ORF1ab	671	687	0	0.941176
789	18-11_Pol-789	TTAYANSVFNICQAVTA	17	ORF1ab	677	693	0	1
790	18-11_Pol-790	SVFNICQAVTANVNALL	17	ORF1ab	683	699	0	1
791	18-11_Pol-791	CQAVTANVNALLSTDGNK	18	ORF1ab	688	705	0	1
792	18-11_Pol-792	VNALLSTDGNKIADKYVR	18	ORF1ab	695	712	0	0.944444
793	18-11_Pol-793	DGNKIADKYVRNLQHRLY	18	ORF1ab	702	719	0	0.944444
794	18-11_Pol-794	KYVRNLQHRLYECLYRNR	18	ORF1ab	709	726	0	1
795	18-11_Pol-795	HRLYECLYRNRDVDTDFV	18	ORF1ab	716	733	0	1
796	18-11_Pol-796	YRNRDVDTDFVNEFYAYL	18	ORF1ab	723	740	0	0.944444
797	18-11_Pol-797	TDFVNEFYAYLRKHFSMM	18	ORF1ab	730	747	0	0.944444
798	18-11_Pol-798	YAYLRKHFSMMILSDDAV	18	ORF1ab	737	754	0	1
799	18-11_Pol-799	FSMMILSDDAVVCFNSTY	18	ORF1ab	744	761	0	1
800	18-11_Pol-800	DDAVVCFNSTYASQGLVA	18	ORF1ab	751	768	0	0.927809
801	18-11_Pol-801	NSTYASQGLVASIKNFK	17	ORF1ab	758	774	0	0.905943
802	18-11_Pol-802	SQGLVASIKNFKSVLYY	17	ORF1ab	763	779	0	0.923559
803	18-11_Pol-803	SIKNFKSVLYYQNNVFM	17	ORF1ab	769	785	0	0.941176
804	18-11_Pol-804	SVLYYQNNVFMSEAKCW	17	ORF1ab	775	791	0	1
805	18-11_Pol-805	NNVFMSEAKCWTETDLTK	18	ORF1ab	781	798	0	1
806	18-11_Pol-806	AKCWTETDLTKGPHEF	16	ORF1ab	788	803	0	0.9375
807	18-11_Pol-807	ETDLTKGPHEFCSQHTML	18	ORF1ab	793	810	0	0.944444
808	18-11_Pol-808	PHEFCSQHTMLVKQGDDY	18	ORF1ab	800	817	0	0.883884
809	18-11_Pol-809	HTMLVKQGDDYVYLPY	16	ORF1ab	807	822	0	0.8125
810	18-11_Pol-810	KQGDDYVYLPYPDPSRIL	18	ORF1ab	812	829	0	0.833333
811	18-11_Pol-811	YLPYPDPSRILGAGCFV	17	ORF1ab	819	835	0	0.882353
812	18-11_Pol-812	PSRILGAGCFVDDIVK	16	ORF1ab	825	840	0	0.9375
813	18-11_Pol-813	GAGCFVDDIVKTDGTLMI	18	ORF1ab	830	847	0	0.944444
814	18-11_Pol-814	DIVKTDGTLMIERFVSLA	18	ORF1ab	837	854	0	1
815	18-11_Pol-815	TLMIERFVSLAIDAYPL	17	ORF1ab	844	860	0	1
816	18-11_Pol-816	FVSLAIDAYPLTKHPNQEY	19	ORF1ab	850	868	0	0.947368
817	18-11_Pol-817	YPLTKHPNQEYADVFHLY	18	ORF1ab	858	875	0	0.914168
818	18-11_Pol-818	NQEYADVFHLYLQYIRKL	18	ORF1ab	865	882	0	0.914168
819	18-11_Pol-819	FHLYLQYIRKLHDELTGH	18	ORF1ab	872	889	0	1
820	18-11_Pol-820	IRKLHDELTGHMLDMYSV	18	ORF1ab	879	896	0	1
821	18-11_Pol-821	LTGHMLDMYSVMLTNDNTSR	20	ORF1ab	886	905	0	0.95
822	18-11_Pol-822	SVMLTNDNTSRYWEPEFY	18	ORF1ab	895	912	0	0.944444
823	18-11_Pol-823	NTSRYWEPEFYEAMYTPH	18	ORF1ab	902	919	0	0.944444
824	18-11_Pol-Hel-824	PEFYEAMYTPHTVLQAV	17	ORF1ab	909	925	0	0.941176
825	18-11_Pol-Hel-825	MYTPHTVLQAVGACVL	16	ORF1ab	915	930	0	0.875
826	18-11_Pol-Hel-826	TVLQAVGACVLCNSQTSL	18	ORF1ab	920	937	0	0.777778
827	18-11_Hel-827	ACVLCNSQTSLRCGACIR	18	ORF1ab	927	944	0	0.853615
828	18-11_Hel-828	SQTSLRCGACIRRPFL	16	ORF1ab	933	948	0	0.869378
829	18-11_Hel-829	RCGACIRRPFLCCKCCY	17	ORF1ab	938	954	0	0.941176
830	18-11_Hel-830	RRPFLCCKCCYDHVI	15	ORF1ab	944	958	0	1
831	18-11_Hel-831	LCCKCCYDHVISTSHKLV	18	ORF1ab	948	965	0	1
832	18-11_Hel-832	DHVISTSHKLVLSVNPYV	18	ORF1ab	955	972	0	0.888889
833	18-11_Hel-833	HKLVLSVNPYVCNAPGCDV	19	ORF1ab	962	980	0	0.789474
834	18-11_Hel-834	PYVCNAPGCDVTDVTQLY	18	ORF1ab	970	987	0	0.722222
835	18-11_Hel-835	GCDVTDVTQLYLGGMSYY	18	ORF1ab	977	994	0	0.888889
836	18-11_Hel-836	TQLYLGGMSYYCKSHK	16	ORF1ab	984	999	0	0.9375
837	18-11_Hel-837	GGMSYYCKSHKPPISFPL	18	ORF1ab	989	1006	0	0.888887
838	18-11_Hel-838	KSHKPPISFPLCANGQVF	18	ORF1ab	996	1013	0	0.888887
839	18-11_Hel-839	SFPLCANGQVFGLYK	15	ORF1ab	1003	1017	0	0.933333
840	18-11_Hel-840	CANGQVFGLYKNTCV	15	ORF1ab	1007	1021	0	0.933333
841	18-11_Hel-841	GQVFGLYKNTCVGSDNV	17	ORF1ab	1010	1026	0	0.941176
842	18-11_Hel-842	YKNTCVGSDNVTDFNAIA	18	ORF1ab	1016	1033	0	1
843	18-11_Hel-843	SDNVTDFNAIATCDWTNA	18	ORF1ab	1023	1040	0	1
844	18-11_Hel-844	NAIATCDWTNAGDYILA	17	ORF1ab	1030	1046	0	1
845	18-11_Hel-845	DWTNAGDYILANTCTERL	18	ORF1ab	1036	1053	0	1
846	18-11_Hel-846	YILANTCTERLKLFAA	16	ORF1ab	1043	1058	0	0.9375
847	18-11_Hel-847	TCTERLKLFAAETLKA	16	ORF1ab	1048	1063	0	0.9375
848	18-11_Hel-848	LKLFAAETLKATEETFKL	18	ORF1ab	1053	1070	0	0.888889
849	18-11_Hel-849	TLKATEETFKLSYGIATV	18	ORF1ab	1060	1077	0	0.944444
850	18-11_Hel-850	TFKLSYGIATVREVLSDR	18	ORF1ab	1067	1084	0	0.944444
851	18-11_Hel-851	IATVREVLSDRELHLSW	17	ORF1ab	1074	1090	0	0.941176
852	18-11_Hel-852	VLSDRELHLSWEVGKPR	17	ORF1ab	1080	1096	0	0.909118
853	18-11_Hel-853	LHLSWEVGKPRPPLNRNY	18	ORF1ab	1086	1103	0	0.88389
854	18-11_Hel-854	GKPRPPLNRNYVFTGYRV	18	ORF1ab	1093	1110	0	0.914167
855	18-11_Hel-855	NRNYVFTGYRVTKNSKV	17	ORF1ab	1100	1116	0	1
856	18-11_Hel-856	TGYRVTKNSKVQIGEYTF	18	ORF1ab	1106	1123	0	1
857	18-11_Hel-857	NSKVQIGEYTFEKGDY	16	ORF1ab	1113	1128	0	0.9375
858	18-11_Hel-858	IGEYTFEKGDYGDAVVYR	18	ORF1ab	1118	1135	0	0.931937
859	18-11_Hel-859	KGDYGDAVVYRGTTTYKL	18	ORF1ab	1125	1142	0	0.91943
860	18-11_Hel-860	VVYRGTTTYKLNVGDYFV	18	ORF1ab	1132	1149	0	0.931288
861	18-11_Hel-861	TYKLNVGDYFVLTSHTVM	18	ORF1ab	1139	1156	0	0.937866
862	18-11_Hel-862	DYFVLTSHTVMPLSAPTL	18	ORF1ab	1146	1163	0	0.944444
863	18-11_Hel-863	HTVMPLSAPTLVPQEHYV	18	ORF1ab	1153	1170	0	0.944444
864	18-11_Hel-864	APTLVPQEHYVRITGLY	17	ORF1ab	1160	1176	0	0.941176
865	18-11_Hel-865	PQEHYVRITGLYPTLNI	17	ORF1ab	1165	1181	0	0.941176
866	18-11_Hel-866	RITGLYPTLNISDEF	15	ORF1ab	1171	1185	0	0.866667
867	18-11_Hel-867	LYPTLNISDEFSSNVANY	18	ORF1ab	1175	1192	0	0.888889
868	18-11_Hel-868	SDEFSSNVANYQKVGMQK	18	ORF1ab	1182	1199	0	0.888889
869	18-11_Hel-869	VANYQKVGMQKYSTL	15	ORF1ab	1189	1203	0	0.8
870	18-11_Hel-870	YQKVGMQKYSTLQGPPGTGK	20	ORF1ab	1192	1211	0	0.85
871	18-11_Hel-871	STLQGPPGTGKSHFAIGL	18	ORF1ab	1201	1218	0	0.888889
872	18-11_Hel-872	GTGKSHFAIGLALYYPSA	18	ORF1ab	1208	1225	0	1
873	18-11_Hel-873	AIGLALYYPSARIVYTA	17	ORF1ab	1215	1231	0	0.882353
874	18-11_Hel-874	YYPSARIVYTACSHAAV	17	ORF1ab	1221	1237	0	0.882353
875	18-11_Hel-875	IVYTACSHAAVDALCEKA	18	ORF1ab	1227	1244	0	0.888889
876	18-11_Hel-876	HAAVDALCEKALKYLPI	17	ORF1ab	1234	1250	0	1
877	18-11_Hel-877	LCEKALKYLPIDKCSRII	18	ORF1ab	1240	1257	0	1
878	18-11_Hel-878	YLPIDKCSRIIPARARV	17	ORF1ab	1247	1263	0	0.941176
879	18-11_Hel-879	CSRIIPARARVECFDKFK	18	ORF1ab	1253	1270	0	0.944444
880	18-11_Hel-880	RARVECFDKFKVNSTL	16	ORF1ab	1260	1275	0	0.906571
881	18-11_Hel-881	CFDKFKVNSTLEQYVF	16	ORF1ab	1265	1280	0	0.906571
882	18-11_Hel-882	KVNSTLEQYVFCTVNAL	17	ORF1ab	1270	1286	0	0.912067
883	18-11_Hel-883	EQYVFCTVNALPETTADI	18	ORF1ab	1276	1293	0	0.923782
884	18-11_Hel-884	VNALPETTADIVVFDEI	17	ORF1ab	1283	1299	0	0.930237
885	18-11_Hel-885	TTADIVVFDEISMATNY	17	ORF1ab	1289	1305	0	0.941176
886	18-11_Hel-886	VFDEISMATNYDLSVVNA	18	ORF1ab	1295	1312	0	1
887	18-11_Hel-887	ATNYDLSVVNARLRAKHY	18	ORF1ab	1302	1319	0	0.914168
888	18-11_Hel-888	VVNARLRAKHYVYIGDPA	18	ORF1ab	1309	1326	0	0.914168
889	18-11_Hel-889	AKHYVYIGDPAQLPAPR	17	ORF1ab	1316	1332	0	0.941176
890	18-11_Hel-890	IGDPAQLPAPRTLLTK	16	ORF1ab	1322	1337	0	0.9375
891	18-11_Hel-891	AQLPAPRTLLTKGTL	15	ORF1ab	1326	1340	0	0.933333
892	18-11_Hel-892	APRTLLTKGTLEPEYF	16	ORF1ab	1330	1345	0	0.9375
893	18-11_Hel-893	LTKGTLEPEYFNSVCRLM	18	ORF1ab	1335	1352	0	0.914168
894	18-11_Hel-894	PEYFNSVCRLMKTIGPDM	18	ORF1ab	1342	1359	0	0.888889
895	18-11_Hel-895	CRLMKTIGPDMFLGTCRR	18	ORF1ab	1349	1366	0	0.944444
896	18-11_Hel-896	GPDMFLGTCRRCPAEIV	17	ORF1ab	1356	1372	0	0.941176
897	18-11_Hel-897	GTCRRCPAEIVDTVSALV	18	ORF1ab	1362	1379	0	0.833333
898	18-11_Hel-898	AEIVDTVSALVYDNKLKA	18	ORF1ab	1369	1386	0	0.877903
899	18-11_Hel-899	SALVYDNKLKAHKDKSA	17	ORF1ab	1376	1392	0	0.842406
900	18-11_Hel-900	NKLKAHKDKSAQCFKMFY	18	ORF1ab	1382	1399	0	0.81789
901	18-11_Hel-901	DKSAQCFKMFYKGVITH	17	ORF1ab	1389	1405	0	0.85094
902	18-11_Hel-902	FKMFYKGVITHDVSSAI	17	ORF1ab	1395	1411	0	0.941176
903	18-11_Hel-903	GVITHDVSSAINRPQIGV	18	ORF1ab	1401	1418	0	1
904	18-11_Hel-904	SSAINRPQIGVVREFLTR	18	ORF1ab	1408	1425	0	1
905	18-11_Hel-905.14P	PQIGVVREFLTRNPAWRK	18	ORF1ab	1414	1431	1	0.944444
905	18-11_Hel-905.14L	PQIGVVREFLTRNLAWRK	18	ORF1ab	1414	1431	1	0.944444
906	18-11_Hel-906.7P	EFLTRNPAWRKAVFISPY	18	ORF1ab	1421	1438	1	0.944444
906	18-11_Hel-906.7L	EFLTRNLAWRKAVFISPY	18	ORF1ab	1421	1438	1	0.944444
907	18-11_Hel-907	AWRKAVFISPYNSQNAVA	18	ORF1ab	1428	1445	0	1
908	18-11_Hel-908	ISPYNSQNAVASKILGL	17	ORF1ab	1435	1451	0	0.941176
909	18-11_Hel-909	SQNAVASKILGLPTQTV	17	ORF1ab	1440	1456	0	0.882353
910	18-11_Hel-910.19Y	SKILGLPTQTVDSSQGSEY	19	ORF1ab	1446	1464	1	0.946462
910	18-11_Hel-910.19C	SKILGLPTQTVDSSQGSEC	19	ORF1ab	1446	1464	1	0.946462
911	18-11_Hel-911.12Y	TQTVDSSQGSEYDYVIF	17	ORF1ab	1453	1469	1	0.94067
911	18-11_Hel-911.12C	TQTVDSSQGSECDYVIF	17	ORF1ab	1453	1469	1	0.94067
912	18-11_Hel-912.6Y	SQGSEYDYVIFTQTTETA	18	ORF1ab	1459	1476	1	0.941394
912	18-11_Hel-912.6C	SQGSECDYVIFTQTTETA	18	ORF1ab	1459	1476	1	0.941394
913	18-11_Hel-913	YVIFTQTTETAHSCNVNR	18	ORF1ab	1466	1483	0	0.903118
914	18-11_Hel-914	TETAHSCNVNRFNVAITR	18	ORF1ab	1473	1490	0	0.923781
915	18-11_Hel-915	NVNRFNVAITRAKVGIL	17	ORF1ab	1480	1496	0	1
916	18-11_Hel-916	VAITRAKVGILCIMSDR	17	ORF1ab	1486	1502	0	0.941176
917	18-11_Hel-917	KVGILCIMSDRDLYDKL	17	ORF1ab	1492	1508	0	0.941176
918	18-11_Hel-918	IMSDRDLYDKLQFTSLEI	18	ORF1ab	1498	1515	0	0.944444
919	18-11_Hel-919	YDKLQFTSLEIPRRNVA	17	ORF1ab	1505	1521	0	1
920	18-11_Hel-Exo-920	TSLEIPRRNVATLQAENV	18	ORF1ab	1511	1528	0	1
921	18-11_Hel-Exo-921	RNVATLQAENVTGLFK	16	ORF1ab	1518	1533	0	1
922	18-11_Exo-922	LQAENVTGLFKDCSKVI	17	ORF1ab	1523	1539	0	0.941176
923	18-11_Exo-923	TGLFKDCSKVITGLH	15	ORF1ab	1529	1543	0	0.907767
924	18-11_Exo-924	KDCSKVITGLHPTQAPTH	18	ORF1ab	1533	1550	0	0.923139
925	18-11_Exo-925	TGLHPTQAPTHLSVDTKF	18	ORF1ab	1540	1557	0	0.866255
926	18-11_Exo-926	APTHLSVDTKFKTEGLCV	18	ORF1ab	1547	1564	0	0.858613
927	18-11_Exo-927	DTKFKTEGLCVDIPGIPK	18	ORF1ab	1554	1571	0	0.84969
928	18-11_Exo-928	GLCVDIPGIPKDMTYRRL	18	ORF1ab	1561	1578	0	0.866053
929	18-11_Exo-929	GIPKDMTYRRLISMMGFK	18	ORF1ab	1568	1585	0	0.905249
930	18-11_Exo-930	YRRLISMMGFKMNYQV	16	ORF1ab	1575	1590	0	0.9375
931	18-11_Exo-931	SMMGFKMNYQVNGYPNMF	18	ORF1ab	1580	1597	0	1
932	18-11_Exo-932	NYQVNGYPNMFITREEAI	18	ORF1ab	1587	1604	0	0.944444
933	18-11_Exo-933	PNMFITREEAIRHVRAWI	18	ORF1ab	1594	1611	0	0.888889
934	18-11_Exo-934	EEAIRHVRAWIGFDV	15	ORF1ab	1601	1615	0	0.8
935	18-11_Exo-935	RHVRAWIGFDVEGCHATR	18	ORF1ab	1605	1622	0	0.833333
936	18-11_Exo-936	GFDVEGCHATREAVGTNL	18	ORF1ab	1612	1629	0	0.888889
937	18-11_Exo-937	HATREAVGTNLPLQLGF	17	ORF1ab	1619	1635	0	0.941176
938	18-11_Exo-938	VGTNLPLQLGFSTGVNLV	18	ORF1ab	1625	1642	0	0.914168
939	18-11_Exo-939	LQLGFSTGVNLVAVPTGY	18	ORF1ab	1631	1648	0	0.841432
940	18-11_Exo-940	GVNLVAVPTGYVDTPNNTDF	20	ORF1ab	1638	1657	0	0.873298
941	18-11_Exo-941	GYVDTPNNTDFSRVSAK	17	ORF1ab	1647	1663	0	0.882353
942	18-11_Exo-942	NNTDFSRVSAKPPPGDQF	18	ORF1ab	1653	1670	0	0.944444
943	18-11_Exo-943	VSAKPPPGDQFKHLIPLM	18	ORF1ab	1660	1677	0	1
944	18-11_Exo-944	GDQFKHLIPLMYKGLPW	17	ORF1ab	1667	1683	0	0.941176
945	18-11_Exo-945	LIPLMYKGLPWNVVRIKI	18	ORF1ab	1673	1690	0	0.944444
946	18-11_Exo-946	GLPWNVVRIKIVQML	15	ORF1ab	1680	1694	0	0.933333
947	18-11_Exo-947	NVVRIKIVQMLSDTLKNL	18	ORF1ab	1684	1701	0	1
948	18-11_Exo-948	VQMLSDTLKNLSDRVVFV	18	ORF1ab	1691	1708	0	1
949	18-11_Exo-949	LKNLSDRVVFVLWAHGF	17	ORF1ab	1698	1714	0	1
950	18-11_Exo-950	RVVFVLWAHGFELTSMKY	18	ORF1ab	1704	1721	0	1
951	18-11_Exo-951	AHGFELTSMKYFVKI	15	ORF1ab	1711	1725	0	1
952	18-11_Exo-952	ELTSMKYFVKIGPER	15	ORF1ab	1715	1729	0	0.933333
953	18-11_Exo-953	MKYFVKIGPERTCCLCDR	18	ORF1ab	1719	1736	0	0.944444
954	18-11_Exo-954	GPERTCCLCDRRATCF	16	ORF1ab	1726	1741	0	0.806879
955	18-11_Exo-955	CCLCDRRATCFSTASDTY	18	ORF1ab	1731	1748	0	0.858613
956	18-11_Exo-956	ATCFSTASDTYACWHHSI	18	ORF1ab	1738	1755	0	0.858613
957	18-11_Exo-957	SDTYACWHHSIGFDYVY	17	ORF1ab	1745	1761	0	0.941176
958	18-11_Exo-958	WHHSIGFDYVYNPFMIDV	18	ORF1ab	1751	1768	0	0.940949
959	18-11_Exo-959	DYVYNPFMIDVQQWGF	16	ORF1ab	1758	1773	0	0.9375
960	18-11_Exo-960	PFMIDVQQWGFTGNL	15	ORF1ab	1763	1777	0	0.933333
961	18-11_Exo-961	DVQQWGFTGNLQSNHDLY	18	ORF1ab	1767	1784	0	0.944444
962	18-11_Exo-962	TGNLQSNHDLYCQVHGNA	18	ORF1ab	1774	1791	0	0.944444
963	18-11_Exo-963	HDLYCQVHGNAHVASCDA	18	ORF1ab	1781	1798	0	1
964	18-11_Exo-964	HGNAHVASCDAIMTRCLA	18	ORF1ab	1788	1805	0	1
965	18-11_Exo-965	SCDAIMTRCLAVHECFVK	18	ORF1ab	1795	1812	0	0.944444
966	18-11_Exo-966	RCLAVHECFVKRVDWTI	17	ORF1ab	1802	1818	0	0.941176
967	18-11_Exo-967	ECFVKRVDWTIEYPII	16	ORF1ab	1808	1823	0	0.9375
968	18-11_Exo-968	RVDWTIEYPIIGDELKI	17	ORF1ab	1813	1829	0	1
969	18-11_Exo-969	EYPIIGDELKINAACRKV	18	ORF1ab	1819	1836	0	0.944444
970	18-11_Exo-970	ELKINAACRKVQHMVVKA	18	ORF1ab	1826	1843	0	0.914168
971	18-11_Exo-971	CRKVQHMVVKAALLADKF	18	ORF1ab	1833	1850	0	0.934103
972	18-11_Exo-972	VVKAALLADKFPVLHDI	17	ORF1ab	1840	1856	0	0.933082
973	18-11_Exo-973	LADKFPVLHDIGNPKAIK	18	ORF1ab	1846	1863	0	0.914168
974	18-11_Exo-974	LHDIGNPKAIKCVPQADV	18	ORF1ab	1853	1870	0	1
975	18-11_Exo-975	KAIKCVPQADVEWKFYDA	18	ORF1ab	1860	1877	0	1
976	18-11_Exo-976	PQADVEWKFYDAQPCSDK	18	ORF1ab	1866	1883	0	1
977	18-11_Exo-977	KFYDAQPCSDKAYKIEEL	18	ORF1ab	1873	1890	0	0.944444
978	18-11_Exo-978	CSDKAYKIEELFYSYATH	18	ORF1ab	1880	1897	0	0.888889
979	18-11_Exo-979	IEELFYSYATHSDKF	15	ORF1ab	1887	1901	0	0.860669
980	18-11_Exo-980	FYSYATHSDKFTDGVCLF	18	ORF1ab	1891	1908	0	0.883891
981	18-11_Exo-981	SDKFTDGVCLFWNCNVDR	18	ORF1ab	1898	1915	0	0.914167
982	18-11_Exo-982	VCLFWNCNVDRYPANSIV	18	ORF1ab	1905	1922	0	0.944444
983	18-11_Exo-983	NVDRYPANSIVCRFDTRV	18	ORF1ab	1912	1929	0	0.944444
984	18-11_Exo-984	NSIVCRFDTRVLSNLNL	17	ORF1ab	1919	1935	0	1
985	18-11_Exo-985	FDTRVLSNLNLPGCDGGSL	19	ORF1ab	1925	1943	0	1
986	18-11_Exo-986	LNLPGCDGGSLYVNKHAF	18	ORF1ab	1933	1950	0	0.944444
987	18-11_Exo-987	GGSLYVNKHAFHTPAFDK	18	ORF1ab	1940	1957	0	0.914155
988	18-11_Exo-988	KHAFHTPAFDKSAFVNLK	18	ORF1ab	1947	1964	0	0.883864
989	18-11_Exo-989	AFDKSAFVNLKQLPFFYY	18	ORF1ab	1954	1971	0	0.888889
990	18-11_Exo-990	VNLKQLPFFYYSDSPCESH	19	ORF1ab	1961	1979	0	0.894737
991	18-11_Exo-991	FYYSDSPCESHGKQVV	16	ORF1ab	1969	1984	0	1
992	18-11_Exo-992	SPCESHGKQVVSDIDYV	17	ORF1ab	1974	1990	0	1
993	18-11_Exo-993	GKQVVSDIDYVPLKSA	16	ORF1ab	1980	1995	0	1
994	18-11_Exo-994	SDIDYVPLKSATCITR	16	ORF1ab	1985	2000	0	1
995	18-11_Exo-995	VPLKSATCITRCNLGGAV	18	ORF1ab	1990	2007	0	1
996	18-11_Exo-996	CITRCNLGGAVCRHHA	16	ORF1ab	1997	2012	0	1
997	18-11_Exo-997	NLGGAVCRHHANEYRLYL	18	ORF1ab	2002	2019	0	1
998	18-11_Exo-998	RHHANEYRLYLDAYNMMI	18	ORF1ab	2009	2026	0	0.944444
999	18-11_Exo-999	RLYLDAYNMMISAGFSLW	18	ORF1ab	2016	2033	0	0.914156
1000	18-11_Exo-1000	NMMISAGFSLWVYKQF	16	ORF1ab	2023	2038	0	0.903426
1001	18-11_Exo-1001	AGFSLWVYKQFDTYNLW	17	ORF1ab	2028	2044	0	1
1002	18-11_Exo-1002	VYKQFDTYNLWNTFTRL	17	ORF1ab	2034	2050	0	0.941176
1003	18-11_Exo-End-1003	TYNLWNTFTRLQSLENVA	18	ORF1ab	2040	2057	0	0.888889
1004	18-11_Exo-End-1004	FTRLQSLENVAFNVVNK	17	ORF1ab	2047	2063	0	0.908359
1005	18-11_End-1005	LENVAFNVVNKGHFDGQQGEV	21	ORF1ab	2053	2073	0	0.89888
1006	18-11_End-1006	KGHFDGQQGEVPVSII	16	ORF1ab	2063	2078	0	0.922036
1007	18-11_End-1007	GQQGEVPVSIINNTVYTK	18	ORF1ab	2068	2085	0	0.944444
1008	18-11_End-1008	VSIINNTVYTKVDGVDV	17	ORF1ab	2075	2091	0	1
1009	18-11_End-1009	TVYTKVDGVDVELFENK	17	ORF1ab	2081	2097	0	1
1010	18-11_End-1010	DGVDVELFENKTTLPVNV	18	ORF1ab	2087	2104	0	1
1011	18-11_End-1011	FENKTTLPVNVAFELWAK	18	ORF1ab	2094	2111	0	1
1012	18-11_End-1012	PVNVAFELWAKRNIKPV	17	ORF1ab	2101	2117	0	0.941176
1013	18-11_End-1013	ELWAKRNIKPVPEVKIL	17	ORF1ab	2107	2123	0	0.941176
1014	18-11_End-1014	NIKPVPEVKILNNLGVDI	18	ORF1ab	2113	2130	0	0.914168
1015	18-11_End-1015	VKILNNLGVDIAANTVIW	18	ORF1ab	2120	2137	0	0.914168
1016	18-11_End-1016	GVDIAANTVIWDYKRDA	17	ORF1ab	2127	2143	0	0.877062
1017	18-11_End-1017	NTVIWDYKRDAPAHISTI	18	ORF1ab	2133	2150	0	0.944444
1018	18-11_End-1018	KRDAPAHISTIGVCSM	16	ORF1ab	2140	2155	0	1
1019	18-11_End-1019	AHISTIGVCSMTDIAKK	17	ORF1ab	2145	2161	0	1
1020	18-11_End-1020	GVCSMTDIAKKPTETICA	18	ORF1ab	2151	2168	0	0.888889
1021	18-11_End-1021	IAKKPTETICAPLTVFF	17	ORF1ab	2158	2174	0	0.882353
1022	18-11_End-1022	ETICAPLTVFFDGRV	15	ORF1ab	2164	2178	0	0.91337
1023	18-11_End-1023	APLTVFFDGRVDGQVDLF	18	ORF1ab	2168	2185	0	0.849576
1024	18-11_End-1024	DGRVDGQVDLFRNARNGV	18	ORF1ab	2175	2192	0	0.849576
1025	18-11_End-1025	VDLFRNARNGVLITEGSV	18	ORF1ab	2182	2199	0	0.944444
1026	18-11_End-1026	RNGVLITEGSVKGLQPSV	18	ORF1ab	2189	2206	0	0.914167
1027	18-11_End-1027	EGSVKGLQPSVGPKQASL	18	ORF1ab	2196	2213	0	0.944444
1028	18-11_End-1028	LQPSVGPKQASLNGVTLI	18	ORF1ab	2202	2219	0	0.944444
1029	18-11_End-1029	KQASLNGVTLIGEAVK	16	ORF1ab	2209	2224	0	0.9375
1030	18-11_End-1030	NGVTLIGEAVKTQFNYYK	18	ORF1ab	2214	2231	0	0.944444
1031	18-11_End-1031	EAVKTQFNYYKKVDGVV	17	ORF1ab	2221	2237	0	0.882353
1032	18-11_End-1032	FNYYKKVDGVVQQLPETY	18	ORF1ab	2227	2244	0	0.944444
1033	18-11_End-1033	DGVVQQLPETYFTQSRNL	18	ORF1ab	2234	2251	0	0.944444
1034	18-11_End-1034	PETYFTQSRNLQEFKPR	17	ORF1ab	2241	2257	0	0.941176
1035	18-11_End-1035	TQSRNLQEFKPRSQMEI	17	ORF1ab	2246	2262	0	0.941176
1036	18-11_End-1036	LQEFKPRSQMEIDFLELA	18	ORF1ab	2251	2268	0	0.888889
1037	18-11_End-1037	SQMEIDFLELAMDEFIER	18	ORF1ab	2258	2275	0	0.833333
1038	18-11_End-1038	LELAMDEFIERYKLEGYA	18	ORF1ab	2265	2282	0	0.833333
1039	18-11_End-1039	FIERYKLEGYAFEHIVY	17	ORF1ab	2272	2288	0	0.882353
1040	18-11_End-1040	LEGYAFEHIVYGDFSH	16	ORF1ab	2278	2293	0	1
1041	18-11_End-1041	FEHIVYGDFSHSQLGGLH	18	ORF1ab	2283	2300	0	0.944444
1042	18-11_End-1042	DFSHSQLGGLHLLIGLAK	18	ORF1ab	2290	2307	0	0.888889
1043	18-11_End-1043	GGLHLLIGLAKRFKESPF	18	ORF1ab	2297	2314	0	0.888889
1044	18-11_End-1044	GLAKRFKESPFELEDFI	17	ORF1ab	2304	2320	0	0.882353
1045	18-11_End-1045	KESPFELEDFIPMDSTVK	18	ORF1ab	2310	2327	0	0.888889
1046	18-11_End-1046	EDFIPMDSTVKNYFITDA	18	ORF1ab	2317	2334	0	0.777778
1047	18-11_End-1047	STVKNYFITDAQTGSSK	17	ORF1ab	2324	2340	0	0.941176
1048	18-11_End-1048	FITDAQTGSSKCVCSVI	17	ORF1ab	2330	2346	0	0.941176
1049	18-11_End-1049	TGSSKCVCSVIDLLLDDF	18	ORF1ab	2336	2353	0	0.944444
1050	18-11_End-1050	CSVIDLLLDDFVEIIK	16	ORF1ab	2343	2358	0	1
1051	18-11_End-1051	LLLDDFVEIIKSQDLSVV	18	ORF1ab	2348	2365	0	0.944444
1052	18-11_End-1052	EIIKSQDLSVVSKVVKV	17	ORF1ab	2355	2371	0	0.941176
1053	18-11_End-1053	DLSVVSKVVKVTIDYTEI	18	ORF1ab	2361	2378	0	0.944444
1054	18-11_End-1054	VVKVTIDYTEISFMLWCK	18	ORF1ab	2368	2385	0	1
1055	18-11_End-1055	YTEISFMLWCKDGHVETF	18	ORF1ab	2375	2392	0	1
1056	18-11_End-1056	LWCKDGHVETFYPKL	15	ORF1ab	2382	2396	0	1
1057	18-11_End-Met-1057	DGHVETFYPKLQSSQAW	17	ORF1ab	2386	2402	0	1
1058	18-11_End-Met-1058	FYPKLQSSQAWQPGVAM	17	ORF1ab	2392	2408	0	1
1059	18-11_Met-1059	SSQAWQPGVAMPNLYKM	17	ORF1ab	2398	2414	0	0.941176
1060	18-11_Met-1060	PGVAMPNLYKMQRMLLEK	18	ORF1ab	2404	2421	0	0.944444
1061	18-11_Met-1061	LYKMQRMLLEKCDLQNY	17	ORF1ab	2411	2427	0	1
1062	18-11_Met-1062	MLLEKCDLQNYGDSATL	17	ORF1ab	2417	2433	0	0.941176
1063	18-11_Met-1063	DLQNYGDSATLPKGIMM	17	ORF1ab	2423	2439	0	0.941176
1064	18-11_Met-1064	DSATLPKGIMMNVAKY	16	ORF1ab	2429	2444	0	0.9375
1065	18-11_Met-1065	PKGIMMNVAKYTQLCQYL	18	ORF1ab	2434	2451	0	1
1066	18-11_Met-1066	VAKYTQLCQYLNTLTLAV	18	ORF1ab	2441	2458	0	1
1067	18-11_Met-1067	CQYLNTLTLAVPYNMRVI	18	ORF1ab	2448	2465	0	1
1068	18-11_Met-1068	TLAVPYNMRVIHFGA	15	ORF1ab	2455	2469	0	1
1069	18-11_Met-1069	PYNMRVIHFGAGSDKGVA	18	ORF1ab	2459	2476	0	1
1070	18-11_Met-1070	HFGAGSDKGVAPGTAVLR	18	ORF1ab	2466	2483	0	1
1071	18-11_Met-1071	KGVAPGTAVLRQWLPTGTL	19	ORF1ab	2473	2491	0	0.947368
1072	18-11_Met-1072	VLRQWLPTGTLLVDSDL	17	ORF1ab	2481	2497	0	0.941176
1073	18-11_Met-1073	PTGTLLVDSDLNDFVSDA	18	ORF1ab	2487	2504	0	0.944444
1074	18-11_Met-1074	DSDLNDFVSDADSTLI	16	ORF1ab	2494	2509	0	0.9375
1075	18-11_Met-1075	DFVSDADSTLIGDCATVH	18	ORF1ab	2499	2516	0	0.944444
1076	18-11_Met-1076	STLIGDCATVHTANKWDL	18	ORF1ab	2506	2523	0	1
1077	18-11_Met-1077	ATVHTANKWDLIISDMY	17	ORF1ab	2513	2529	0	1
1078	18-11_Met-1078	NKWDLIISDMYDPKTKNV	18	ORF1ab	2519	2536	0	1
1079	18-11_Met-1079	SDMYDPKTKNVTKENDSK	18	ORF1ab	2526	2543	0	0.944444
1080	18-11_Met-1080	TKNVTKENDSKEGFFTYI	18	ORF1ab	2533	2550	0	0.888889
1081	18-11_Met-1081	NDSKEGFFTYICGFIQQK	18	ORF1ab	2540	2557	0	0.927808
1082	18-11_Met-1082	FTYICGFIQQKLALGGSV	18	ORF1ab	2547	2564	0	0.886202
1083	18-11_Met-1083	IQQKLALGGSVAIKITEH	18	ORF1ab	2554	2571	0	0.893787
1084	18-11_Met-1084	GGSVAIKITEHSWNADLY	18	ORF1ab	2561	2578	0	0.944444
1085	18-11_Met-1085	ITEHSWNADLYKLMGHFA	18	ORF1ab	2568	2585	0	0.888889
1086	18-11_Met-1086	ADLYKLMGHFAWWTAFV	17	ORF1ab	2575	2591	0	0.823529
1087	18-11_Met-1087	MGHFAWWTAFVTNVNA	16	ORF1ab	2581	2596	0	0.875
1088	18-11_Met-1088	WWTAFVTNVNASSSEAFL	18	ORF1ab	2586	2603	0	0.944444
1089	18-11_Met-1089	NVNASSSEAFLIGCNYL	17	ORF1ab	2593	2609	0	1
1090	18-11_Met-1090	SEAFLIGCNYLGKPREQI	18	ORF1ab	2599	2616	0	0.944444
1091	18-11_Met-1091	CNYLGKPREQIDGYVMHA	18	ORF1ab	2606	2623	0	0.833333
1092	18-11_Met-1092	REQIDGYVMHANYIFWR	17	ORF1ab	2613	2629	0	0.823529
1093	18-11_Met-1093	YVMHANYIFWRNTNPIQL	18	ORF1ab	2619	2636	0	0.944444
1094	18-11_Met-1094	IFWRNTNPIQLSSYSLF	17	ORF1ab	2626	2642	0	0.90911
1095	18-11_Met-1095	NPIQLSSYSLFDMSKFPL	18	ORF1ab	2632	2649	0	0.91416
1096	18-11_Met-1096	YSLFDMSKFPLKLRGTAV	18	ORF1ab	2639	2656	0	0.91416
1097	18-11_Met-1097	KFPLKLRGTAVMSLK	15	ORF1ab	2646	2660	0	0.933333
1098	18-11_Met-1098	KLRGTAVMSLKEGQINDM	18	ORF1ab	2650	2667	0	0.884421
1099	18-11_Met-1099	MSLKEGQINDMILSLLSK	18	ORF1ab	2657	2674	0	0.867781
1100	18-11_Met-1100	INDMILSLLSKGRLIIR	17	ORF1ab	2664	2680	0	0.896047
1101	18-11_Met-1101	SLLSKGRLIIRENNRVVI	18	ORF1ab	2670	2687	0	0.888889
1102	18-11_Met-1102	LIIRENNRVVISSDVLVNN	19	ORF1ab	2677	2695	0	0.947368
1103	18-11_S1-1103	MFVFLVLLPLVSSQCVNL	20	S	1	20	0
1104	18-11_S1-1104	LPLVSSQCVNLTTRTQL	17	S	8	24	0	0.941176
1105	18-11_S1-1105	SQCVNLTTRTQLPPAY	16	S	13	28	0	0.906249
1106	18-11_S1-1106	LTTRTQLPPAYTNSFTR	17	S	18	34	0	0.882351
1107	18-11_S1-1107	LPPAYTNSFTRGVYYPDK	18	S	24	41	0	0.888887
1108	18-11_S1-1108	SFTRGVYYPDKVFRSSVL	18	S	31	48	0	1
1109	18-11_S1-1109	YPDKVFRSSVLHSTQDLF	18	S	38	55	0	0.901828
1110	18-11_S1-1110	SSVLHSTQDLFLPFFSNV	18	S	45	62	0	0.901827
1111	18-11_S1-1111	TQDLFLPFFSNVTWFHAI	18	S	51	68	0	0.944444
1112	18-11_S1-1112	FFSNVTWFHAIHVSGTNGTK	20	S	58	77	0	0.895495
1113	18-11_S1-1113	AIHVSGTNGTKRFDNPVL	18	S	67	84	0	0.828329
1114	18-11_S1-1114	NGTKRFDNPVLPFNDGVY	18	S	74	91	0	0.858611
1115	18-11_S1-1115	NPVLPFNDGVYFASTEK	17	S	81	97	0	0.882353
1116	18-11_S1-1116	NDGVYFASTEKSNIIRGW	18	S	87	104	0	0.833333
1117	18-11_S1-1117	STEKSNIIRGWIFGTTL	17	S	94	110	0	0.882353
1118	18-11_S1-1118	IIRGWIFGTTLDSKTQSL	18	S	100	117	0	0.888889
1119	18-11_S1-1119	GTTLDSKTQSLLIVNNA	17	S	107	123	0	0.882353
1120	18-11_S1-1120	KTQSLLIVNNATNVVIKV	18	S	113	130	0	0.944444
1121	18-11_S1-1121	VNNATNVVIKVCEFQF	16	S	120	135	0	1
1122	18-11_S1-1122	NVVIKVCEFQFCNDPFL	17	S	125	141	0	0.941176
1123	18-11_S1-1123	CEFQFCNDPFLGVYYHK	17	S	131	147	0	0.877046
1124	18-11_S1-1124	NDPFLGVYYHKNNKSWM	17	S	137	153	0	0.812917
1125	18-11_S1-1125	VYYHKNNKSWMESEFRVY	18	S	143	160	0	0.823311
1126	18-11_S1-1126	KSWMESEFRVYSSANNCTF	19	S	150	168	0	0.894737
1127	18-11_S1-1127	RVYSSANNCTFEYVSQPF	18	S	158	175	0	1
1128	18-11_S1-1128	NCTFEYVSQPFLMDLEGK	18	S	165	182	0	0.944444
1129	18-11_S1-1129	SQPFLMDLEGKQGNFKNL	18	S	172	189	0	0.944444
1130	18-11_S1-1130	LEGKQGNFKNLREFVFK	17	S	179	195	0	0.941176
1131	18-11_S1-1131	NFKNLREFVFKNIDGYFK	18	S	185	202	0	0.888889
1132	18-11_S1-1132	FVFKNIDGYFKIYSKH	16	S	192	207	0	0.9375
1133	18-11_S1-1133	IDGYFKIYSKHTPINLVR	18	S	197	214	0	0.944444
1134	18-11_S1-1134	YSKHTPINLVRDLPQGF	17	S	204	220	0	1
1135	18-11_S1-1135	INLVRDLPQGFSALEPLV	18	S	210	227	0	0.944444
1136	18-11_S1-1136	PQGFSALEPLVDLPIGI	17	S	217	233	0	0.941176
1137	18-11_S1-1137	LEPLVDLPIGINITRF	16	S	223	238	0	0.9375
1138	18-11_S1-1138	DLPIGINITRFQTLLALH	18	S	228	245	0	0.888889
1139	18-11_S1-1139	ITRFQTLLALHRSYL	15	S	235	249	0	0.8
1140	18-11_S1-1140	FQTLLALHRSYLTPGDSSSGW	21	S	238	258	0	0.826894
1141	18-11_S1-1141	YLTPGDSSSGWTAGAAAY	18	S	248	265	0	0.914164
1142	18-11_S1-1142	SSGWTAGAAAYYVGYL	16	S	255	270	0	0.903435
1143	18-11_S1-1143	AGAAAYYVGYLQPRTFLL	18	S	260	277	0	0.888889
1144	18-11_S1-1144	VGYLQPRTFLLKYNENGTI	19	S	267	285	0	0.947368
1145	18-11_S1-1145	FLLKYNENGTITDAVDCA	18	S	275	292	0	0.944444
1146	18-11_S1-1146	NGTITDAVDCALDPL	15	S	282	296	0	0.699999
1147	18-11_S1-1147	TDAVDCALDPLSETKCTL	18	S	286	303	0	0.694441
1148	18-11_S1-1148	LDPLSETKCTLKSFTVEK	18	S	293	310	0	0.749997
1149	18-11_S1-1149	KCTLKSFTVEKGIYQTSNF	19	S	300	318	0	1
1150	18-11_S1-1150	VEKGIYQTSNFRVQPTESI	19	S	308	326	0	0.947368
1151	18-11_S1-1151	SNFRVQPTESIVRFPNI	17	S	316	332	0	0.941176
1152	18-11_S1-1152	PTESIVRFPNITNLCPF	17	S	322	338	0	0.941176
1153	18-11_S1-1153	RFPNITNLCPFGEVFNA	17	S	328	344	0	0.941176
1154	18-11_S1-1154	NLCPFGEVFNATRFASVY	18	S	334	351	0	0.888889
1155	18-11_S1-1155	VFNATRFASVYAWNRKRI	18	S	341	358	0	0.888889
1156	18-11_S1-1156	ASVYAWNRKRISNCVADY	18	S	348	365	0	0.944444
1157	18-11_S1-1157	RKRISNCVADYSVLYNSA	18	S	355	372	0	0.944444
1158	18-11_S1-1158	VADYSVLYNSASFSTFK	17	S	362	378	0	0.941176
1159	18-11_S1-1159	LYNSASFSTFKCYGV	15	S	368	382	0	1
1160	18-11_S1-1160	ASFSTFKCYGVSPTKL	16	S	372	387	0	1
1161	18-11_S1-1161	FKCYGVSPTKLNDLCF	16	S	377	392	0	1
1162	18-11_S1-1162	VSPTKLNDLCFTNVYA	16	S	382	397	0	1
1163	18-11_S1-1163	LNDLCFTNVYADSFVIR	17	S	387	403	0	1
1164	18-11_S1-1164	TNVYADSFVIRGDEVRQI	18	S	393	410	0	0.944444
1165	18-11_S1-1165	FVIRGDEVRQIAPGQTGK	18	S	400	417	0	0.944444
1166	18-11_S1-1166	VRQIAPGQTGKIADYNYK	18	S	407	424	0	0.888889
1167	18-11_S1-1167	GQTGKIADYNYKLPDDF	17	S	413	429	0	0.882353
1168	18-11_S1-1168	ADYNYKLPDDFTGCVIAW	18	S	419	436	0	0.888889
1169	18-11_S1-1169	PDDFTGCVIAWNSNNL	16	S	426	441	0	0.9375
1170	18-11_S1-1170	GCVIAWNSNNLDSKV	15	S	431	445	0	1
1171	18-11_S1-1171	AWNSNNLDSKVGGNYNYL	18	S	435	452	0	1
1172	18-11_S1-1172	DSKVGGNYNYLYRLFRK	17	S	442	458	0	1
1173	18-11_S1-1173	NYNYLYRLFRKSNLKPF	17	S	448	464	0	1
1174	18-11_S1-1174	RLFRKSNLKPFERDI	15	S	454	468	0	1
1175	18-11_S1-1175	KSNLKPFERDISTEIYQA	18	S	458	475	0	1
1176	18-11_S1-1176	ERDISTEIYQAGSTPCNGV	19	S	465	483	0	0.907052
1177	18-11_S1-1177	YQAGSTPCNGVEGFNCYF	18	S	473	490	0	0.901888
1178	18-11_S1-1178	CNGVEGFNCYFPLQSYGF	18	S	480	497	0	0.944444
1179	18-11_S1-1179	NCYFPLQSYGFQPTNGV	17	S	487	503	0	1
1180	18-11_S1-1180	LQSYGFQPTNGVGYQPYR	18	S	492	509	0	1
1181	18-11_S1-1181	PTNGVGYQPYRVVVLSF	17	S	499	515	0	1
1182	18-11_S1-1182	YQPYRVVVLSFELLHAPA	18	S	505	522	0	0.883887
1183	18-11_S1-1183	VLSFELLHAPATVCGPKK	18	S	512	529	0	0.82833
1184	18-11_S1-1184	HAPATVCGPKKSTNLVK	17	S	519	535	0	0.818232
1185	18-11_S1-1185	CGPKKSTNLVKNKCVNF	17	S	525	541	0	0.941176
1186	18-11_S1-1186	TNLVKNKCVNFNFNGL	16	S	531	546	0	1
1187	18-11_S1-1187	NKCVNFNFNGLTGTGVL	17	S	536	552	0	1
1188	18-11_S1-1188	NFNGLTGTGVLTESNKKF	18	S	542	559	0	1
1189	18-11_S1-1189	TGVLTESNKKFLPFQQF	17	S	549	565	0	1
1190	18-11_S1-1190	SNKKFLPFQQFGRDIA	16	S	555	570	0	0.9375
1191	18-11_S1-1191	LPFQQFGRDIADTTDAVR	18	S	560	577	0	0.944444
1192	18-11_S1-1192	RDIADTTDAVRDPQTLEI	18	S	567	584	0	0.944444
1193	18-11_S1-1193	DAVRDPQTLEILDITPCSF	19	S	574	592	0	1
1194	18-11_S1-1194	LEILDITPCSFGGVSVI	17	S	582	598	0	1
1195	18-11_S1-1195	TPCSFGGVSVITPGTNTSNQV	21	S	588	608	0	1
1196	18-11_S1-1196.17D	ITPGTNTSNQVAVLYQDV	18	S	598	615	1	0.944037
1196	18-11_S1-1196.17G	ITPGTNTSNQVAVLYQGV	18	S	598	615	1	0.944037
1197	18-11_S1-1197.10D	SNQVAVLYQDVNCTEVPV	18	S	605	622	1	0.94363
1197	18-11_S1-1197.10G	SNQVAVLYQGVNCTEVPV	18	S	605	622	1	0.94363
1198	18-11_S1-1198.3D	YQDVNCTEVPVAIHADQL	18	S	612	629	1	0.94363
1198	18-11_S1-1198.3G	YQGVNCTEVPVAIHADQL	18	S	612	629	1	0.94363
1199	18-11_S1-1199	EVPVAIHADQLTPTWRVY	18	S	619	636	0	0.888889
1200	18-11_S1-1200	ADQLTPTWRVYSTGSNVF	18	S	626	643	0	0.944444
1201	18-11_S1-1201	WRVYSTGSNVFQTRAGCL	18	S	633	650	0	0.944444
1202	18-11_S1-1202	SNVFQTRAGCLIGAEHV	17	S	640	656	0	0.914065
1203	18-11_S1-1203	RAGCLIGAEHVNNSY	15	S	646	660	0	0.91797
1204	18-11_S1-1204	LIGAEHVNNSYECDIPI	17	S	650	666	0	0.927621
1205	18-11_S1-1205	VNNSYECDIPIGAGICA	17	S	656	672	0	1
1206	18-11_S1-1206	CDIPIGAGICASYQTQTNSPR	21	S	662	682	0	0.900609
1207	18-11_S1-2-1207	ASYQTQTNSPRRARSVA	17	S	672	688	0	0.877223
1208	18-11_S1-2-1208	TNSPRRARSVASQSIIAY	18	S	678	695	0	0.944444
1209	18-11_S1-2-1209	RSVASQSIIAYTMSLGA	17	S	685	701	0	1
1210	18-11_S2-1210	SIIAYTMSLGAENSVAY	17	S	691	707	0	0.941176
1211	18-11_S2-1211	MSLGAENSVAYSNNSIAI	18	S	697	714	0	0.944444
1212	18-11_S2-1212	SVAYSNNSIAIPTNFTI	17	S	704	720	0	0.941176
1213	18-11_S2-1213	NSIAIPTNFTISVTTEIL	18	S	710	727	0	1
1214	18-11_S2-1214	NFTISVTTEILPVSMTK	17	S	717	733	0	0.941176
1215	18-11_S2-1215	TTEILPVSMTKTSVDCTM	18	S	723	740	0	0.944444
1216	18-11_S2-1216	SMTKTSVDCTMYICGDST	18	S	730	747	0	0.944444
1217	18-11_S2-1217	DCTMYICGDSTECSNLLL	18	S	737	754	0	0.944444
1218	18-11_S2-1218	GDSTECSNLLLQYGSF	16	S	744	759	0	0.9375
1219	18-11_S2-1219	CSNLLLQYGSFCTQLNRA	18	S	749	766	0	0.888889
1220	18-11_S2-1220	YGSFCTQLNRALTGIAV	17	S	756	772	0	0.823529
1221	18-11_S2-1221	TQLNRALTGIAVEQDK	16	S	761	776	0	0.8125
1222	18-11_S2-1222	ALTGIAVEQDKNTQEVFA	18	S	766	783	0	0.888889
1223	18-11_S2-1223	EQDKNTQEVFAQVKQIYK	18	S	773	790	0	1
1224	18-11_S2-1224	EVFAQVKQIYKTPPIKDF	18	S	780	797	0	0.932668
1225	18-11_S2-1225	KQIYKTPPIKDFGGFNF	17	S	786	802	0	0.928707
1226	18-11_S2-1226	PPIKDFGGFNFSQIL	15	S	792	806	0	0.933333
1227	18-11_S2-1227	DFGGFNFSQILPDPSK	16	S	796	811	0	0.9375
1228	18-11_S2-1228	NFSQILPDPSKPSKRSFI	18	S	801	818	0	0.944444
1229	18-11_S2-1229	DPSKPSKRSFIEDLLFNK	18	S	808	825	0	0.944444
1230	18-11_S2-1230	RSFIEDLLFNKVTLADA	17	S	815	831	0	0.941176
1231	18-11_S2-1231	LLFNKVTLADAGFIKQY	17	S	821	837	0	1
1232	18-11_S2-1232	TLADAGFIKQYGDCLGDI	18	S	827	844	0	1
1233	18-11_S2-1233	IKQYGDCLGDIAARDLI	17	S	834	850	0	0.941176
1234	18-11_S2-1234	CLGDIAARDLICAQKF	16	S	840	855	0	0.9375
1235	18-11_S2-1235	AARDLICAQKFNGLTVL	17	S	845	861	0	0.941176
1236	18-11_S2-1236	CAQKFNGLTVLPPLL	15	S	851	865	0	1
1237	18-11_S2-1237	FNGLTVLPPLLTDEMIA	17	S	855	871	0	1
1238	18-11_S2-1238	LPPLLTDEMIAQYTSALL	18	S	861	878	0	1
1239	18-11_S2-1239	EMIAQYTSALLAGTI	15	S	868	882	0	1
1240	18-11_S2-1240	AQYTSALLAGTITSGWTF	18	S	871	888	0	0.944444
1241	18-11_S2-1241	LAGTITSGWTFGAGAAL	17	S	878	894	0	0.941176
1242	18-11_S2-1242	SGWTFGAGAALQIPFAM	17	S	884	900	0	0.941176
1243	18-11_S2-1243	AGAALQIPFAMQMAYRF	17	S	890	906	0	1
1244	18-11_S2-1244	IPFAMQMAYRFNGIGV	16	S	896	911	0	1
1245	18-11_S2-1245	MQMAYRFNGIGVTQNVLY	18	S	900	917	0	1
1246	18-11_S2-1246	NGIGVTQNVLYENQKLIA	18	S	907	924	0	1
1247	18-11_S2-1247	NVLYENQKLIANQFNSAI	18	S	914	931	0	0.914166
1248	18-11_S2-1248	KLIANQFNSAIGKIQDSL	18	S	921	938	0	0.883888
1249	18-11_S2-1249	NSAIGKIQDSLSSTASAL	18	S	928	945	0	0.877967
1250	18-11_S2-1250	IQDSLSSTASALGKLQDV	18	S	934	951	0	0.916945
1251	18-11_S2-1251	TASALGKLQDVVNQNAQA	18	S	941	958	0	1
1252	18-11_S2-1252	LQDVVNQNAQALNTLVK	17	S	948	964	0	1
1253	18-11_S2-1253	NQNAQALNTLVKQLSSNF	18	S	953	970	0	1
1254	18-11_S2-1254	NTLVKQLSSNFGAISSVL	18	S	960	977	0	1
1255	18-11_S2-1255	SSNFGAISSVLNDILSRL	18	S	967	984	0	1
1256	18-11_S2-1256	SSVLNDILSRLDKVEAEV	18	S	974	991	0	1
1257	18-11_S2-1257	LSRLDKVEAEVQIDRLI	17	S	981	997	0	1
1258	18-11_S2-1258	VEAEVQIDRLITGRLQSL	18	S	987	1004	0	1
1259	18-11_S2-1259	DRLITGRLQSLQTYV	15	S	994	1008	0	1
1260	18-11_S2-1260	TGRLQSLQTYVTQQLIRA	18	S	998	1015	0	1
1261	18-11_S2-1261	LQTYVTQQLIRAAEIRA	17	S	1004	1020	0	1
1262	18-11_S2-1262	TQQLIRAAEIRASANLAA	18	S	1009	1026	0	1
1263	18-11_S2-1263	AEIRASANLAATKMSECV	18	S	1016	1033	0	1
1264	18-11_S2-1264	NLAATKMSECVLGQSKRV	18	S	1023	1040	0	1
1265	18-11_S2-1265	SECVLGQSKRVDFCGKGY	18	S	1030	1047	0	1
1266	18-11_S2-1266	SKRVDFCGKGYHLMSF	16	S	1037	1052	0	1
1267	18-11_S2-1267	FCGKGYHLMSFPQSAPH	17	S	1042	1058	0	1
1268	18-11_S2-1268	HLMSFPQSAPHGVVFLHV	18	S	1048	1065	0	0.944444
1269	18-11_S2-1269	SAPHGVVFLHVTYVPA	16	S	1055	1070	0	0.9375
1270	18-11_S2-1270	VVFLHVTYVPAQEKNF	16	S	1060	1075	0	0.9375
1271	18-11_S2-1271	VTYVPAQEKNFTTAPAI	17	S	1065	1081	0	0.9031
1272	18-11_S2-1272	AQEKNFTTAPAICHDGKA	18	S	1070	1087	0	0.944444
1273	18-11_S2-1273	TAPAICHDGKAHFPREGV	18	S	1077	1094	0	0.944444
1274	18-11_S2-1274	DGKAHFPREGVFVSNGTH	18	S	1084	1101	0	1
1275	18-11_S2-1275	REGVFVSNGTHWFVTQR	17	S	1091	1107	0	1
1276	18-11_S2-1276	SNGTHWFVTQRNFYEPQI	18	S	1097	1114	0	1
1277	18-11_S2-1277	VTQRNFYEPQIITTDNTF	18	S	1104	1121	0	1
1278	18-11_S2-1278	EPQIITTDNTFVSGNCDV	18	S	1111	1128	0	0.944444
1279	18-11_S2-1279	DNTFVSGNCDVVIGIV	16	S	1118	1133	0	0.903438
1280	18-11_S2-1280	SGNCDVVIGIVNNTVY	16	S	1123	1138	0	0.903438
1281	18-11_S2-1281	VVIGIVNNTVYDPLQPEL	18	S	1128	1145	0	0.944444
1282	18-11_S2-1282	NTVYDPLQPELDSFKEEL	18	S	1135	1152	0	0.944444
1283	18-11_S2-1283	LQPELDSFKEELDKYFK	17	S	1141	1157	0	1
1284	18-11_S2-1284	SFKEELDKYFKNHTSPDV	18	S	1147	1164	0	1
1285	18-11_S2-1285	KYFKNHTSPDVDLGDI	16	S	1154	1169	0	0.9375
1286	18-11_S2-1286	HTSPDVDLGDISGINASV	18	S	1159	1176	0	0.944444
1287	18-11_S2-1287	LGDISGINASVVNIQKEI	18	S	1166	1183	0	0.888889
1288	18-11_S2-1288	NASVVNIQKEIDRLNEVA	18	S	1173	1190	0	0.944444
1289	18-11_S2-1289	IQKEIDRLNEVAKNL	15	S	1179	1193	0	1
1290	18-11_S2-1290	IDRLNEVAKNLNESLIDL	18	S	1183	1200	0	1
1291	18-11_S2-1291	AKNLNESLIDLQELGKY	17	S	1190	1206	0	0.941176
1292	18-11_S2-1292	SLIDLQELGKYEQYIKW	17	S	1196	1212	0	0.941176
1293	18-11_S2-1293	ELGKYEQYIKWPWYIWL	17	S	1202	1218	0	0.941176
1294	18-11_S2-1294	EQYIKWPWYIWLGFIAGL	18	S	1207	1224	0	1
1295	18-11_S2-1295	WYIWLGFIAGLIAIVMV	17	S	1214	1230	0	0.87706
1296	18-11_S2-1296	FIAGLIAIVMVTIMLCCM	18	S	1220	1237	0	0.853613
1297	18-11_S2-1297	IVMVTIMLCCMTSCCSCL	18	S	1227	1244	0	0.853613
1298	18-11_S2-1298	LCCMTSCCSCLKGCCSCG	18	S	1234	1251	0	0.861108
1299	18-11_S2-1299	CSCLKGCCSCGSCCKF	16	S	1241	1256	0	0.874998
1300	18-11_S2-1300	GCCSCGSCCKFDEDDSEPV	19	S	1246	1264	0	0.846447
1301	18-11_S2-1301	CKFDEDDSEPVLKGVKLHYT	20	S	1254	1273	0	0.95
1302	18-11_ORF3a-1302	MDLFMRIFTIGTVTLK	18	ORF3a	1	18	0
1303	18-11_ORF3a-1303	RIFTIGTVTLKQGEIKDA	18	ORF3a	6	23	0	0.924222
1304	18-11_ORF3a-1304	VTLKQGEIKDATPSDFVR	18	ORF3a	13	30	0	0.88389
1305	18-11_ORF3a-1305	IKDATPSDFVRATATIPI	18	ORF3a	20	37	0	0.888889
1306	18-11_ORF3a-1306	DFVRATATIPIQASLPF	17	ORF3a	27	43	0	0.764706
1307	18-11_ORF3a-1307	ATIPIQASLPFGWLIVGV	18	ORF3a	33	50	0	0.861958
1308	18-11_ORF3a-1308.18Q	SLPFGWLIVGVALLAVFQ	18	ORF3a	40	57	1	0.938349
1308	18-11_ORF3a-1308.18H	SLPFGWLIVGVALLAVFH	18	ORF3a	40	57	1	0.938349
1309	18-11_ORF3a-1309.11Q	IVGVALLAVFQSASKII	17	ORF3a	47	63	1	0.937379
1309	18-11_ORF3a-1309.11H	IVGVALLAVFHSASKII	17	ORF3a	47	63	1	0.937379
1310	18-11_ORF3a-1310.5Q	LAVFQSASKIITLKKRW	17	ORF3a	53	69	1	0.938693
1310	18-11_ORF3a-1310.5H	LAVFHSASKIITLKKRW	17	ORF3a	53	69	1	0.938693
1311	18-11_ORF3a-1311	ASKIITLKKRWQLALSK	17	ORF3a	59	75	0	0.823529
1312	18-11_ORF3a-1312	LKKRWQLALSKGVHFV	16	ORF3a	65	80	0	0.875
1313	18-11_ORF3a-1313	WQLALSKGVHFVCNLLLL	18	ORF3a	69	86	0	0.888889
1314	18-11_ORF3a-1314	GVHFVCNLLLLFVTVYSH	18	ORF3a	76	93	0	0.944444
1315	18-11_ORF3a-1315	LLLLFVTVYSHLLLVAA	17	ORF3a	83	99	0	0.862928
1316	18-11_ORF3a-1316	TVYSHLLLVAAGLEAPFL	18	ORF3a	89	106	0	0.908985
1317	18-11_ORF3a-1317	LVAAGLEAPFLYLYALVY	18	ORF3a	96	113	0	0.931935
1318	18-11_ORF3a-1318	APFLYLYALVYFLQSINF	18	ORF3a	103	120	0	0.888889
1319	18-11_ORF3a-1319	ALVYFLQSINFVRIIMRL	18	ORF3a	110	127	0	0.722222
1320	18-11_ORF3a-1320	SINFVRIIMRLWLCWKCR	18	ORF3a	117	134	0	0.849686
1321	18-11_ORF3a-1321	IMRLWLCWKCRSKNPLLY	18	ORF3a	124	141	0	0.810487
1322	18-11_ORF3a-1322	WKCRSKNPLLYDANYFL	17	ORF3a	131	147	0	0.899673
1323	18-11_ORF3a-1323	NPLLYDANYFLCWHTNCY	18	ORF3a	137	154	0	0.861108
1324	18-11_ORF3a-1324	NYFLCWHTNCYDYCIPY	17	ORF3a	144	160	0	0.823529
1325	18-11_ORF3a-1325	HTNCYDYCIPYNSVTSSI	18	ORF3a	150	167	0	0.722222
1326	18-11_ORF3a-1326	CIPYNSVTSSIVITSGDG	18	ORF3a	157	174	0	0.833333
1327	18-11_ORF3a-1327	TSSIVITSGDGTTSPI	16	ORF3a	164	179	0	0.8125
1328	18-11_ORF3a-1328	ITSGDGTTSPISEHDYQI	18	ORF3a	169	186	0	0.833333
1329	18-11_ORF3a-1329	TSPISEHDYQIGGYTEKW	18	ORF3a	176	193	0	0.944444
1330	18-11_ORF3a-1330	DYQIGGYTEKWESGVK	16	ORF3a	183	198	0	0.9375
1331	18-11_ORF3a-1331	GYTEKWESGVKDCVVLH	17	ORF3a	188	204	0	0.941176
1332	18-11_ORF3a-1332	ESGVKDCVVLHSYFTSDY	18	ORF3a	194	211	0	0.944444
1333	18-11_ORF3a-1333	VVLHSYFTSDYYQLY	15	ORF3a	201	215	0	1
1334	18-11_ORF3a-1334	SYFTSDYYQLYSTQL	15	ORF3a	205	219	0	0.933333
1335	18-11_ORF3a-1335	SDYYQLYSTQLSTDTGV	17	ORF3a	209	225	0	0.90595
1336	18-11_ORF3a-1336	YSTQLSTDTGVEHVTFFI	18	ORF3a	215	232	0	0.911175
1337	18-11_ORF3a-1337	DTGVEHVTFFIYNKIV	16	ORF3a	222	237	0	0.875
1338	18-11_ORF3a-1338	HVTFFIYNKIVDEPEEHV	18	ORF3a	227	244	0	0.914168
1339	18-11_ORF3a-1339	NKIVDEPEEHVQIHTI	16	ORF3a	234	249	0	0.869379
1340	18-11_ORF3a-1340	EPEEHVQIHTIDGSSGVV	18	ORF3a	239	256	0	0.923567
1341	18-11_ORF3a-1341	IHTIDGSSGVVNPVMEPI	18	ORF3a	246	263	0	0.929574
1342	18-11_ORF3a-1342	SGVVNPVMEPIYDEPTTTTSV	21	ORF3a	253	273	0	0.944468
1343	18-11_ORF3a-1343	IYDEPTTTTSVPL	13	ORF3a	263	275	0	0.923077
1344	18-11_Env-1344	MYSFVSEETGTLIVNSVL	18	E	1	18	0	1
1345	18-11_Env-1345	ETGTLIVNSVLLFLAFVV	18	E	8	25	0	1
1346	18-11_Env-1346	NSVLLFLAFVVFLLVTLA	18	E	15	32	0	1
1347	18-11_Env-1347	AFVVFLLVTLAILTALRL	18	E	22	39	0	0.916666
1348	18-11_Env-1348	VTLAILTALRLCAYCCNI	18	E	29	46	0	0.916666
1349	18-11_Env-1349	ALRLCAYCCNIVNVSLVK	18	E	36	53	0	0.916666
1350	18-11_Env-1350	CCNIVNVSLVKPSFYVY	17	E	43	59	0	0.941176
1351	18-11_Env-1351	VSLVKPSFYVYSRVKNL	17	E	49	65	0	0.941176
1352	18-11_Env-1352	SFYVYSRVKNLNSSRV	16	E	55	70	0	0.9375
1353	18-11_Env-1353	SRVKNLNSSRVPDLLV	16	E	60	75	0	0.903434
1354	18-11_exMem-1354	IILVFLFGTLILAMA	15	exORFM	1	15	0	0.899999
1355	18-11_exMem-1355	FLFGTLILAMADSNGTI	17	exORFM	5	21	0	0.857803
1356	18-11_Mem-1356	ILAMADSNGTITVEELKK	18	exORFM	11	28	0	0.865701
1357	18-11_Mem-1357	NGTITVEELKKLLEQWNL	18	exORFM	18	35	0	1
1358	18-11_Mem-1358	ELKKLLEQWNLVIGFLFL	18	exORFM	25	42	0	1
1359	18-11_Mem-1359	EQWNLVIGFLFLTWICLL	18	exORFM	31	48	0	1
1360	18-11_Mem-1360	GFLFLTWICLLQFAYANR	18	exORFM	38	55	0	1
1361	18-11_Mem-1361	ICLLQFAYANRNRFLYII	18	exORFM	45	62	0	1
1362	18-11_Mem-1362	YANRNRFLYIIKLIFLWL	18	exORFM	52	69	0	1
1363	18-11_Mem-1363	LYIIKLIFLWLLWPVTLA	18	exORFM	59	76	0	0.944444
1364	18-11_Mem-1364	FLWLLWPVTLACFVLAAV	18	exORFM	66	83	0	0.929904
1365	18-11_Mem-1365	VTLACFVLAAVYRINWI	17	exORFM	73	89	0	0.933478
1366	18-11_Mem-1366	VLAAVYRINWITGGIAIA	18	exORFM	79	96	0	0.944444
1367	18-11_Mem-1367	INWITGGIAIAMACLVGL	18	exORFM	86	103	0	0.833333
1368	18-11_Mem-1368	IAIAMACLVGLMWLSYFI	18	exORFM	93	110	0	0.888889
1369	18-11_Mem-1369	LVGLMWLSYFIASFRLFA	18	exORFM	100	117	0	0.944444
1370	18-11_Mem-1370	SYFIASFRLFARTRSMW	17	exORFM	107	123	0	1
1371	18-11_Mem-1371	FRLFARTRSMWSFNPETNI	19	exORFM	113	131	0	1
1372	18-11_Mem-1372	SMWSFNPETNILLNVPLH	18	exORFM	121	138	0	1
1373	18-11_Mem-1373	ETNILLNVPLHGTILTR	17	exORFM	128	144	0	0.882353
1374	18-11_Mem-1374	NVPLHGTILTRPLLESEL	18	exORFM	134	151	0	0.722222
1375	18-11_Mem-1375	ILTRPLLESELVIGAVIL	18	exORFM	141	158	0	0.777778
1376	18-11_Mem-1376	ESELVIGAVILRGHLRIA	18	exORFM	148	165	0	1
1377	18-11_Mem-1377	AVILRGHLRIAGHHLGR	17	exORFM	155	171	0	0.87706
1378	18-11_Mem-1378	HLRIAGHHLGRCDIKDL	17	exORFM	161	177	0	0.877059
1379	18-11_Mem-1379	HHLGRCDIKDLPKEITVA	18	exORFM	167	184	0	0.914166
1380	18-11_Mem-1380	IKDLPKEITVATSRTLSY	18	exORFM	174	191	0	0.944444
1381	18-11_Mem-1381	ITVATSRTLSYYKLGA	16	exORFM	181	196	0	0.9375
1382	18-11_Mem-1382	SRTLSYYKLGASQRVA	16	exORFM	186	201	0	0.9375
1383	18-11_Mem-1383	YYKLGASQRVAGDSGFAA	18	exORFM	191	208	0	0.888889
1384	18-11_Mem-1384	SQRVAGDSGFAAYSRYRI	18	exORFM	197	214	0	0.833333
1385	18-11_Mem-1385	SGFAAYSRYRIGNYKL	16	exORFM	204	219	0	0.875
1386	18-11_Mem-1386	YSRYRIGNYKLNTDH	15	exORFM	209	223	0	0.8
1387	18-11_Mem-1387	RIGNYKLNTDHSSSSDNI	18	exORFM	213	230	0	0.888889
1388	18-11_Mem-1388	NTDHSSSSDNIALLVQ	16	exORFM	220	235	0	0.875
1389	18-11_ORF6-1389	MFHLVDFQVTIAEILLII	18	ORF6	1	18	0	0.888889
1390	18-11_ORF6-1390	FQVTIAEILLIIMRTFKV	18	ORF6	7	24	0	0.888889
1391	18-11_ORF6-1391	ILLIIMRTFKVSIWNLDY	18	ORF6	14	31	0	1
1392	18-11_ORF6-1392	TFKVSIWNLDYIINLIIK	18	ORF6	21	38	0	0.944444
1393	18-11_ORF6-1393	NLDYIINLIIKNLSKSL	17	ORF6	28	44	0	0.930235
1394	18-11_ORF6-1394	NLIIKNLSKSLTENKY	16	ORF6	34	49	0	0.879369
1395	18-11_ORF6-1395	NLSKSLTENKYSQLDEEQPM	20	ORF6	39	58	0	0.912793
1396	18-11_ORF6-1396	KYSQLDEEQPMEID	14	ORF6	48	61	0	0.857143
1397	18-11_ORF7a-1397	MKIILFLALITLATCELY	18	ORF7a	1	18	0	0.833333
1398	18-11_ORF7a-1398	ALITLATCELYHYQECVR	18	ORF7a	8	25	0	0.888889
1399	18-11_ORF7a-1399	CELYHYQECVRGTTVLLK	18	ORF7a	15	32	0	1
1400	18-11_ORF7a-1400	ECVRGTTVLLKEPCSSGTY	19	ORF7a	22	40	0	0.947368
1401	18-11_ORF7a-1401	LLKEPCSSGTYEGNSPFH	18	ORF7a	30	47	0	0.888889
1402	18-11_ORF7a-1402	SGTYEGNSPFHPLADNKF	18	ORF7a	37	54	0	0.888889
1403	18-11_ORF7a-1403	SPFHPLADNKFALTCF	16	ORF7a	44	59	0	1
1404	18-11_ORF7a-1404	LADNKFALTCFSTQFAFA	18	ORF7a	49	66	0	1
1405	18-11_ORF7a-1405	LTCFSTQFAFACPDGVKH	18	ORF7a	56	73	0	0.914164
1406	18-11_ORF7a-1406	FAFACPDGVKHVYQLRAR	18	ORF7a	63	80	0	0.883882
1407	18-11_ORF7a-1407	GVKHVYQLRARSVSPKLF	18	ORF7a	70	87	0	0.913999
1408	18-11_ORF7a-1408	LRARSVSPKLFIRQEEV	17	ORF7a	77	93	0	0.929804
1409	18-11_ORF7a-1409	SPKLFIRQEEVQELYSPI	18	ORF7a	83	100	0	0.944444
1410	18-11_ORF7a-1410	RQEEVQELYSPIFLIVAA	18	ORF7a	89	106	0	0.923133
1411	18-11_ORF7a-1411	LYSPIFLIVAAIVFITL	17	ORF7a	96	112	0	0.859788
1412	18-11_ORF7a-1412	LIVAAIVFITLCFTLKRKTE	20	ORF7a	102	121	0	0.93082
1413	18-11_ORF7b-1413	MIELSLIDFYLCFLAFLL	18	ORF7b	1	18	0	1
1414	18-11_ORF7b-1414	DFYLCFLAFLLFLVLIML	18	ORF7b	8	25	0	0.944444
1415	18-11_ORF7b-1415	AFLLFLVLIMLIIFWFSL	18	ORF7b	15	32	0	0.888889
1416	18-11_ORF7b-1416	LIMLIIFWFSLELQDH	16	ORF7b	22	37	0	0.9375
1417	18-11_ORF7b-1417	IFWFSLELQDHNETCHA	17	ORF7b	27	43	0	0.882353
1418	18-11_ORF8-1418	MKFLVFLGIITTVAAFH	17	ORF8	1	17	0	0.92762
1419	18-11_ORF8-1419	LGIITTVAAFHQECSL	16	ORF8	7	22	0	0.9375
1420	18-11_ORF8-1420	TVAAFHQECSLQSCTQH	17	ORF8	12	28	0	0.941176
1421	18-11_ORF8-1421	HQECSLQSCTQHQPYVV	17	ORF8	17	33	0	0.941176
1422	18-11_ORF8-1422	LQSCTQHQPYVVDDPCPI	18	ORF8	22	39	0	0.94297
1423	18-11_ORF8-1423	HQPYVVDDPCPIHFYSKW	18	ORF8	28	45	0	0.944444
1424	18-11_ORF8-1424	DPCPIHFYSKWYIRVGAR	18	ORF8	35	52	0	0.944444
1425	18-11_ORF8-1425	YSKWYIRVGARKSAPLI	17	ORF8	42	58	0	0.941176
1426	18-11_ORF8-1426	RVGARKSAPLIELCVDEA	18	ORF8	48	65	0	0.938684
1427	18-11_ORF8-1427	APLIELCVDEAGSKSPI	17	ORF8	55	71	0	0.914738
1428	18-11_ORF8-1428	CVDEAGSKSPIQYIDI	16	ORF8	61	76	0	0.912649
1429	18-11_ORF8-1429	GSKSPIQYIDIGNYTV	16	ORF8	66	81	0	0.852949
1430	18-11_ORF8-1430.14	IQYIDIGNYTVSCSPFTI	18	ORF8	71	88	1	0.944001
1430	18-11_ORF8-1430.14L	IQYIDIGNYTVSCLPFTI	18	ORF8	71	88	1	0.944001
1431	18-11_ORF8-1431.7	NYTVSCSPFTINCQEPKL	18	ORF8	78	95	1	0.944444
1431	18-11_ORF8-1431.7	NYTVSCLPFTINCQEPKL	18	ORF8	78	95	1	0.944444
1432	18-11_ORF8-1432	PFTINCQEPKLGSLVVR	17	ORF8	85	101	0	0.764706
1433	18-11_ORF8-1433	CQEPKLGSLVVRCSFY	16	ORF8	90	105	0	0.9375
1434	18-11_ORF8-1434	LGSLVVRCSFYEDFLEYH	18	ORF8	95	112	0	0.914168
1435	18-11_ORF8-1435	CSFYEDFLEYHDVRVVLDFI	20	ORF8	102	121	0	0.95
1436	18-11_NC-1436	MSDNGPQNQRNAPRITF	17	N	1	17	0	0.918025
1437	18-11_NC-1437	PQNQRNAPRITFGGPSDS	18	N	6	23	0	0.917113
1438	18-11_NC-1438	PRITFGGPSDSTGSNQNGER	20	N	13	32	0	0.930322
1439	18-11_NC-1439	DSTGSNQNGERSGARSK	17	N	22	38	0	0.823529
1440	18-11_NC-1440	NQNGERSGARSKQRR	15	N	27	41	0	0.8
1441	18-11_NC-1441	ERSGARSKQRRPQGL	15	N	31	45	0	0.8
1442	18-11_NC-1442	ARSKQRRPQGLPNNTASW	18	N	35	52	0	0.833333
1443	18-11_NC-1443	PQGLPNNTASWFTALTQH	18	N	42	59	0	0.944444
1444	18-11_NC-1444	TASWFTALTQHGKEDLKF	18	N	49	66	0	1
1445	18-11_NC-1445	LTQHGKEDLKFPRGQGV	17	N	56	72	0	0.941176
1446	18-11_NC-1446	EDLKFPRGQGVPINTNSS	18	N	62	79	0	0.944444
1447	18-11_NC-1447	GQGVPINTNSSPDDQIGY	18	N	69	86	0	1
1448	18-11_NC-1448	TNSSPDDQIGYYRRATRR	18	N	76	93	0	0.944444
1449	18-11_NC-1449	DQIGYYRRATRRIRGGDGK	19	N	82	100	0	0.947368
1450	18-11_NC-1450	ATRRIRGGDGKMKDLSPR	18	N	90	107	0	0.944444
1451	18-11_NC-1451	GDGKMKDLSPRWYFYYL	17	N	97	113	0	1
1452	18-11_NC-1452	DLSPRWYFYYLGTGPEA	17	N	103	119	0	1
1453	18-11_NC-1453	YFYYLGTGPEAGLPYGA	17	N	109	125	0	1
1454	18-11_NC-1454	TGPEAGLPYGANKDGIIW	18	N	115	132	0	0.944444
1455	18-11_NC-1455	PYGANKDGIIWVATEGAL	18	N	122	139	0	0.944444
1456	18-11_NC-1456	GIIWVATEGALNTPKDHI	18	N	129	146	0	0.888889
1457	18-11_NC-1457	EGALNTPKDHIGTRNPA	17	N	136	152	0	0.877069
1458	18-11_NC-1458	PKDHIGTRNPANNAAIVL	18	N	142	159	0	0.823349
1459	18-11_NC-1459	RNPANNAAIVLQLPQGTTL	19	N	149	167	0	0.890007
1460	18-11_NC-1460	IVLQLPQGTTLPKGFYA	17	N	157	173	0	1
1461	18-11_NC-1461	PQGTTLPKGFYAEGSR	16	N	162	177	0	1
1462	18-11_NC-1462	LPKGFYAEGSRGGSQA	16	N	167	182	0	0.9375
1463	18-11_NC-1463	YAEGSRGGSQASSRSSSR	18	N	172	189	0	0.837433
1464	18-11_NC-1464	GSQASSRSSSRSRNSSR	17	N	179	195	0	0.724492
1465	18-11_NC-1465	RSSSRSRNSSRNSTPGSSR	19	N	185	203	0	0.887656
1466	18-11_NC-1466	SSRNSTPGSSRGTSPARM	18	N	193	210	0	0.829997
1467	18-11_NC-1467	GSSRGTSPARMAGNGGDA	18	N	200	217	0	0.855861
1468	18-11_NC-1468	PARMAGNGGDAALALLLL	18	N	207	224	0	0.877917
1469	18-11_NC-1469	GGDAALALLLLDRLNQL	17	N	214	230	0	0.941176
1470	18-11_NC-1470	ALLLLDRLNQLESKMSGK	18	N	220	237	0	0.944444
1471	18-11_NC-1471	LNQLESKMSGKGQQQQGQTV	20	N	227	246	0	0.87912
1472	18-11_NC-1472	GKGQQQQGQTVTKKSAA	17	N	236	252	0	0.845013
1473	18-11_NC-1473	GQQQQGQTVTKKSAAEA	17	N	238	254	0	0.845013
1474	18-11_NC-1474	GQTVTKKSAAEASKKPR	17	N	243	259	0	0.823529
1475	18-11_NC-1475	KSAAEASKKPRQKRTATK	18	N	249	266	0	0.944444
1476	18-11_NC-1476	KKPRQKRTATKAYNVTQA	18	N	256	273	0	0.944444
1477	18-11_NC-1477	TATKAYNVTQAFGRR	15	N	263	277	0	0.933333
1478	18-11_NC-1478	AYNVTQAFGRRGPEQTQGNF	20	N	267	286	0	0.95
1479	18-11_NC-1479	RRGPEQTQGNFGDQELIR	18	N	276	293	0	0.944444
1480	18-11_NC-1480	TQGNFGDQELIRQGTDYK	18	N	282	299	0	0.944444
1481	18-11_NC-1481	DQELIRQGTDYKHWPQIA	18	N	288	305	0	0.944444
1482	18-11_NC-1482	GTDYKHWPQIAQFAPSA	17	N	295	311	0	1
1483	18-11_NC-1483	WPQIAQFAPSASAFFGM	17	N	301	317	0	1
1484	18-11_NC-1484	FAPSASAFFGMSRIGMEV	18	N	307	324	0	0.833333
1485	18-11_NC-1485	FFGMSRIGMEVTPSGTWL	18	N	314	331	0	0.722222
1486	18-11_NC-1486	GMEVTPSGTWLTYTGAIK	18	N	321	338	0	0.666667
1487	18-11_NC-1487	GTWLTYTGAIKLDDK	15	N	328	342	0	0.899999
1488	18-11_NC-1488	TYTGAIKLDDKDPNFK	16	N	332	347	0	0.817648
1489	18-11_NC-1489	IKLDDKDPNFKDQVILL	17	N	337	353	0	0.857788
1490	18-11_NC-1490	DPNFKDQVILLNKHIDAY	18	N	343	360	0	0.914171
1491	18-11_NC-1491	VILLNKHIDAYKTFPPTEPK	20	N	350	369	0	0.924999
1492	18-11_NC-1492	AYKTFPPTEPKKDKKKKA	18	N	359	376	0	0.916666
1493	18-11_NC-1493	TEPKKDKKKKADETQAL	17	N	366	382	0	1
1494	18-11_NC-1494	KKKKADETQALPQRQKK	17	N	372	388	0	0.941176
1495	18-11_NC-1495	ETQALPQRQKKQQTVTLL	18	N	378	395	0	0.883896
1496	18-11_NC-1496	RQKKQQTVTLLPAADL	16	N	385	400	0	0.767209
1497	18-11_NC-1497	KQQTVTLLPAADLDDFSK	18	N	388	405	0	0.823348
1498	18-11_NC-1498	LPAADLDDFSKQLQQSM	17	N	395	411	0	0.823529
1499	18-11_NC-1499	DDFSKQLQQSMSSADSTQA	19	N	401	419	0	0.894737
1500	18-11_ORF9b-1500	MDPKISEMHPALRLV	15	ORF9b	1	15	0	0.907095
1501	18-11_ORF9b-1501	ISEMHPALRLVDPQIQLA	18	ORF9b	5	22	0	0.92258
1502	18-11_ORF9b-1502	LRLVDPQIQLAVTRMENA	18	ORF9b	12	29	0	0.888889
1503	18-11_ORF9b-1503	IQLAVTRMENAVGRDQNNV	19	ORF9b	19	37	0	0.931612
1504	18-11_ORF9b-1504	ENAVGRDQNNVGPKVYPI	18	ORF9b	27	44	0	0.911183
1505	18-11_ORF9b-1505	DQNNVGPKVYPIILRL	16	ORF9b	33	48	0	0.875
1506	18-11_ORF9b-1506	GPKVYPIILRLGSPLSL	17	ORF9b	38	54	0	0.941176
1507	18-11_ORF9b-1507	IILRLGSPLSLNMARKTL	18	ORF9b	44	61	0	1
1508	18-11_ORF9b-1508	PLSLNMARKTLNSLEDKA	18	ORF9b	51	68	0	0.944444
1509	18-11_ORF9b-1509	RKTLNSLEDKAFQLTPIA	18	ORF9b	58	75	0	0.944444
1510	18-11_ORF9b-1510	EDKAFQLTPIAVQMTKLA	18	ORF9b	65	82	0	0.944444
1511	18-11_ORF9b-1511	TPIAVQMTKLATTEEL	16	ORF9b	72	87	0	0.9375
1512	18-11_ORF9b-1512	VQMTKLATTEELPDEFVV	18	ORF9b	76	93	0	0.944444
1513	18-11_ORF9b-1513	TTEELPDEFVVVTVK	15	ORF9b	83	97	0	0.933333
1514	18-11_ORF10-1514	MGYINVFAFPFTIYSLLL	18	ORF10	1	18	0	0.833333
1515	18-11_ORF10-1515	AFPFTIYSLLLCRMNSR	17	ORF10	8	24	0	0.882353
1516	18-11_ORF10-1516	YSLLLCRMNSRNYIAQV	17	ORF10	14	30	0	0.941176
1517	18-11_ORF10-1517	RMNSRNYIAQVDVVNFNLT	19	ORF10	20	38	0	0.947368
1518	18-11_upORF1a1-1518	LFSKRTLKSVWLSLGCML	18	upORF1a1	1	18	0	0.805551
1519	18-11_upORF1a1-1519	KSVWLSLGCMLSALTQYN	18	upORF1a1	8	25	0	0.722222
1520	18-11_upORF1a2-1520	TSNSSIFCRLLTVSSVL	17	upORF1a2	1	17	0	0.737752
1521	18-11_upORF1a2-1521	FCRLLTVSSVLQPII	15	upORF1a2	7	21	0	0.728435
1522	18-11_upORF1a2-1522.17R	LTVSSVLQPIISTSRFR	17	upORF1a2	11	27	1	0.936441
1522	18-11_upORF1a2-1522.17C	LTVSSVLQPIISTSRFC	17	upORF1a2	11	27	1	0.936441
1523	18-11_upORF1a2-1523.11R	LQPIISTSRFRPGVTER	17	upORF1a2	17	33	1	0.938397
1523	18-11_upORF1a2-1523.11C	LQPIISTSRFCPGVTER	17	upORF1a2	17	33	1	0.938397
1524	18-11_upORF10-1524	MQTTQGRWAI	10	upORF10	1	10	0	0.862202
1525	18-11_inORF3a1-1525	MLLLQILFALLQRYRYK	17	inORF3a1	1	17	0	0.857794
1526	18-11_inORF3a1-1526	LFALLQRYRYKPHSL	15	inORF3a1	7	21	0	0.933333
1527	18-11_inORF3a1-1527	LQRYRYKPHSLSDGLLLA	18	inORF3a1	11	28	0	0.877976
1528	18-11_inORF3a1-1528	PHSLSDGLLLALHFLLFF	18	inORF3a1	18	35	0	0.85048
1529	18-11_inORF3a1-1529.12R	LLLALHFLLFFRALPKS	17	inORF3a1	25	41	1	0.938183
1529	18-11_inORF3a1-1529.12I	LLLALHFLLFFIALPKS	17	inORF3a1	25	41	1	0.938183
1530	18-11_inORF3a2-1530	MATSTLQGCSLCLQLAVV	18	inORF3a2	1	18	0	0.883886
1531	18-11_inORF3a2-1531	GCSLCLQLAVVVCNSLL	17	inORF3a2	8	24	0	0.941176
1532	18-11_inORF3a2-1532	QLAVVVCNSLLTPFARCCWP	20	inORF3a2	14	33	0	0.845497
1533	18-11_inORFM-1533	IPVAVTILLCLYSK	14	inORFM	1	14	0	0.857143
1534	18-11_inORFS-1534	MLLGSMLYMSLGPMVLR	17	inORFS	1	17	0	0.909115
1535	18-11_inORFS-1535	LYMSLGPMVLRGLITLSY	18	inORFS	7	24	0	0.828329
1536	18-11_inORFS-1536	MVLRGLITLSYHLMMVFI	18	inORFS	14	31	0	0.858611
1537	18-11_inORFS-1537	TLSYHLMMVFILLPLRSLT	19	inORFS	21	39	0	0.894737
1538	18-11_inORF7b-1538	IIMKLVTPKRT	11	inORF7b	1	11	0	0.886596
1539	18-11_inORF8-1539	MYSTSTICS	9	inORF8	1	9	0	1
